# Supplementary material for: An efficient method for noninvasive prenatal diagnosis of fetal trisomy 13, trisomy 18, and trisomy 21
Source: PLoS One. 2019 Apr 12;14(4):e0215368. doi: 10.1371/journal.pone.0215368 (PMC6461288; doi:10.1371/journal.pone.0215368)
Supplement: S1 Appendix — The appendix is the proportion of every corresponding chromosome for 144 samples. (XLSX) [file pone.0215368.s001.xlsx]

## Sheet: Sheet1
The proportion of chromosomes
Chromosome	Number of fragments																					Number of fragments																											Number of fragments
	Trisomy 13																					Trisomy 18																											Trisomy 21
	Case A01	Case A02	Case A03	Case A04	Case A05	Case A06	Case A07	Case A08	Case A09	Case A10	Case A11	Case A12	Case A13	Case A14	Case A15	Case A16	Case A17	Case A18	Case A19	Case A20	Case A21	Case A22	Case A23	Case A24	Case A25	Case A26	Case A27	Case A28	Case A29	Case A30	Case A31	Case A32	Case A33	Case A34	Case A35	Case A36	Case A37	Case A38	Case A39	Case A40	Case A41	Case A42	Case A43	Case A44	Case A45	Case A46	Case A47	Case A48	Case A49
chr1	0.083204	0.0822924	0.0842749	0.0825453	0.0829065	0.082707	0.0837785	0.0830704	0.0834787	0.0842563	0.0826903	0.0828998	0.0842351	0.0838836	0.0833167	0.0839658	0.0841414	0.0831868	0.0838699	0.0829413	0.084328	0.0827133	0.0830289	0.0835403	0.0831285	0.0831897	0.0838624	0.0833063	0.0832354	0.0829045	0.08337	0.0830124	0.0830347	0.0830329	0.0831997	0.0836564	0.083574	0.0828241	0.0847729	0.0825669	0.0835344	0.0836734	0.0841925	0.0817328	0.083684	0.0831087	0.0833302	0.0837614	0.0816062
chr2	0.0829644	0.0827275	0.0828046	0.0827274	0.0829666	0.0831408	0.0829396	0.0822968	0.082564	0.0825378	0.0835756	0.0832493	0.0825255	0.0825759	0.0832733	0.0826692	0.0825192	0.0835929	0.0831424	0.0826991	0.0830755	0.0830634	0.082847	0.0826683	0.083141	0.0830257	0.0826625	0.0823266	0.08274	0.0826352	0.0829069	0.0827471	0.0829615	0.0829857	0.0826672	0.0828165	0.0829892	0.0831408	0.082681	0.0834074	0.0827015	0.0828531	0.082714	0.0838215	0.0829522	0.0832317	0.0830899	0.0829538	0.0835616
chr3	0.0669995	0.0672472	0.0658433	0.0671488	0.0674657	0.0678152	0.066915	0.066894	0.0667447	0.0661851	0.0681202	0.0674959	0.0664532	0.0667715	0.0674505	0.0667023	0.0666596	0.0676865	0.0673554	0.0670684	0.0672725	0.0679874	0.0670376	0.0667925	0.0672555	0.0675927	0.0667491	0.0670695	0.0665938	0.0671641	0.06707	0.0671638	0.0675734	0.0674745	0.0671389	0.0669171	0.0670111	0.067186	0.0667337	0.0681105	0.0670724	0.0663816	0.0664665	0.0686841	0.0670808	0.0676702	0.0672682	0.0675391	0.0680749
chr4	0.0583921	0.0593414	0.0564051	0.0586382	0.0582611	0.0595663	0.0572661	0.0579039	0.0575827	0.0565467	0.0598	0.0585912	0.0565155	0.0570947	0.0586894	0.0573738	0.0565795	0.0588163	0.0578305	0.0591611	0.0580252	0.0598507	0.0586352	0.0571266	0.0582442	0.0586936	0.0573315	0.0577089	0.0571639	0.0590435	0.0581396	0.0586807	0.0594653	0.058682	0.0581681	0.0576438	0.0581362	0.0584484	0.0572671	0.0595887	0.0580163	0.0573034	0.0568103	0.0617106	0.0577549	0.0591069	0.0586798	0.0582547	0.0615499
chr5	0.0596237	0.0599933	0.0584281	0.0597865	0.0599261	0.0602707	0.0592437	0.0595733	0.0593576	0.0590052	0.0606633	0.0602523	0.0586832	0.0592001	0.0602681	0.0592442	0.0591049	0.0600338	0.0597412	0.0602584	0.0595387	0.0604806	0.0597844	0.0590977	0.0598204	0.0600102	0.0593723	0.0592967	0.0593315	0.0597812	0.0593195	0.0599245	0.0602744	0.0597652	0.0597367	0.0593583	0.0597466	0.0599002	0.0586649	0.0605838	0.0595881	0.0593126	0.0588863	0.0612762	0.0596644	0.0602	0.0598909	0.0596567	0.061147
chr6	0.056828	0.0569837	0.0557961	0.0570517	0.0571239	0.057705	0.0568396	0.0564533	0.0563191	0.0561754	0.0577345	0.0572934	0.0558729	0.0565948	0.0573859	0.0564197	0.0566313	0.0574143	0.0571462	0.0569366	0.0574465	0.0576902	0.0571349	0.0567168	0.057103	0.0573956	0.0567261	0.0566453	0.056408	0.0568251	0.0568708	0.0571884	0.0575629	0.0573799	0.0567976	0.0565411	0.0570852	0.0569906	0.0564166	0.0578186	0.0566668	0.0568993	0.0560038	0.0585605	0.0573817	0.0573359	0.0570164	0.0571086	0.058277
chr7	0.0532433	0.0532187	0.0527323	0.0531443	0.0532253	0.0532721	0.0531476	0.0532656	0.0529323	0.0529915	0.0531896	0.0532694	0.0532175	0.0534375	0.0531771	0.0534914	0.0530565	0.0533517	0.0531129	0.0535247	0.052811	0.0535116	0.0532737	0.0533663	0.0532507	0.052971	0.052939	0.0533359	0.0531782	0.0530567	0.0528635	0.0534888	0.0534858	0.0531716	0.0533033	0.0533842	0.0529899	0.0532867	0.0524277	0.0530507	0.0532762	0.0531446	0.05308	0.0536691	0.0531182	0.0533303	0.0534615	0.053112	0.0534722
chr8	0.0497537	0.0499031	0.0490021	0.0499326	0.049833	0.0499956	0.0496259	0.0494345	0.0498142	0.0495075	0.0502555	0.0499102	0.0491892	0.0496428	0.0501382	0.0494997	0.0494178	0.0498553	0.0495635	0.0499522	0.0496154	0.049822	0.0494404	0.0492532	0.0497816	0.0497273	0.0494014	0.0498141	0.0494624	0.049548	0.0496696	0.049806	0.0496467	0.050027	0.0494787	0.0493666	0.0496683	0.0496663	0.0491893	0.0500965	0.0494042	0.0495	0.049282	0.0507612	0.049759	0.0498711	0.0498013	0.0497805	0.0500424
chr9	0.0408202	0.0404443	0.0407333	0.0400757	0.0404798	0.0403136	0.0403764	0.0404046	0.040449	0.0406784	0.040199	0.0403596	0.0405511	0.0406382	0.0404326	0.0406833	0.0406548	0.0403857	0.0405556	0.0403116	0.0404555	0.0403165	0.0402813	0.0402976	0.0403314	0.0402997	0.04051	0.0403021	0.0405833	0.0402643	0.0406798	0.0403394	0.0404469	0.0403182	0.0406273	0.0404354	0.0403726	0.0405969	0.0407508	0.0401663	0.0405154	0.0405138	0.0407285	0.0400201	0.0404118	0.0403562	0.0404296	0.0405203	0.0400871
chr10	0.0482774	0.0480666	0.0488149	0.0480391	0.0483391	0.0480743	0.0486041	0.0481626	0.0485949	0.0487567	0.0482166	0.0483244	0.0486941	0.0487145	0.0484786	0.0485691	0.0486545	0.048157	0.0483654	0.0482605	0.0490285	0.0476797	0.0481433	0.0485146	0.048219	0.0481414	0.0484386	0.0481682	0.0483504	0.0481832	0.0486132	0.0480312	0.0476972	0.0481947	0.0481806	0.0482936	0.0486524	0.048029	0.0486019	0.0477755	0.0481525	0.0483447	0.0489301	0.0476939	0.0486942	0.0482289	0.0482688	0.0483502	0.047346
chr11	0.0482652	0.047602	0.0487068	0.0477314	0.0478117	0.0477675	0.0481564	0.0481004	0.0482025	0.0484665	0.0477099	0.0480627	0.0484891	0.0481565	0.0480147	0.0482987	0.0484718	0.0480104	0.0481675	0.0479693	0.0482798	0.047537	0.0478809	0.0481929	0.0479008	0.0477755	0.0480707	0.0480183	0.0479659	0.0480019	0.0483522	0.0475763	0.0476891	0.0477128	0.0479638	0.0482743	0.0478623	0.0476912	0.0486386	0.0477095	0.0477586	0.0483447	0.048262	0.0474025	0.0479354	0.0478668	0.0479838	0.0481059	0.0473365
chr12	0.0461243	0.0463309	0.0462513	0.0461717	0.0462513	0.0461389	0.0461868	0.0459537	0.0460847	0.0462433	0.0464981	0.0465369	0.0461985	0.0463995	0.046265	0.0459822	0.046173	0.0463442	0.0463029	0.0461295	0.0464385	0.0463565	0.0460924	0.0461652	0.0462213	0.0462012	0.0460748	0.0462273	0.0461109	0.0461854	0.0463193	0.0462438	0.0464024	0.0461545	0.0460954	0.0460933	0.046264	0.046207	0.0461891	0.0464015	0.0462128	0.0462288	0.046149	0.0463366	0.046334	0.0460251	0.0462586	0.0462115	0.0462337
chr13	0.0308438	0.0316879	0.0312716	0.0324034	0.0315559	0.0316733	0.0306391	0.0316809	0.0311864	0.0304931	0.0317449	0.0311837	0.0308931	0.0313746	0.0313906	0.0319605	0.0307408	0.0320077	0.0313877	0.0325847	0.0310826	0.0308933	0.0303986	0.0298665	0.0303207	0.0306311	0.0299573	0.0301537	0.0298456	0.0305685	0.0305347	0.030459	0.0306865	0.0305534	0.0301045	0.0300364	0.0301721	0.0304801	0.0300575	0.0311077	0.0301378	0.0299342	0.0297135	0.0315628	0.0302221	0.0306615	0.0304623	0.0302371	0.0317916
chr14	0.0311656	0.0312842	0.0312983	0.0312723	0.0313846	0.031295	0.031216	0.0311489	0.0314782	0.0313363	0.0314227	0.0312641	0.0313982	0.0312693	0.03137	0.0314755	0.0313059	0.031513	0.031299	0.0313274	0.0314076	0.0312829	0.0312691	0.0311749	0.0313662	0.0311825	0.0313637	0.0312122	0.0312563	0.031293	0.0314068	0.0313312	0.0312534	0.0313522	0.0314434	0.031185	0.0312638	0.0312528	0.0311966	0.0313541	0.0313167	0.0313687	0.0312918	0.0315232	0.0313943	0.0315524	0.0312118	0.0316077	0.0314142
chr15	0.0300267	0.0298431	0.0303676	0.0297454	0.0304406	0.0296801	0.0307383	0.0301631	0.0302448	0.0304414	0.0300099	0.0300585	0.0309161	0.0304291	0.0302684	0.0304301	0.0301696	0.030216	0.0304332	0.0297689	0.0306236	0.0299024	0.0299871	0.0302131	0.0301974	0.0303884	0.0302034	0.0301775	0.0302828	0.029892	0.0301403	0.0300369	0.0297104	0.0300682	0.030079	0.0300338	0.0300091	0.0300062	0.0307818	0.0301173	0.0299156	0.0300472	0.0302446	0.0292505	0.0302426	0.0302275	0.0304395	0.0303306	0.0292089
chr16	0.0315866	0.0312459	0.0325786	0.0313211	0.0309822	0.0309463	0.0315205	0.03195	0.0319117	0.0326773	0.0304499	0.0316176	0.0324037	0.0321577	0.0313571	0.0323105	0.0323163	0.0309523	0.0314582	0.0313939	0.0312169	0.0305846	0.0313346	0.0321292	0.0311643	0.0309769	0.031791	0.0319109	0.0316862	0.0312826	0.0314091	0.0311024	0.0305317	0.03133	0.0312688	0.0315431	0.031357	0.0318327	0.0325235	0.0308439	0.031803	0.0322744	0.032593	0.0300813	0.0317448	0.0311782	0.0312019	0.031535	0.0296357
chr17	0.0315211	0.0307428	0.0326066	0.0310854	0.030875	0.0303207	0.0315406	0.0316469	0.0316125	0.0324831	0.0301461	0.0306759	0.0325321	0.0319609	0.0304537	0.0321227	0.0324869	0.0308071	0.0315501	0.0310558	0.0311549	0.0301337	0.0311451	0.0318713	0.0308445	0.03062	0.0316168	0.0315449	0.031819	0.0312787	0.0315049	0.0311577	0.0307061	0.030856	0.0311144	0.031775	0.031107	0.0311005	0.0325314	0.0298291	0.0314856	0.0321295	0.032563	0.0285436	0.0315674	0.030932	0.0310201	0.0313962	0.0295908
chr18	0.0258119	0.0261612	0.0255576	0.02603	0.0259728	0.0259703	0.0259235	0.0256016	0.0257668	0.0257044	0.0261977	0.0258835	0.0256248	0.0256398	0.026171	0.0255834	0.0255796	0.0260255	0.025749	0.0259916	0.0260645	0.0271147	0.0267377	0.0277625	0.0279615	0.0274353	0.0275492	0.02695	0.0282623	0.0272161	0.0273202	0.0269397	0.0271636	0.0268324	0.027838	0.0271021	0.0274111	0.0271777	0.0262038	0.0270027	0.0268823	0.0266084	0.0263797	0.0271997	0.026942	0.0281252	0.026906	0.0276812	0.0261818
chr19	0.022767	0.0221078	0.023885	0.0227384	0.0219648	0.0215715	0.022575	0.0235908	0.0228815	0.0235629	0.0208237	0.0217643	0.0238821	0.0234931	0.0214453	0.0234159	0.0236446	0.0217004	0.0224093	0.0224051	0.0213205	0.021231	0.0226059	0.0229013	0.0218529	0.0219756	0.022701	0.0230243	0.0233112	0.0227531	0.0224183	0.0221313	0.0216375	0.0219913	0.0227844	0.0229479	0.0222079	0.0223381	0.0233222	0.0210353	0.0229496	0.0234249	0.0237439	0.020025	0.0228614	0.0220699	0.0221029	0.022647	0.0212704
chr20	0.0248351	0.0246099	0.0255235	0.0246433	0.0246703	0.0241633	0.0252123	0.0248629	0.0251187	0.0256824	0.0241217	0.0247696	0.0256142	0.0252279	0.0247796	0.025344	0.0255918	0.0244715	0.0249418	0.0247612	0.0248521	0.0240103	0.0245436	0.0250639	0.0245466	0.0246603	0.0252676	0.025099	0.0251661	0.0245396	0.0247963	0.0245041	0.0243846	0.024588	0.0248058	0.0249797	0.0247639	0.0246511	0.0251661	0.02416	0.0248373	0.025245	0.0255363	0.0235775	0.025013	0.0245633	0.0247246	0.0248839	0.0234869
chr21	0.0122662	0.012298	0.0122518	0.0122392	0.0120324	0.0120802	0.0122439	0.0121646	0.0121749	0.0122537	0.0120534	0.0120982	0.012255	0.0121629	0.0119866	0.0121151	0.0121969	0.0121878	0.0121413	0.0122751	0.012051	0.012309	0.0120997	0.0122413	0.0120385	0.0121848	0.012168	0.0121837	0.0122393	0.0122242	0.012152	0.0121826	0.0121979	0.0121479	0.0120506	0.0122934	0.0120658	0.0120302	0.0121987	0.0120578	0.012199	0.0122351	0.0121778	0.0121533	0.0121774	0.0122776	0.0122122	0.0121495	0.0137032
chr22	0.0152743	0.0146002	0.0159855	0.014978	0.01469	0.014351	0.0152594	0.0151754	0.0153084	0.0159127	0.0140301	0.0144506	0.0160334	0.0154577	0.014395	0.0154307	0.0158032	0.0145758	0.0150109	0.0148167	0.0149242	0.0140628	0.0148868	0.0154258	0.0146235	0.01468	0.0152792	0.0152613	0.0153732	0.0149935	0.0151515	0.0147879	0.0145956	0.0146741	0.0150933	0.0152243	0.0147994	0.0147552	0.0157129	0.013936	0.0150759	0.0155018	0.0159976	0.0131241	0.0150818	0.0146402	0.014679	0.0150336	0.0138851
chrX	0.049173	0.0511373	0.0487183	0.0504166	0.0507062	0.0510504	0.0499181	0.0503628	0.0500448	0.0478139	0.0501038	0.0496529	0.0474431	0.0473118	0.0491615	0.0463748	0.047743	0.04834	0.0481131	0.0478808	0.0487104	0.0513437	0.0507089	0.0494916	0.0505547	0.0501051	0.0498307	0.0501195	0.0494925	0.0502374	0.0488491	0.0510204	0.0507538	0.0505861	0.0499205	0.0499663	0.0503473	0.0502806	0.0476931	0.0511461	0.0503598	0.0484134	0.0479479	0.0509695	0.0475477	0.0468313	0.0492011	0.0465968	0.0509635
chrY	0.000233015	0.000130782	0.000162602	0.000134274	0.000135022	0.000130743	0.00013355	0.000138933	0.000146689	0.000288485	0.000243413	0.000335949	0.000379195	0.000405779	0.000330812	0.000537586	0.000357247	0.000368101	0.000352883	0.000526087	0.000276433	0.000122782	0.000702693	0.000126562	0.000131818	0.00013662	0.000133553	0.000143889	0.000141911	0.000128314	0.000142336	0.000144457	0.000138362	0.000121556	0.000139989	0.0001325	0.00014379	0.000127507	0.00027847	0.000133925	0.0001382	0.000317429	0.000306144	0.000320427	0.000434863	0.000609201	0.000359521	0.000546722	0.000133385
[truncated: 95 more columns]
