# Supplementary material for: An efficient method for noninvasive prenatal diagnosis of fetal trisomy 13, trisomy 18, and trisomy 21
Source: PLoS One. 2019 Apr 12;14(4):e0215368. doi: 10.1371/journal.pone.0215368 (PMC6461288; doi:10.1371/journal.pone.0215368)
Supplement: S2 Appendix — The appendix is the average value and standard deviation of chromosomes for 144 samples. (XLSX) [file pone.0215368.s002.xlsx]

## Sheet: Sheet1
The mean and SD of chromosomes
Chromosome	Chr1	Chr2	Chr3	Chr4	Chr5	Chr6	Chr7	Chr8	Chr9	Chr10	Chr11	Chr12	Chr14	Chr15	Chr16	Chr17	Chr19	Chr20	Chr22
Arithmetic mean	0.0831	0.08331	0.06759	0.05928	0.06018	0.05745	0.05338	0.04992	0.0404	0.0482	0.04796	0.0463	0.03137	0.03001	0.03103	0.03073	0.0219	0.02448	0.01461
Standard deviation	0.0009402	0.0006306	0.0009292	0.002148	0.0009986	0.0009134	0.0003364	0.0004754	0.0002899	0.000532	0.0004484	0.0001602	0.0001162	0.000517	0.001171	0.001384	0.001409	0.0008673	0.000967
Sample size	144	144	144	144	144	144	144	144	144	144	144	144	144	144	144	144	144	144	144
