# Supplementary material for: An efficient method for noninvasive prenatal diagnosis of fetal trisomy 13, trisomy 18, and trisomy 21
Source: PLoS One. 2019 Apr 12;14(4):e0215368. doi: 10.1371/journal.pone.0215368 (PMC6461288; doi:10.1371/journal.pone.0215368)
Supplement: S1 Dataset — The sample set included 21 cases each with a trisomy 13 fetus, 27 cases each with a trisomy 18 fetus, 36 cases each with a trisomy 21 fetus, and 60 cases each with a euploid fetus. (XLSX) [file pone.0215368.s003.xlsx]

## Sheet: Dataset 1
Chromosome	Fragment Size (bp)	Number of fragments																					Number of fragments
		Trisomy 13																					Trisomy 18
		Case A01	Case A02	Case A03	Case A04	Case A05	Case A06	Case A07	Case A08	Case A09	Case A10	Case A11	Case A12	Case A13	Case A14	Case A15	Case A16	Case A17	Case A18	Case A19	Case A20	Case A21	Case A22	Case A23	Case A24	Case A25	Case A26	Case A27	Case A28	Case A29	Case A30	Case A31	Case A32	Case A33	Case A34	Case A35	Case A36	Case A37	Case A38	Case A39	Case A40	Case A41	Case A42	Case A43	Case A44	Case A45	Case A46	Case A47	Case A48
chr1	36	22	74	137	70	279	71	190	135	195	85	205	107	67	362	148	329	29	279	113	84	74	112	245	269	206	216	78	54	140	77	175	59	126	84	70	166	101	40	54	240	75	45	58	46	143	130	30	104
chr1	37	24	98	156	91	307	118	223	166	238	111	235	103	96	471	199	345	33	320	121	108	103	103	375	281	262	291	98	73	204	86	166	73	156	106	59	223	124	40	66	306	86	47	78	72	204	177	36	172
chr1	38	22	88	220	128	363	146	262	198	271	117	295	161	102	508	217	383	46	368	129	118	87	116	496	343	270	338	124	85	240	84	190	83	166	114	94	278	138	58	74	296	109	68	111	72	240	193	45	176
chr1	39	29	138	214	122	382	177	271	226	269	145	286	142	120	594	229	387	37	399	149	126	115	155	530	391	316	360	157	87	260	99	180	99	201	114	86	298	155	63	71	366	119	80	109	99	278	235	53	181
chr1	40	32	128	217	119	381	171	284	270	275	142	256	130	111	598	242	384	64	386	137	132	104	159	409	368	324	328	137	83	266	104	198	91	179	142	96	288	140	79	100	351	124	81	124	90	248	215	56	198
chr1	41	30	110	164	130	374	167	297	205	303	134	259	123	140	506	201	396	43	376	133	122	90	138	334	315	270	304	144	93	213	92	184	73	182	89	84	224	142	61	99	280	101	53	109	86	248	207	49	189
chr1	42	27	119	208	122	375	182	260	213	281	130	251	133	108	528	242	367	62	369	129	101	94	162	344	338	297	350	137	94	231	83	201	72	175	105	74	244	150	55	102	336	117	66	115	92	246	201	63	185
chr1	43	47	118	211	106	379	202	277	267	309	147	293	134	108	515	233	429	54	449	147	106	111	164	362	374	263	318	152	105	237	89	182	98	195	128	104	284	129	68	112	356	115	65	130	92	228	211	54	148
chr1	44	34	127	211	129	444	207	307	284	306	171	309	174	146	590	253	447	70	474	182	129	122	173	395	408	312	374	171	106	271	133	217	100	185	127	111	284	157	61	109	362	107	71	148	99	242	220	65	196
chr1	45	36	137	237	165	417	272	374	287	344	173	321	167	144	645	298	510	69	499	198	152	125	207	475	414	293	381	223	105	303	130	302	117	190	162	135	327	221	94	149	380	148	77	182	130	301	254	71	236
chr1	46	52	175	256	198	474	298	401	301	388	220	325	206	157	693	316	567	88	523	203	167	132	249	560	472	338	461	203	144	309	161	286	137	221	147	151	369	231	108	152	421	165	94	201	162	334	250	70	251
chr1	47	54	168	310	211	534	349	442	350	431	234	360	202	199	796	342	656	96	537	237	193	167	245	760	542	382	511	263	167	418	140	305	124	297	204	167	395	259	116	155	446	181	113	219	149	398	298	67	314
chr1	48	58	226	280	255	612	429	477	404	467	233	443	243	250	862	388	709	129	618	294	224	202	289	1093	622	424	591	304	189	468	195	343	169	307	234	198	478	292	125	193	501	207	128	236	170	409	355	79	314
chr1	49	78	269	402	315	664	513	546	453	461	284	470	269	290	1028	428	842	132	756	348	281	218	331	1333	716	523	810	324	265	598	230	380	223	388	275	224	604	344	149	218	554	270	142	304	207	553	424	110	413
chr1	50	79	275	391	301	659	576	529	533	537	313	460	286	319	1101	485	873	117	819	350	292	230	319	1200	703	520	798	338	254	601	235	425	226	364	259	250	618	399	168	248	619	270	138	343	206	484	500	112	443
chr1	51	69	245	385	266	623	512	552	490	532	279	494	273	271	951	448	819	125	662	344	277	224	321	923	671	463	718	387	250	526	219	380	180	384	236	209	554	360	175	221	542	254	131	295	196	515	429	99	419
chr1	52	68	226	340	267	568	430	480	436	464	250	395	259	279	856	400	765	131	636	300	226	210	280	776	650	410	655	264	219	501	210	346	179	317	260	215	490	302	136	212	542	211	136	280	214	464	380	101	385
chr1	53	68	231	350	225	625	436	488	416	510	262	434	255	245	844	407	731	107	609	297	253	215	291	709	585	446	601	313	222	481	199	334	172	304	209	201	480	333	148	271	486	241	130	293	207	416	343	103	379
chr1	54	56	239	301	262	626	398	473	396	514	261	421	255	273	797	399	771	127	604	273	222	222	297	684	572	430	621	291	204	476	188	358	188	270	240	223	515	346	137	251	479	230	133	245	213	406	395	111	376
chr1	55	65	225	361	249	632	457	550	425	545	264	479	277	249	844	426	783	131	646	317	242	234	302	680	633	441	630	296	256	468	216	362	162	321	238	225	524	326	144	280	486	245	128	277	231	434	379	126	393
chr1	56	89	245	328	306	702	485	529	438	496	316	459	241	291	860	463	868	157	723	345	260	234	376	780	668	477	686	303	295	531	230	418	192	290	279	222	521	365	182	299	523	266	150	319	255	472	413	114	453
chr1	57	82	290	433	324	701	581	602	467	562	312	545	279	353	933	506	891	153	725	415	287	274	405	1010	741	476	736	392	318	573	230	418	187	345	300	266	577	403	161	317	556	292	165	327	274	513	467	158	440
chr1	58	80	335	483	395	771	643	687	549	617	387	582	328	344	1018	572	1034	170	805	459	347	338	410	1296	855	563	891	432	306	686	290	475	247	396	310	344	670	441	207	346	616	326	196	416	296	553	489	167	551
chr1	59	122	359	514	426	868	731	730	603	665	430	581	372	400	1124	656	1130	218	937	539	394	333	443	1452	923	591	1044	502	400	767	332	496	280	454	378	386	767	545	245	433	728	396	212	468	330	634	614	163	582
chr1	60	128	395	555	451	901	810	748	642	712	396	612	379	421	1206	679	1123	228	937	548	452	341	469	1347	984	613	1066	537	418	805	316	431	312	429	378	392	723	603	241	399	722	416	223	483	348	651	593	168	627
chr1	61	102	383	541	439	889	710	725	602	668	401	594	341	401	1150	616	1121	229	881	493	404	354	444	1108	941	642	1014	495	422	774	325	450	268	413	360	369	713	560	249	428	680	393	244	468	367	634	606	179	614
chr1	62	133	371	453	371	820	628	678	620	664	400	556	342	403	989	629	1066	181	822	465	358	264	459	960	869	601	952	440	382	694	273	427	259	379	344	356	677	507	260	428	631	329	202	431	347	557	586	174	588
chr1	63	117	311	526	402	800	663	686	530	635	353	484	326	384	956	565	1036	200	773	462	397	303	441	821	844	487	860	408	351	632	267	394	256	384	339	338	622	457	251	392	603	313	194	412	331	524	483	156	532
chr1	64	130	342	501	397	785	616	676	572	624	357	502	337	388	966	554	1040	213	758	419	381	308	408	813	837	502	816	433	353	671	265	388	211	336	336	360	675	487	247	425	630	352	189	444	373	486	540	197	522
chr1	65	138	334	522	397	783	623	661	534	622	416	537	317	414	921	548	1099	209	813	394	403	312	437	843	842	508	864	509	357	615	281	374	250	383	363	340	629	511	226	424	574	328	217	460	384	533	531	192	558
chr1	66	142	340	508	384	797	590	659	531	589	381	568	313	415	938	596	1023	218	752	450	389	303	472	883	869	534	853	487	362	655	273	367	224	343	388	376	640	498	246	402	609	338	227	448	387	491	506	180	532
chr1	67	145	334	476	411	825	603	619	513	648	446	500	364	408	1037	626	1054	231	769	498	398	359	441	915	885	576	853	453	425	664	283	370	277	343	389	374	694	576	264	409	604	355	243	469	401	494	566	199	574
chr1	68	151	372	500	466	842	666	711	556	649	476	571	336	477	1043	623	1131	284	820	507	432	351	487	1225	970	581	939	538	447	743	340	411	274	418	368	423	675	590	318	441	668	427	264	464	454	521	582	227	572
chr1	69	178	439	549	509	906	767	763	634	733	540	622	359	512	1111	737	1174	310	955	650	521	386	485	1650	1163	629	1158	671	538	922	360	434	322	476	417	530	760	700	345	394	728	522	288	590	486	594	674	267	646
chr1	70	175	497	559	571	970	836	853	693	737	551	646	406	559	1217	774	1240	335	1098	593	529	416	494	1480	1175	720	1220	738	532	1015	423	446	352	528	429	542	764	730	332	477	798	558	335	605	457	610	766	275	693
chr1	71	188	399	588	554	902	783	798	647	711	501	630	360	562	1096	732	1135	321	997	561	505	395	478	1026	1064	643	1093	652	535	916	353	439	344	456	430	487	753	670	361	478	701	546	291	520	476	590	673	263	700
chr1	72	170	331	509	496	776	699	671	612	669	463	580	325	475	1008	625	1086	285	822	535	442	367	483	889	1030	593	1009	647	483	806	306	412	290	410	418	452	669	628	350	446	561	518	282	445	488	493	609	250	632
chr1	73	159	368	522	430	814	621	665	580	621	431	519	291	462	989	653	1032	277	848	518	439	357	463	791	970	565	953	563	485	743	306	351	272	410	367	430	621	584	290	465	588	453	278	501	495	485	563	224	627
chr1	74	168	316	491	438	767	641	572	560	585	461	471	329	485	917	640	1017	307	844	513	430	372	484	770	980	535	900	596	483	708	287	360	265	361	369	436	618	591	296	446	600	409	261	420	476	452	562	245	589
chr1	75	160	366	461	472	764	679	637	545	652	457	474	297	509	952	660	1035	324	817	517	430	371	515	771	959	579	909	558	447	772	327	333	297	386	369	461	606	627	298	449	673	453	280	463	433	460	552	254	681
chr1	76	163	340	518	456	782	670	678	536	564	473	530	278	496	983	631	1069	327	842	475	446	355	516	862	955	552	934	617	521	780	303	401	257	416	360	481	635	614	313	406	558	453	296	495	462	493	581	274	676
chr1	77	188	373	484	516	790	678	709	599	601	507	502	313	475	995	697	1027	355	893	533	466	425	475	976	974	574	987	647	529	781	354	341	279	437	398	452	656	627	338	464	607	508	309	540	506	468	602	280	656
chr1	78	212	389	562	511	843	774	693	611	678	562	567	353	562	1078	696	1139	377	930	611	535	417	493	1168	1084	573	1137	769	558	877	348	404	352	435	404	525	733	670	413	514	673	622	389	568	516	535	617	327	752
chr1	79	252	477	601	673	979	950	854	717	801	628	642	346	694	1278	849	1315	446	1082	756	631	518	598	1505	1318	775	1324	950	710	1163	426	423	367	532	459	585	786	815	436	466	844	778	464	687	612	660	751	428	904
chr1	80	302	522	707	793	1064	1139	967	898	908	779	749	408	784	1456	1042	1404	505	1348	816	649	542	583	1537	1508	887	1565	1120	791	1384	501	498	467	589	549	725	1003	871	542	514	931	907	550	830	638	692	908	481	1036
chr1	81	301	525	717	690	1069	1053	1000	899	824	786	713	416	791	1455	1024	1389	523	1161	832	648	538	607	1268	1475	896	1508	1080	801	1356	457	496	437	620	542	674	900	821	487	555	909	918	553	811	666	695	851	491	1031
chr1	82	265	442	533	641	853	848	782	731	707	654	609	362	632	1203	758	1194	428	996	636	574	434	498	959	1185	681	1215	917	667	1085	410	386	318	517	444	581	772	704	456	449	722	699	436	624	580	563	682	350	803
chr1	83	225	314	445	450	734	635	608	582	539	521	478	251	484	887	665	955	304	809	510	429	372	459	745	1000	564	945	685	536	783	336	333	256	404	340	481	586	573	312	394	632	575	294	466	484	473	574	318	610
chr1	84	181	282	425	414	667	589	562	525	523	449	436	268	487	837	566	854	324	740	450	435	347	403	632	927	478	834	650	468	762	340	299	255	364	344	430	501	524	317	312	500	477	289	440	447	410	562	298	612
chr1	85	212	310	422	394	658	586	521	483	558	443	457	249	399	769	542	815	320	701	440	371	333	393	664	844	457	760	594	420	713	303	280	262	359	326	451	497	471	293	329	513	447	264	412	452	401	537	273	552
chr1	86	192	334	424	418	612	559	560	475	490	456	419	260	457	795	549	808	337	688	432	383	345	372	621	896	494	786	595	460	795	286	288	232	352	353	433	539	525	334	347	505	483	332	441	411	386	523	289	557
chr1	87	231	308	377	445	646	579	581	542	513	474	436	245	485	776	543	762	338	682	465	394	355	397	660	849	462	824	574	468	718	299	285	249	342	322	429	569	495	305	306	510	526	323	438	406	400	531	275	602
chr1	88	253	322	421	447	681	660	566	534	542	484	448	281	494	820	620	834	394	725	528	413	350	407	746	897	508	901	698	536	818	333	325	266	359	373	424	576	522	313	305	545	559	361	476	481	403	583	316	598
chr1	89	290	413	474	524	804	801	665	646	630	566	480	322	600	996	762	960	431	916	582	498	393	421	860	1070	621	1137	820	634	897	327	378	284	450	382	511	639	565	361	334	643	724	414	625	510	491	610	353	704
chr1	90	329	470	635	703	913	1027	840	788	746	765	614	361	666	1241	896	1132	513	1113	725	604	487	479	1126	1372	750	1400	1112	767	1237	476	384	388	521	510	650	856	716	459	355	769	978	547	774	587	645	764	469	906
chr1	91	397	524	713	751	1010	1084	950	916	873	769	622	409	804	1426	1038	1264	568	1283	824	694	521	530	1105	1457	857	1625	1259	857	1405	477	482	441	601	594	696	935	834	564	424	874	1041	623	866	679	720	846	572	1024
chr1	92	380	518	687	749	1007	1112	891	908	760	770	654	397	798	1378	986	1223	582	1191	844	671	509	494	986	1400	780	1606	1237	863	1502	498	467	397	567	542	724	902	853	567	409	892	1071	629	817	622	689	933	505	983
chr1	93	286	453	559	569	816	869	722	683	662	641	503	293	637	1163	829	962	462	983	646	556	442	439	753	1136	640	1117	925	687	1160	426	404	340	470	425	548	746	657	447	357	703	810	484	652	573	563	660	424	791
chr1	94	250	339	463	425	691	696	497	570	562	529	395	281	550	914	670	810	369	758	466	409	376	366	652	971	520	894	709	551	927	307	305	246	365	371	522	533	518	377	280	597	618	393	514	424	421	567	330	669
chr1	95	267	301	429	431	603	566	461	496	492	471	367	237	482	805	570	722	339	707	463	411	333	360	579	789	477	789	692	516	793	313	285	242	354	298	393	497	462	326	257	513	527	323	495	430	358	477	295	545
chr1	96	256	286	402	420	574	575	514	478	477	466	358	209	475	781	515	673	341	705	437	376	294	335	495	835	450	769	614	469	726	270	253	213	313	308	424	450	506	332	309	463	557	337	458	408	363	493	332	620
chr1	97	274	316	423	431	576	581	500	485	495	445	388	226	455	790	605	733	350	734	415	374	327	325	561	835	496	780	621	472	753	297	250	249	320	317	467	473	471	320	277	490	555	360	448	418	359	449	288	569
chr1	98	312	367	405	418	673	682	585	546	571	501	413	260	497	829	639	736	384	773	492	394	309	337	682	862	523	886	800	522	836	310	281	284	406	369	489	525	484	355	312	545	636	376	484	463	368	514	351	688
chr1	99	349	365	505	503	740	807	660	672	591	602	458	272	609	993	754	888	414	893	562	481	404	413	760	1014	592	1054	876	632	1058	392	328	269	420	416	514	595	600	418	325	600	751	479	634	537	444	552	428	740
chr1	100	369	444	617	640	784	916	726	722	616	655	487	303	681	1210	825	1012	515	1006	711	620	493	415	846	1158	685	1221	1069	722	1190	477	379	348	528	473	601	733	718	481	320	705	894	502	734	551	560	672	484	821
chr1	101	411	454	622	727	924	1003	771	803	744	720	568	349	716	1222	865	1096	591	1094	718	646	498	407	827	1267	710	1351	1133	818	1278	469	449	372	521	468	699	785	750	516	367	746	939	603	733	600	622	748	549	922
chr1	102	369	489	628	654	843	957	700	756	723	704	513	312	653	1140	832	1016	537	1027	718	565	489	468	750	1196	735	1275	1151	722	1342	522	400	367	496	543	624	803	731	479	364	754	936	556	662	591	547	668	492	902
chr1	103	428	403	618	590	773	898	634	750	651	708	503	317	661	1130	776	922	530	981	679	558	455	421	686	1128	682	1170	1009	748	1184	404	382	327	465	435	614	641	674	438	348	659	864	528	673	590	524	658	461	813
chr1	104	397	375	567	524	675	788	607	652	611	629	446	313	598	1025	679	884	456	906	598	506	430	394	640	1054	584	1030	827	666	1015	401	349	300	479	423	567	594	636	423	369	615	786	447	612	548	484	564	411	761
chr1	105	317	381	497	477	647	742	561	620	552	557	410	275	506	924	649	795	443	804	496	427	347	331	567	926	556	949	792	582	906	335	317	271	396	442	506	531	573	407	337	530	599	429	535	499	436	546	399	694
chr1	106	378	351	502	489	628	688	565	651	524	547	423	253	529	890	634	759	475	791	534	445	355	366	620	869	544	870	755	526	953	318	309	277	386	327	501	539	528	379	331	532	699	412	544	504	434	512	394	721
chr1	107	369	371	552	501	653	767	584	645	560	572	418	255	535	871	685	718	463	842	498	447	379	357	584	971	542	914	848	596	865	365	344	284	406	431	514	532	578	396	355	535	665	414	573	503	450	508	386	716
chr1	108	360	399	553	555	728	782	579	686	546	620	400	272	590	943	635	859	520	901	590	534	388	412	648	962	617	969	880	602	1043	376	336	305	425	441	553	613	627	413	350	555	757	469	610	507	506	587	475	730
chr1	109	400	430	625	648	783	872	698	729	639	688	535	328	670	1129	805	895	558	1003	664	588	454	467	695	1180	665	1128	1081	688	1125	458	387	352	485	480	674	629	680	538	399	660	876	607	665	603	510	657	549	856
chr1	110	456	526	775	764	970	1039	755	817	764	902	533	356	817	1311	892	1077	676	1134	817	682	515	510	910	1365	788	1311	1242	822	1457	492	476	403	587	609	732	782	838	599	424	793	979	668	833	654	689	823	617	979
chr1	111	507	615	842	893	1034	1113	937	945	917	1025	668	424	952	1487	1019	1288	780	1327	934	788	634	550	975	1497	906	1605	1467	970	1659	621	519	505	694	611	895	960	946	722	526	856	1152	782	945	666	792	926	715	1118
chr1	112	486	608	849	862	1075	1114	915	960	822	1002	635	428	919	1534	973	1214	792	1285	881	768	630	550	853	1432	907	1460	1404	945	1615	590	534	458	749	667	888	913	907	744	476	924	1056	767	927	712	777	942	756	1039
chr1	113	506	512	762	755	925	998	824	866	762	914	585	357	795	1285	902	1046	707	1150	808	681	545	549	765	1345	807	1198	1161	860	1374	590	444	425	571	599	754	846	852	587	453	760	940	645	819	625	636	735	617	911
chr1	114	477	447	713	620	840	911	720	709	667	787	474	324	741	1169	801	974	586	985	702	590	483	486	680	1100	721	1097	1046	706	1085	450	423	356	489	536	654	746	783	580	466	664	818	525	775	564	591	686	552	814
chr1	115	437	486	661	621	791	837	631	711	664	762	465	326	691	1097	756	886	626	922	673	630	481	464	662	1091	681	1022	976	715	1160	469	399	339	470	517	674	702	752	513	442	618	791	555	677	562	572	698	512	845
chr1	116	451	486	688	689	807	901	682	654	680	766	475	302	759	1100	777	906	633	941	697	641	442	491	710	1106	698	1004	1066	742	1108	483	427	361	483	535	687	698	745	520	435	643	798	576	711	544	599	699	608	799
chr1	117	462	478	752	644	819	869	697	727	678	826	458	341	731	1134	836	936	693	1002	750	664	508	489	694	1213	723	1105	1045	751	1159	543	458	371	488	527	726	821	769	595	537	660	846	569	709	609	569	759	633	822
chr1	118	514	517	762	763	835	903	767	822	742	808	492	371	758	1256	840	1033	736	1063	779	696	576	565	800	1243	764	1113	1135	791	1291	530	451	417	553	562	797	779	808	581	485	733	887	688	757	653	683	731	643	919
chr1	119	575	611	895	849	992	1094	928	877	862	981	606	365	865	1386	964	1046	851	1212	906	813	647	661	917	1394	877	1381	1341	923	1421	636	555	475	641	681	854	907	982	680	514	761	1005	693	887	709	728	863	740	976
chr1	120	663	726	1059	1049	1206	1274	1048	1014	1029	1217	810	526	1103	1703	1172	1326	1052	1457	1128	1015	747	713	1036	1730	1091	1685	1719	1087	1894	782	717	605	754	864	1064	1160	1173	846	580	997	1215	927	1157	843	967	1013	887	1158
chr1	121	845	894	1311	1299	1432	1696	1358	1265	1268	1628	996	684	1371	2110	1447	1735	1228	1783	1454	1228	1006	889	1312	2256	1360	2015	2109	1277	2391	1044	932	779	1038	1092	1362	1368	1585	1082	711	1305	1541	1155	1459	1028	1235	1331	1220	1439
chr1	122	928	991	1550	1506	1612	1907	1514	1456	1422	1835	1246	755	1486	2369	1595	1885	1389	2124	1636	1437	1026	1007	1323	2571	1514	2294	2502	1586	2716	1132	1067	855	1170	1290	1594	1662	1724	1220	804	1462	1626	1360	1658	1216	1323	1513	1346	1625
chr1	123	882	915	1427	1393	1576	1783	1505	1389	1388	1769	1090	715	1518	2131	1497	1729	1345	1936	1511	1440	1074	989	1264	2398	1490	2129	2252	1477	2529	1102	970	805	1033	1147	1462	1502	1689	1168	726	1413	1536	1260	1564	1137	1244	1483	1216	1484
chr1	124	657	732	1216	1099	1309	1406	1167	1166	1093	1472	919	541	1177	1719	1193	1471	1107	1516	1257	1022	844	794	959	1867	1217	1628	1717	1241	1930	818	743	624	810	952	1236	1171	1293	928	679	1032	1230	1016	1244	902	1037	1124	996	1204
chr1	125	685	646	984	883	1094	1153	924	929	957	1123	652	458	972	1440	983	1186	931	1280	1024	842	697	697	908	1547	949	1301	1422	912	1547	745	564	458	722	715	964	902	1087	786	583	843	981	828	1002	819	803	918	782	1049
chr1	126	644	570	928	824	905	1075	873	948	890	1071	639	427	982	1365	882	1089	879	1218	972	841	651	631	934	1327	857	1170	1298	897	1468	665	524	505	633	689	949	913	1061	749	631	731	921	766	960	745	770	879	787	964
chr1	127	687	633	910	850	1017	1069	913	931	869	1094	716	401	969	1369	1000	1121	998	1217	893	801	676	656	942	1437	973	1247	1353	889	1453	694	576	460	611	731	906	943	1025	796	671	801	976	784	972	778	772	878	864	1021
chr1	128	740	615	1026	916	1029	1102	984	972	930	1194	735	393	991	1478	977	1200	1021	1277	997	925	702	797	948	1549	999	1320	1425	1007	1546	750	581	510	697	802	1010	953	1098	809	675	815	999	818	1025	836	831	960	953	1189
chr1	129	765	661	1145	1006	1098	1265	1021	1016	1084	1364	824	525	1159	1588	1076	1379	1171	1376	1106	1020	764	752	1064	1614	1070	1413	1578	1115	1751	840	703	586	797	875	1106	1028	1290	851	691	934	1121	892	1105	899	948	1067	986	1258
chr1	130	961	777	1378	1218	1332	1448	1237	1285	1196	1630	1024	597	1323	1836	1232	1549	1246	1582	1300	1134	863	914	1195	1950	1309	1635	1811	1271	2010	965	857	733	948	1033	1279	1261	1431	964	787	1118	1348	1079	1388	1055	1036	1184	1162	1382
chr1	131	1091	1010	1623	1518	1589	1814	1514	1503	1534	1996	1283	722	1717	2278	1604	1842	1531	2084	1532	1430	1143	1032	1296	2455	1531	1987	2300	1590	2331	1145	1059	872	1091	1295	1588	1551	1839	1256	951	1392	1567	1428	1615	1308	1372	1531	1484	1659
chr1	132	1327	1342	2081	1884	2077	2208	2007	1925	1924	2623	1680	1018	2112	2803	2047	2367	1881	2499	1988	1790	1485	1320	1608	2947	2003	2559	2947	1904	3111	1575	1364	1115	1410	1692	2004	1983	2377	1561	1149	1786	1924	1809	2273	1641	1629	1872	1864	2090
chr1	133	1626	1488	2527	2198	2337	2764	2275	2166	2385	3256	1959	1214	2603	3279	2498	2695	2259	2996	2426	2146	1702	1540	1932	3380	2305	2913	3393	2287	3567	1773	1698	1358	1621	2029	2366	2414	2769	1887	1274	2165	2218	2195	2661	1957	1917	2271	2093	2402
chr1	134	1616	1555	2488	2334	2363	2690	2361	2116	2341	3282	2089	1204	2612	3229	2452	2746	2330	3056	2401	2235	1748	1567	1982	3622	2472	3007	3374	2369	3697	1832	1696	1380	1687	2145	2281	2445	2799	1935	1433	2161	2313	2277	2715	2010	2022	2208	2264	2429
chr1	135	1524	1374	2265	2024	2093	2285	2130	2032	2167	2929	1821	1059	2358	2887	2166	2454	2214	2623	2156	1902	1561	1424	1759	3162	2098	2562	3017	2064	3001	1649	1445	1141	1523	1793	2093	2170	2535	1638	1317	1931	1989	1910	2358	1838	1773	1933	2067	2192
chr1	136	1424	1136	2109	1761	1862	2131	1825	1874	1941	2535	1611	974	2138	2491	1979	2294	1899	2407	1965	1719	1425	1311	1523	2742	1838	2261	2610	1827	2716	1450	1268	1081	1290	1612	1839	1850	2160	1530	1185	1692	1853	1670	2024	1648	1542	1598	1767	2036
chr1	137	1600	1267	2138	1725	1816	2200	1937	1888	1890	2526	1672	1027	2248	2658	1990	2170	2107	2344	1975	1733	1429	1276	1619	2766	1782	2318	2497	2006	2628	1468	1273	1066	1344	1627	1924	1906	2345	1438	1264	1664	1822	1725	2059	1608	1648	1686	1844	2164
chr1	138	1727	1383	2431	2027	2150	2517	2153	2090	2279	2941	1962	1032	2616	3015	2186	2503	2200	2675	2259	2019	1638	1433	1809	3072	2050	2567	2906	2188	2946	1591	1393	1211	1545	1874	2146	2041	2531	1638	1429	1926	2045	2055	2316	1882	1803	1903	2032	2230
chr1	139	2169	1725	3079	2334	2540	2848	2548	2407	2674	3512	2360	1290	3130	3589	2662	3028	2744	3265	2650	2457	2015	1719	1984	3618	2354	2954	3328	2556	3443	1987	1656	1441	1699	2222	2516	2586	3024	1995	1599	2217	2431	2530	2783	2281	1990	2334	2400	2666
chr1	140	2443	2168	3514	2773	3020	3385	3204	2910	3328	4285	2852	1628	3679	4229	3232	3523	3075	3914	3178	2887	2485	2032	2355	4206	2772	3579	3931	3125	4157	2323	2054	1732	2044	2729	2983	3023	3602	2348	1838	2784	2832	3057	3453	2857	2504	2780	2930	3040
chr1	141	2831	2281	4038	3100	3342	3904	3598	3254	3768	5010	3330	1816	3978	4722	3671	4110	3567	4293	3598	3225	2643	2267	2657	4876	3304	3915	4504	3440	4722	2618	2486	1986	2352	2978	3342	3421	4110	2704	2131	3161	3086	3430	4017	3039	2828	3094	3134	3351
chr1	142	3110	2559	4057	3167	3589	3899	3737	3201	3900	5226	3368	1879	4212	4981	3914	4173	3740	4629	3630	3380	2879	2370	2715	5073	3402	4122	4623	3575	4758	2652	2601	2064	2493	3404	3456	3725	4148	2817	2297	3424	3203	3549	4160	3271	2954	3224	3404	3505
chr1	143	3080	2383	4215	3190	3626	3932	3676	3343	3852	5341	3473	1804	4225	4793	3897	4335	3765	4570	3588	3426	2936	2457	2818	4939	3313	4102	4699	3508	4757	2799	2577	2054	2409	3419	3505	3524	4091	2741	2232	3425	3173	3594	4146	3258	2924	3167	3377	3610
chr1	144	3173	2431	4163	3205	3659	3885	3808	3238	3958	5119	3515	1910	4168	4887	4006	4104	3826	4646	3522	3383	3002	2480	2832	4938	3412	3993	4547	3517	4816	2745	2503	2081	2431	3338	3438	3763	4162	2799	2296	3330	3226	3544	4177	3265	2956	3244	3433	3674
chr1	145	3139	2460	4164	3150	3662	3877	3894	3258	3976	5107	3684	1908	4138	4968	3947	4155	3800	4666	3706	3409	3162	2435	2733	4914	3443	4054	4597	3478	4909	2687	2587	2086	2611	3385	3622	3697	4107	2768	2312	3389	3207	3495	4128	3395	3013	3128	3471	3659
chr1	146	3198	2394	4029	3078	3504	3886	3706	3227	4158	5146	3598	1902	4115	4941	4027	3995	3975	4526	3615	3353	3097	2429	2800	4937	3237	3979	4474	3490	4726	2705	2595	2016	2515	3419	3439	3557	4183	2765	2296	3292	3163	3570	4069	3365	2937	3182	3402	3667
chr1	147	3269	2363	4043	3042	3663	3911	3902	3200	4088	5208	3558	1984	4230	4920	4178	4201	4010	4575	3561	3277	3146	2475	2807	4787	3187	3781	4378	3534	4556	2690	2644	2065	2456	3421	3507	3517	4052	2858	2318	3335	3068	3431	4080	3566	3161	3090	3362	3720
chr1	148	3432	2485	4044	3114	3823	4043	3958	3349	4279	5397	3695	2027	4426	5101	4449	4142	3995	4785	3788	3404	3251	2520	2877	5033	3339	4012	4667	3699	4803	2628	2531	2114	2597	3497	3603	3636	4188	2797	2199	3502	3238	3698	4021	3683	3180	3201	3541	3897
chr1	149	3660	2599	4203	3269	3908	4256	4109	3588	4686	5632	3997	2061	4642	5381	4705	4553	4253	5100	3893	3628	3420	2570	2946	5157	3724	4059	4792	3809	4928	2894	2760	2347	2701	3731	3686	3851	4476	2846	2281	3712	3332	3991	4402	3850	3320	3369	3763	4091
chr1	150	3784	2895	4520	3519	4079	4274	4420	3713	4824	6052	4316	2290	4950	5778	4912	4851	4584	5419	4149	3854	3729	2676	3074	5626	3829	4247	4970	4014	5146	3076	2877	2486	2909	3988	3830	4170	4631	3082	2447	4076	3522	4185	4647	4189	3528	3585	4064	4351
chr1	151	4053	3075	4918	3719	4470	4710	4828	3862	5339	6635	4763	2560	5038	6028	5434	5040	4798	5760	4360	4110	3830	3119	3232	5791	4020	4400	5515	4279	5538	3363	3245	2649	3109	4301	4074	4395	4996	3270	2545	4382	3695	4456	5215	4527	3608	3686	4241	4590
chr1	152	4355	3325	5322	3944	4728	4919	4923	3963	5471	7067	5073	2555	5275	6254	5651	5357	5186	5996	4623	4480	4115	3192	3449	6042	4328	4658	5734	4520	5998	3547	3456	2722	3323	4546	4285	4575	5247	3643	2668	4615	3828	4911	5426	4634	3948	3901	4654	4772
chr1	153	4476	3336	5169	3784	4791	4841	4898	4028	5548	7232	5087	2544	5280	6342	5648	5452	5053	6114	4692	4412	4331	3335	3412	6168	4377	4736	5676	4511	5832	3507	3466	2758	3329	4707	4168	4664	5295	3621	2773	4589	3811	4781	5367	4796	3822	3894	4647	4668
chr1	154	4392	3201	5028	3708	4684	4912	4888	3885	5537	6967	4955	2493	5346	6154	5545	5314	4990	5901	4513	4331	4171	3150	3485	5963	4319	4599	5570	4254	5683	3367	3360	2535	3147	4483	4194	4495	5206	3553	2814	4507	3729	4629	5325	4610	3803	3887	4502	4699
chr1	155	4498	3194	5196	3786	4683	4801	4859	3989	5539	6895	4916	2638	5273	6298	5689	5468	5299	5968	4645	4378	4375	3250	3610	5901	4115	4442	5389	4371	5706	3453	3292	2664	3192	4532	4241	4536	5279	3536	2890	4460	3819	4825	5256	4563	3887	3825	4643	4766
chr1	156	4889	3404	5428	3902	4845	5107	5176	4149	5911	7444	5256	2694	5608	6574	6088	5702	5559	6212	4902	4574	4554	3434	3633	6256	4426	4656	5731	4655	5907	3647	3475	2979	3393	4870	4395	4712	5497	3767	3173	4828	3878	4907	5736	4892	4082	4125	4967	4994
chr1	157	5394	3734	5774	4308	5235	5525	5686	4713	6442	8228	5824	2876	6205	7097	6587	6202	5991	6796	5485	5063	4941	3714	3954	6703	4756	4987	6200	4988	6342	3953	3824	3263	3660	5368	4808	5102	5943	3996	3301	5289	4294	5496	5990	5232	4379	4491	5384	5395
chr1	158	6006	4124	6429	4642	5689	6139	6217	5092	7308	8936	6465	3227	6733	7792	7405	6687	6577	7577	5755	5635	5486	4056	4333	7161	5234	5575	6827	5449	6897	4277	4122	3451	3978	5866	5121	5614	6559	4443	3678	5962	4678	6137	6726	6008	4595	4759	5967	5917
chr1	159	6484	4454	6993	5078	6226	6628	6798	5394	7967	9969	7053	3530	7552	8419	8167	7248	7102	8052	6374	6170	5817	4499	4647	7827	5725	5948	7256	5814	7251	4817	4633	3723	4388	6407	5505	5980	7035	4890	4072	6598	4881	6658	7252	6531	5112	5266	6682	6437
chr1	160	6927	4910	7376	5265	6792	6923	7134	5745	8340	10575	7585	3852	7954	9191	8573	7864	7549	8681	6659	6465	6448	4854	4887	8244	6134	6334	7707	6343	7991	5066	4925	3985	4766	6965	5842	6620	7527	5347	4458	6979	5320	7094	7855	7058	5509	5462	6917	6848
chr1	161	7239	5136	7879	5666	6923	7256	7464	6048	8796	11030	7811	4045	8123	9541	9115	8267	8129	8940	7035	6819	6707	5140	5144	8558	6535	6581	8135	6556	8297	5184	5113	4188	4795	7161	6072	6952	7925	5453	4757	7232	5522	7221	8041	7507	5740	5755	7718	7176
chr1	162	7820	5274	7985	6056	7345	7766	7735	6394	9337	11774	8238	4147	8631	10229	9655	8763	8472	9474	7343	7379	7048	5577	5583	8823	6730	6879	8390	6832	8628	5565	5463	4409	5077	7712	6341	7284	8142	5838	5348	7697	5928	7705	8580	7784	5979	6006	8037	7492
chr1	163	8597	5944	8905	6624	7822	8364	8358	6914	10345	12985	8747	4574	9582	10806	10551	9597	9291	10413	8005	7976	7614	5875	6096	9785	7499	7547	9188	7568	9350	6090	5759	4911	5530	8381	7153	7680	9377	6473	5874	8244	6274	8336	9105	8490	6553	6613	8905	8216
chr1	164	9715	6418	9692	7511	8738	9307	9595	7874	11887	14681	9975	5157	10832	12466	11878	10775	10566	11855	9417	8973	8499	6640	6892	10779	8091	8260	10271	8521	10096	6936	6381	5516	6084	9528	7866	8849	10352	7080	6653	9505	6888	9585	10265	9724	7219	7279	10046	9433
chr1	165	10441	7132	10815	8141	9684	10401	10448	8663	13299	16130	10962	5503	11859	13654	13208	11879	11528	13115	10193	10046	9402	7344	7574	11850	8914	8960	11398	9446	11222	7517	6965	5829	6822	10505	8684	9615	11278	7818	7115	10758	7547	10312	11113	10965	7913	8010	11310	10119
chr1	166	10894	7295	10933	8211	9624	10686	10770	8844	13836	16707	11365	5932	12113	13940	13919	12376	12230	13878	10392	10158	9854	7776	7762	12264	9379	9266	11796	9562	11598	7782	7475	6122	7015	10835	8793	9971	11544	8071	7518	11167	7876	10472	11389	11357	8087	8089	11492	10608
chr1	167	10327	7491	10786	8093	9963	10375	10490	8601	13674	16772	11299	5717	11584	13803	13732	12066	12029	13450	10095	9990	9900	7864	7620	12211	9357	9029	11936	9443	11787	7756	7445	6329	6894	10868	8811	9684	11279	8007	7679	11342	7539	10336	11363	11269	8243	7831	11533	10386
chr1	168	9893	7132	10123	7868	9911	10308	10478	7992	13143	16482	11087	5507	11014	13307	13753	11508	11661	12935	9832	9754	9566	7816	7562	11671	9083	8801	11432	8980	11378	7646	7374	5947	6933	10818	8484	9599	10733	8180	7531	10805	7067	10443	11173	10974	7751	7566	11110	9920
chr1	169	9530	7243	9816	7416	9705	9632	9934	7804	12436	16019	10611	5388	10523	12832	13313	11325	11476	12573	9261	9258	9309	7774	7325	11198	9098	8442	10981	8402	11364	7066	7252	5803	6606	10376	8076	9216	10194	7769	7750	10699	6924	9762	10783	10551	7766	7252	10625	9436
chr1	170	8628	6748	8998	7161	9485	9114	9425	6975	11838	15278	10173	5231	9671	12321	12485	10732	10964	12159	8619	8873	9225	7443	6966	10798	8962	7860	10374	8135	10755	6916	6913	5448	6394	9820	7452	8811	9600	7582	7652	10413	6485	9248	10207	9852	7256	6767	10170	8946
chr1	171	8287	6649	8302	6656	9061	8565	8992	6501	11328	14422	9477	4935	9064	11405	12150	10101	10385	11268	8027	8214	8605	7289	6527	10154	8386	7632	9838	7359	10424	6456	6604	5160	6197	9428	6995	8188	8897	7337	7491	9756	5985	8747	9789	9470	6908	6503	9669	8382
chr1	172	7632	6155	7874	6223	8940	7849	8494	6152	10574	14089	9213	4621	8383	11156	11815	9558	9824	10700	7663	7743	8384	6958	6349	9877	8050	7309	9524	6971	10034	6077	6294	4924	5830	8792	6636	7974	8289	6972	7118	9216	5735	8378	9293	9180	6488	6040	9363	7991
chr1	173	7266	5888	7399	5940	8975	7818	8259	5817	10327	13441	9087	4535	7878	10679	11577	9396	9646	10348	7640	7514	8382	6860	6151	9486	8052	6960	9215	6682	10116	5973	6155	4903	5881	8871	6355	7658	7966	6771	7126	9193	5571	8057	8916	8970	6317	5959	9001	7789
chr1	174	7034	5897	7034	5969	8810	7582	8163	5739	10244	13460	8791	4448	7863	10219	11760	9207	9506	10209	7136	7538	8382	7171	6207	9432	8071	6861	9116	6563	10003	5786	6234	4839	5748	8842	6211	7460	7515	6608	6973	9222	5496	7986	8956	8942	6317	5673	9027	7534
chr1	175	6837	5808	6825	5672	8976	7450	8250	5474	10333	13594	8774	4421	7515	10095	11848	9127	9232	10358	7197	7169	8258	6975	5915	9356	7970	6651	9096	6464	9984	5882	6269	4761	5772	8714	6037	7335	7320	6646	7007	9250	5241	7845	8762	8960	6166	5675	8617	7574
chr1	176	6382	5669	6506	5390	8674	7182	7849	5244	9722	13311	8508	4194	6944	9761	11512	8721	9132	9945	6943	6851	8083	6823	5737	8975	7846	6575	8809	6118	9810	5573	5995	4644	5660	8499	5650	7240	7005	6311	6676	9107	5012	7480	8480	8772	5882	5422	8336	7227
chr1	177	5983	5441	5941	5116	8348	6831	7372	4781	9199	12654	8251	4011	6475	9102	11165	8144	8334	9188	6321	6596	7670	6253	5290	8523	7540	6127	8386	5683	9552	5498	6033	4343	5467	7954	5385	6851	6607	5980	6420	8753	4801	7293	8001	8479	5594	5174	7975	6959
chr1	178	5381	4978	5371	4707	7867	6267	6897	4427	8574	11568	7823	3875	5627	8323	10290	7457	7894	8337	5947	6001	7306	6161	5029	7849	7071	5823	7815	5295	8838	4914	5557	4066	5067	7163	5004	6397	5839	5813	5740	8097	4181	6558	7621	7692	5023	4613	7220	6362
chr1	179	4849	4530	4850	4326	7294	5712	6348	3887	7599	10736	7245	3469	5178	7581	9379	6727	7072	7721	5339	5330	6631	5571	4446	7214	6722	5030	7096	4730	8292	4356	5112	3746	4602	6614	4371	5611	5231	5368	5514	7480	3926	6017	6752	7146	4664	4191	6719	5665
chr1	180	4363	4023	4298	3815	6866	4982	5694	3403	6887	9811	6655	3080	4508	6724	8570	6008	6446	7019	4614	4929	6157	5039	4082	6339	5943	4618	6365	4080	7428	4051	4830	3324	4275	5900	3829	5200	4590	4734	4959	6805	3505	5271	6256	6425	4169	3813	5992	5092
chr1	181	3918	3782	3917	3452	6231	4495	5084	3115	6248	9191	5873	2709	4104	6149	7875	5531	5776	6326	4214	4331	5642	4800	3602	5869	5464	4218	5870	3669	6970	3614	4346	3067	3916	5157	3525	4764	4172	4153	4479	6088	3143	4878	5594	5868	3844	3341	5409	4581
chr1	182	3432	3319	3381	3129	5942	4071	4673	2728	5546	8374	5368	2485	3534	5480	7185	4983	5187	5807	3750	4042	5161	4320	3359	5434	5050	3934	5343	3322	6481	3217	3845	2770	3593	4786	3275	4322	3821	3978	4151	5481	2914	4361	5221	5357	3372	3042	4873	4098
chr1	183	3111	3172	3168	2838	5540	3706	4419	2466	5108	7640	4952	2274	3362	4962	6578	4623	4958	5146	3503	3599	4753	4031	3115	5009	4820	3594	5026	3022	5974	3082	3773	2520	3319	4342	2886	4064	3404	3528	3706	5245	2566	4040	4942	4987	3216	2850	4461	3823
chr1	184	2858	2934	2985	2757	5285	3469	4128	2146	4799	7216	4693	2179	3006	4729	6394	4193	4568	4871	3333	3356	4615	3741	2873	4723	4524	3290	4526	2775	5801	2704	3495	2340	3175	4120	2794	3709	3184	3304	3456	5004	2397	3738	4494	4678	2943	2650	4228	3564
chr1	185	2828	2803	2605	2497	5206	3301	3982	2102	4429	6696	4487	1999	2789	4213	6061	4000	4264	4671	3055	3157	4215	3539	2695	4457	4323	3233	4499	2672	5499	2530	3441	2298	3143	3891	2440	3617	2954	3147	3429	4634	2288	3501	4318	4468	2704	2616	4116	3411
chr1	186	2456	2595	2575	2372	4854	3061	3704	1978	4258	6560	4306	2000	2594	4027	6014	3878	4132	4350	2978	2962	4070	3346	2527	4145	4155	2900	4161	2495	5426	2526	3232	2173	2868	3685	2450	3333	2711	2965	3150	4494	2193	3378	4080	4430	2634	2420	3762	3115
chr1	187	2367	2503	2449	2227	4704	2978	3492	1915	3944	6240	4185	1817	2510	3754	5591	3605	3919	4129	2788	2859	3875	3321	2435	3903	4004	2948	3875	2374	5098	2303	3060	2010	2793	3408	2300	3182	2717	2745	3000	4259	1985	3045	3695	4131	2403	2291	3523	3044
chr1	188	2154	2329	2203	2111	4460	2808	3406	1752	3760	5952	3989	1659	2210	3605	5208	3360	3618	3802	2529	2641	3661	3098	2165	3800	3632	2655	3773	2126	4678	2184	3138	1893	2756	3137	2006	3045	2418	2645	2703	4120	1899	2958	3709	3780	2276	2185	3304	2793
chr1	189	1986	2169	1931	1975	4238	2601	3144	1560	3438	5589	3641	1519	2020	3218	4861	3108	3401	3564	2420	2326	3373	2905	2071	3499	3604	2485	3590	1888	4555	2091	2847	1749	2471	2990	1873	2791	2218	2486	2514	3747	1752	2689	3372	3625	2174	1945	3080	2660
chr1	190	1918	2022	1720	1813	3856	2321	2790	1389	3059	5139	3350	1446	1793	2947	4410	2804	3042	3328	2223	2167	3024	2674	1907	3145	3276	2240	3204	1736	4150	1802	2541	1603	2426	2702	1717	2618	2011	2264	2325	3330	1621	2466	3110	3363	1947	1745	2826	2298
chr1	191	1588	1880	1644	1602	3614	2069	2652	1285	2691	4842	3069	1346	1586	2656	3985	2519	2737	2903	1958	2014	2828	2484	1645	2929	3090	2065	2922	1578	3754	1624	2338	1441	2180	2456	1518	2257	1785	1962	2143	3050	1528	2270	2819	2999	1823	1594	2517	2152
chr1	192	1457	1646	1454	1400	3292	1955	2327	1133	2541	4252	2846	1184	1459	2371	3683	2289	2449	2591	1723	1738	2549	2235	1446	2557	2709	1839	2628	1345	3427	1486	2250	1360	1851	2146	1412	2145	1643	1825	1926	2769	1304	1999	2509	2685	1550	1484	2342	1940
chr1	193	1313	1554	1331	1336	3089	1693	2137	1009	2285	3872	2550	1064	1354	2224	3280	2091	2235	2362	1703	1568	2312	2005	1280	2437	2551	1688	2258	1256	3248	1329	2037	1257	1716	2086	1212	1831	1406	1650	1718	2494	1167	1780	2353	2619	1431	1290	2152	1782
chr1	194	1210	1439	1168	1183	2826	1548	2051	958	2096	3585	2389	949	1174	1983	3069	1857	2145	2114	1440	1414	2047	1824	1270	2177	2343	1591	2172	1211	3026	1207	1857	1072	1625	1810	1163	1744	1324	1549	1606	2316	1093	1663	2156	2289	1334	1225	1979	1623
chr1	195	1138	1311	1188	1141	2739	1521	1896	858	1933	3332	2234	896	1094	1820	2813	1820	1833	1966	1348	1367	2001	1764	1136	2074	2249	1473	2047	1086	2728	1137	1650	1054	1578	1772	1022	1598	1280	1346	1489	2211	1030	1487	2010	2142	1291	1105	1875	1498
chr1	196	998	1256	986	1034	2590	1420	1764	778	1848	3123	2108	815	1020	1823	2819	1707	1876	1913	1219	1310	1852	1582	1055	1904	2107	1350	1951	1040	2712	1054	1719	1001	1415	1596	1025	1563	1265	1342	1424	2087	972	1377	1901	2071	1130	1069	1744	1461
chr1	197	963	1161	968	1052	2444	1296	1655	812	1720	2926	1955	781	925	1623	2623	1639	1793	1807	1235	1175	1756	1631	1009	1866	1947	1274	1802	917	2512	1026	1532	966	1333	1555	926	1425	1153	1250	1290	1921	916	1379	1781	1904	1118	1035	1611	1346
chr1	198	870	1108	974	924	2337	1282	1597	744	1655	2779	1912	772	886	1517	2462	1459	1567	1716	1191	1085	1711	1429	933	1694	1917	1189	1706	875	2355	975	1491	828	1300	1468	904	1386	1069	1222	1311	1777	720	1260	1747	1854	1031	954	1571	1255
chr1	199	896	1017	819	882	2165	1115	1499	697	1540	2679	1882	712	837	1445	2347	1416	1527	1625	1069	1058	1580	1341	912	1652	1814	1210	1628	875	2286	905	1379	787	1233	1302	849	1278	951	1143	1251	1715	818	1164	1579	1783	1013	915	1463	1129
chr1	200	764	877	812	865	2027	1098	1398	641	1408	2480	1717	624	800	1348	2058	1277	1389	1515	1012	953	1544	1304	821	1500	1693	1043	1564	774	2132	850	1285	787	1170	1316	728	1173	897	1024	1100	1541	753	1095	1489	1675	891	823	1289	1162
chr1	201	768	875	740	755	1975	1027	1309	602	1310	2235	1542	595	703	1249	1966	1238	1284	1305	884	932	1400	1241	786	1477	1536	995	1416	752	1967	798	1230	675	1075	1106	713	1147	865	938	998	1458	685	1013	1477	1582	832	790	1231	1069
chr1	202	653	810	626	695	1827	933	1221	517	1126	2101	1429	526	608	1117	1735	1106	1170	1249	825	820	1255	1130	675	1291	1433	846	1262	649	1847	697	1086	676	952	1046	605	998	727	874	919	1330	616	895	1319	1390	778	703	1112	916
chr1	203	628	730	631	628	1615	842	1135	533	1085	1878	1297	508	583	1022	1638	1054	1031	1124	767	735	1096	967	624	1201	1361	792	1139	611	1671	611	1059	603	952	954	561	863	730	759	898	1151	545	794	1181	1245	714	674	1063	866
chr1	204	558	679	540	600	1588	782	1031	467	1003	1787	1200	447	527	975	1501	991	992	1034	702	639	1055	878	532	1076	1238	762	1031	560	1580	604	891	517	795	855	524	818	635	711	774	1137	524	770	1117	1132	641	592	967	713
chr1	205	500	586	523	559	1442	709	986	443	915	1688	1125	404	477	845	1308	863	880	907	647	667	1022	845	512	958	1164	679	999	485	1414	506	850	472	728	821	497	797	531	679	756	1060	475	686	973	1115	637	521	914	757
chr1	206	477	605	492	494	1352	633	908	409	849	1497	1025	382	388	844	1320	874	842	851	651	568	842	746	453	983	1063	617	931	471	1293	489	848	455	723	754	433	727	546	622	705	850	424	607	920	958	605	489	816	645
chr1	207	463	543	470	441	1264	615	843	360	798	1435	1010	382	411	815	1218	766	744	892	599	560	830	784	448	879	1020	580	868	406	1265	465	770	423	658	738	406	640	553	561	673	857	437	626	810	902	519	474	735	627
chr1	208	408	507	390	476	1184	595	753	337	720	1311	893	365	378	729	1136	727	698	813	528	495	753	677	447	858	887	518	807	365	1165	425	697	434	607	673	388	645	477	529	599	781	382	584	805	907	503	443	719	584
chr1	209	360	508	371	393	1159	513	725	300	682	1242	814	313	346	653	1022	739	658	755	482	490	726	629	378	771	906	501	755	417	1110	423	667	384	575	663	348	617	444	531	534	750	356	486	735	832	463	436	640	571
chr1	210	337	438	359	403	1076	456	649	290	622	1106	766	263	356	679	1028	604	653	688	491	405	663	635	369	727	815	479	732	343	1029	393	659	379	538	550	350	555	435	511	510	703	351	480	713	775	410	374	642	521
chr1	211	310	403	347	358	990	461	626	295	586	1083	779	287	292	632	906	566	584	644	387	414	669	565	376	686	804	438	676	361	970	364	585	314	522	562	297	500	378	409	481	650	314	416	680	681	368	357	619	486
chr1	212	270	394	321	326	900	437	617	268	568	968	666	253	248	534	825	509	563	571	366	390	568	504	340	629	688	385	620	303	872	342	537	268	447	512	291	471	363	404	467	577	299	380	600	664	375	320	520	388
chr1	213	276	300	272	255	858	377	498	208	490	892	650	207	235	478	735	545	516	549	363	298	493	461	281	543	675	335	533	257	797	335	510	241	419	465	226	407	319	411	411	561	271	335	562	563	315	282	506	367
chr1	214	287	340	220	287	831	360	478	213	447	772	581	210	247	453	665	469	475	526	319	288	487	477	254	539	577	309	489	261	745	272	482	246	381	383	235	397	298	310	396	487	242	327	528	526	291	261	433	372
chr1	215	209	300	204	278	656	315	436	176	410	735	536	194	191	398	636	398	439	480	321	269	423	401	250	468	558	305	419	236	660	274	413	208	350	354	224	364	254	319	351	429	202	335	512	525	293	222	399	334
chr1	216	186	269	204	213	644	315	387	184	368	676	492	154	180	363	584	389	415	422	268	261	398	356	224	446	567	255	411	223	657	261	399	210	298	365	183	342	239	277	323	403	226	278	446	511	232	225	359	286
chr1	217	202	230	212	201	617	245	362	158	343	627	452	136	169	375	542	338	322	373	251	242	333	335	211	418	460	274	375	214	590	204	325	196	300	333	182	291	229	289	318	408	187	268	410	430	222	230	317	268
chr1	218	164	230	168	190	564	252	338	176	308	584	397	156	145	363	525	336	308	379	263	228	340	302	185	377	453	235	321	193	550	203	346	178	254	284	188	313	207	274	292	315	178	239	386	425	196	206	322	252
chr1	219	174	226	142	163	535	227	304	139	326	525	416	143	138	321	477	342	277	356	220	209	307	323	168	322	436	218	330	182	501	186	283	160	261	290	168	249	198	229	247	339	189	222	357	384	202	187	288	270
chr1	220	144	203	161	163	537	239	336	142	266	465	360	124	144	279	470	267	268	302	214	186	314	271	154	329	366	197	345	153	472	162	315	155	262	262	118	254	204	178	257	308	166	177	358	339	181	178	295	228
chr1	221	142	199	135	167	492	201	299	136	250	482	356	118	137	269	412	301	248	295	203	166	269	261	145	312	378	191	302	166	462	147	285	154	255	218	130	225	150	197	239	294	155	176	309	314	185	177	250	224
chr1	222	122	183	115	143	441	188	244	96	235	425	299	107	118	224	362	252	245	279	178	153	249	223	132	295	359	170	247	124	405	131	277	131	185	228	100	200	145	212	190	252	141	163	277	295	173	170	237	206
chr1	223	106	187	118	133	426	179	208	127	217	397	309	124	108	189	354	239	218	234	173	169	242	192	122	271	334	169	231	108	396	122	214	107	192	214	121	217	123	161	182	221	109	178	276	303	132	135	204	172
chr1	224	102	156	96	135	377	146	216	103	196	366	259	99	84	200	288	211	190	262	156	138	208	206	105	266	292	144	243	106	391	109	201	108	163	204	104	165	137	153	191	211	108	134	206	240	152	135	196	159
chr1	225	100	151	95	121	352	152	162	78	174	289	254	86	70	178	298	206	152	199	142	107	206	160	122	212	259	147	207	102	326	103	210	97	159	155	92	185	118	145	156	194	105	119	213	243	109	116	162	155
chr1	226	66	113	92	85	363	132	175	68	148	286	235	69	67	181	230	190	156	178	112	107	177	156	89	240	284	116	168	105	311	84	149	91	157	163	78	113	91	130	178	199	94	110	188	255	119	96	169	154
chr1	227	84	115	74	93	264	112	162	83	151	268	197	62	65	154	235	177	149	162	120	86	163	163	76	178	229	125	174	85	273	74	161	78	126	149	84	130	84	108	124	184	83	101	168	198	101	81	136	133
chr1	228	70	94	102	91	286	115	141	62	129	246	205	67	54	145	212	139	135	184	114	92	159	132	77	162	221	118	137	81	252	91	143	65	122	131	81	111	101	113	133	150	89	108	171	169	94	80	119	117
chr1	229	58	96	57	73	291	116	140	73	117	202	195	61	45	149	197	123	138	153	118	91	143	118	69	147	214	96	134	73	259	83	129	62	126	123	77	122	76	91	117	139	65	95	157	184	89	94	110	103
chr1	230	55	87	57	70	250	106	124	76	111	204	154	60	63	133	196	144	123	180	78	89	122	114	73	142	199	108	140	77	222	86	130	59	137	126	67	95	59	90	106	145	61	73	162	157	83	79	114	96
chr1	231	59	67	61	69	218	94	110	71	79	214	127	57	51	122	202	109	120	125	87	76	127	95	68	162	194	86	117	74	183	65	132	53	89	111	62	94	81	83	90	118	54	83	151	138	76	60	110	98
chr1	232	50	70	66	55	188	104	100	72	92	166	147	38	37	118	155	111	88	131	86	63	107	98	72	140	144	64	118	57	205	65	108	59	100	90	45	81	65	77	100	106	59	82	128	146	68	56	84	94
chr1	233	42	70	56	68	211	77	116	48	94	160	132	37	37	99	170	107	87	135	77	62	84	94	64	139	158	83	120	52	170	60	124	44	85	85	60	84	71	83	82	102	46	56	124	135	64	59	80	85
chr1	234	49	57	49	49	179	73	98	41	85	125	129	41	30	93	137	102	92	113	73	35	91	109	45	108	136	64	88	56	161	59	76	46	85	74	48	76	56	74	85	96	60	56	88	129	69	62	80	68
chr1	235	33	56	42	58	184	70	97	38	67	142	102	37	32	84	126	91	73	87	79	51	87	79	42	113	125	80	83	58	144	51	115	39	71	76	36	65	60	50	74	91	37	44	92	122	56	38	57	58
chr1	236	41	66	50	47	148	69	80	41	77	132	96	34	28	79	131	88	84	92	53	61	93	75	44	92	107	53	90	45	117	56	87	29	72	72	37	67	49	55	70	69	46	59	90	96	52	37	59	69
chr1	237	28	52	36	51	141	67	73	44	68	109	89	29	28	83	100	89	59	67	50	48	75	66	44	91	121	51	82	36	121	38	73	30	74	73	33	63	40	38	56	72	32	46	78	124	47	40	71	66
chr1	238	35	42	38	52	141	62	77	38	71	72	92	29	28	75	119	73	60	92	46	45	68	59	40	86	96	51	67	57	120	46	62	25	46	59	29	57	47	42	61	66	44	37	75	68	40	34	38	91
chr1	239	26	38	36	23	127	50	66	37	64	89	71	29	32	73	94	72	65	67	45	35	66	57	40	64	92	48	74	39	106	39	65	18	59	62	17	48	31	55	60	65	47	39	77	83	38	46	53	56
chr1	240	24	40	33	33	126	51	58	30	63	92	66	16	26	63	97	60	66	71	56	30	61	57	48	81	82	34	53	30	96	37	63	34	39	67	24	62	47	32	48	68	28	36	60	77	32	46	37	71
chr1	241	35	40	30	38	122	49	57	35	48	85	74	24	24	80	86	64	46	71	40	16	58	63	37	59	72	49	72	29	122	54	58	20	58	38	24	54	33	33	39	55	24	34	53	72	34	36	41	59
chr1	242	26	47	29	28	109	48	66	38	54	75	59	29	27	69	86	61	47	64	43	29	52	49	35	59	81	37	65	24	95	37	64	19	48	45	28	50	34	28	34	45	34	25	70	74	33	38	56	60
chr1	243	31	44	25	29	121	34	53	34	53	64	55	27	24	71	73	54	39	57	44	32	48	47	24	63	78	42	54	24	99	25	40	29	34	51	34	31	38	30	42	44	28	31	60	79	31	31	40	59
chr1	244	25	45	20	26	100	39	53	35	40	63	52	22	22	50	66	58	38	80	26	22	49	51	31	63	64	31	56	23	81	30	46	17	36	44	29	41	29	35	44	41	26	28	51	70	37	32	43	54
chr1	245	23	36	28	24	100	31	59	34	50	67	57	20	24	59	57	53	35	59	27	24	42	40	28	61	63	32	41	33	78	23	37	20	36	53	27	31	37	28	26	33	24	33	44	60	24	27	33	35
chr1	246	20	40	30	18	101	43	41	39	39	57	60	14	16	55	66	60	27	44	30	21	45	49	22	56	65	26	47	20	79	29	49	22	33	39	25	26	27	22	19	52	26	21	49	89	17	30	32	42
chr1	247	23	32	26	21	89	38	44	29	31	56	60	12	10	39	59	53	35	55	38	28	32	30	24	40	68	31	42	30	80	28	45	14	41	42	19	31	21	33	35	38	15	18	33	51	22	29	39	33
chr1	248	13	27	19	22	81	29	37	23	38	48	43	15	17	53	63	43	31	57	28	18	32	37	16	47	58	23	39	20	52	29	37	19	46	36	20	18	30	24	26	43	30	23	39	70	26	20	30	37
chr1	249	15	22	20	25	60	28	33	32	30	39	34	15	14	43	57	34	43	43	22	23	31	43	20	50	49	19	35	20	50	23	20	16	30	41	25	29	25	14	23	38	17	25	42	51	24	19	32	33
chr1	250	20	24	17	22	86	34	37	17	40	47	40	18	7	50	52	43	32	44	33	16	38	35	18	41	58	28	36	16	80	23	37	27	27	28	12	35	28	27	23	36	18	28	37	36	18	18	24	33
chr1	251	20	25	23	15	80	40	48	24	30	47	36	14	19	52	59	34	24	50	21	21	27	24	22	39	36	19	35	28	62	32	24	23	34	33	20	26	18	27	21	25	17	16	38	45	26	26	24	31
chr1	252	17	13	20	21	72	35	40	27	29	42	36	15	19	55	64	46	37	52	27	21	26	31	16	40	37	25	37	17	58	31	26	15	25	34	16	32	26	28	26	33	29	20	45	46	19	22	21	35
chr1	253	17	25	18	21	60	36	30	27	30	58	40	15	22	33	62	40	29	49	31	12	39	30	24	47	41	19	38	12	49	21	25	15	17	36	25	24	33	22	24	32	18	18	32	56	24	22	25	36
chr1	254	12	21	18	18	74	29	31	19	26	42	40	9	11	34	58	26	36	37	23	28	33	30	19	41	42	27	27	18	66	22	25	17	18	33	21	30	14	22	21	27	19	22	34	48	18	25	25	36
chr1	255	19	23	21	17	73	38	52	23	38	31	29	11	16	40	46	30	22	39	24	14	31	27	19	39	40	25	27	15	50	19	41	13	22	26	15	24	19	18	19	24	24	17	37	43	18	17	25	33
chr1	256	18	20	15	20	69	28	28	23	20	45	39	13	13	43	57	44	23	40	20	13	27	30	26	37	34	39	29	23	46	27	24	11	23	22	12	29	18	22	24	32	15	21	41	40	21	18	21	46
chr1	257	17	17	16	18	58	25	28	26	30	36	28	12	10	34	40	37	18	46	25	8	20	18	14	36	30	17	29	18	47	26	22	14	26	35	18	22	18	17	19	25	14	23	29	41	20	21	16	33
chr1	258	17	13	16	13	59	26	34	11	23	38	29	16	13	34	50	31	19	38	20	17	32	23	19	51	30	17	37	18	55	16	18	6	25	31	25	25	12	23	17	30	19	16	31	37	18	15	17	27
chr1	259	10	19	16	17	64	39	33	17	30	40	25	17	15	22	34	36	25	32	19	18	38	15	16	36	27	22	24	19	45	27	25	9	26	29	14	13	16	13	12	29	15	28	27	38	19	14	23	30
chr1	260	20	18	17	14	44	23	26	25	30	22	25	12	21	38	48	29	12	43	32	9	29	26	26	41	41	29	29	18	38	22	29	13	21	28	8	16	22	12	28	25	18	13	21	37	15	14	30	31
chr1	261	7	18	12	22	58	27	28	18	28	24	31	10	10	45	46	21	22	41	18	16	20	24	24	40	38	19	30	17	42	16	18	10	23	29	21	26	15	19	15	18	24	18	20	40	19	25	22	30
chr1	262	15	18	15	22	58	27	23	20	21	32	28	11	12	38	32	33	27	49	22	21	24	21	14	50	42	20	34	18	48	23	25	14	24	28	10	20	22	15	13	31	9	20	31	30	22	20	22	33
chr1	263	9	11	18	24	60	33	29	19	24	29	32	12	12	37	37	33	22	45	17	11	29	22	14	49	41	25	39	16	39	20	23	15	21	21	22	19	14	20	25	26	16	17	29	29	25	18	15	37
chr1	264	14	12	14	8	53	31	27	30	21	27	34	14	13	46	24	39	25	42	17	19	23	17	24	42	32	27	31	14	53	25	29	20	18	25	17	22	26	15	20	22	17	14	21	35	19	16	26	33
chr1	265	11	21	14	18	50	24	28	24	24	22	24	17	10	34	25	40	31	46	24	17	22	22	17	57	40	13	28	16	49	18	36	12	18	30	10	26	15	10	15	24	17	18	20	43	13	22	17	33
chr1	266	12	17	24	20	49	30	20	16	26	29	18	8	17	44	39	33	16	31	28	8	17	19	20	45	39	27	30	23	48	31	21	17	21	19	17	20	20	13	23	29	17	13	27	31	17	15	19	30
chr1	267	20	14	18	16	45	25	20	21	21	27	23	11	13	34	33	26	21	38	26	22	32	19	21	46	28	24	23	11	31	23	23	17	28	25	14	36	20	18	18	24	14	19	26	30	18	15	13	25
chr1	268	10	15	11	17	49	29	18	12	26	29	24	18	11	26	37	31	23	39	24	14	26	20	29	40	30	19	18	11	37	15	19	12	21	29	26	16	14	8	14	21	25	14	23	31	19	11	14	34
chr1	269	18	19	17	11	62	26	29	27	36	37	29	14	8	40	38	30	27	39	23	18	27	24	20	41	35	19	31	16	47	23	18	18	20	29	14	22	28	17	17	26	14	18	27	30	15	11	21	35
chr1	270	19	13	21	21	31	31	29	17	42	20	21	13	8	36	38	30	25	39	21	17	29	22	20	40	36	14	18	20	45	24	20	16	24	14	12	19	21	16	18	29	15	26	22	39	24	21	15	31
chr1	271	12	23	16	16	67	33	22	24	28	36	38	14	24	29	43	41	17	36	23	16	28	26	20	40	36	21	37	25	47	28	26	21	29	25	23	25	15	15	18	37	17	11	24	42	13	19	17	36
chr1	272	13	19	18	19	72	41	26	22	28	24	29	14	27	45	32	32	20	43	21	25	26	28	18	45	37	26	35	19	56	24	23	21	28	40	26	31	15	19	21	25	16	10	33	36	11	18	29	43
chr1	273	19	17	16	21	53	32	29	19	24	41	34	12	12	43	49	32	30	56	19	20	28	17	11	42	29	22	33	23	54	25	29	18	23	22	22	31	20	20	21	27	17	19	30	41	19	20	21	39
chr1	274	15	24	15	26	45	25	28	33	25	29	27	12	20	39	39	36	21	38	25	18	28	33	22	37	40	25	33	26	38	32	25	16	25	37	27	33	20	19	14	30	24	19	26	42	23	19	34	42
chr1	275	21	24	24	19	55	29	25	20	28	31	32	19	14	41	32	34	27	35	30	18	23	19	18	35	40	25	32	21	44	31	32	16	21	20	28	22	21	12	23	31	17	13	20	28	11	19	25	27
chr1	276	21	13	26	27	41	27	26	22	37	38	28	16	16	44	50	36	39	39	29	27	36	19	29	48	28	27	36	18	71	29	15	21	17	29	24	31	22	14	23	31	16	21	46	36	16	15	20	40
chr1	277	16	19	31	16	49	31	17	26	31	38	40	20	20	48	32	39	29	43	24	25	24	18	13	35	41	27	30	26	40	31	19	16	23	24	17	37	23	12	23	29	20	21	25	29	25	22	28	32
chr1	278	9	20	25	20	39	29	33	21	32	29	45	19	22	43	46	36	45	45	37	25	38	22	22	41	47	20	29	25	39	19	28	12	34	24	32	18	24	21	20	21	12	26	33	26	15	28	21	33
chr1	279	15	26	22	23	55	28	31	22	39	36	29	22	22	40	42	32	26	43	24	25	33	17	37	41	37	28	34	31	57	35	38	18	27	32	22	36	23	28	27	30	22	17	28	36	24	26	22	37
chr1	280	23	35	21	32	78	33	40	34	29	34	34	22	29	57	47	48	35	48	30	37	33	33	27	50	41	19	45	28	51	42	34	21	31	28	33	25	25	18	20	25	21	24	30	35	15	27	30	42
chr1	281	26	30	33	36	69	35	42	30	34	49	37	26	26	56	54	43	35	57	49	20	35	31	36	73	49	24	55	22	46	27	31	26	27	41	25	35	38	11	24	35	25	28	30	47	24	26	24	49
chr1	282	25	37	33	37	83	36	39	33	36	40	52	19	26	56	53	51	38	56	44	32	47	27	37	61	59	17	54	26	63	38	41	23	42	35	27	36	29	23	38	32	24	38	53	49	31	31	35	51
chr1	283	39	24	22	24	76	51	48	30	43	32	47	24	28	53	54	36	43	48	50	26	37	28	42	57	46	38	62	29	72	36	44	35	29	42	39	38	24	15	30	36	28	25	46	46	27	37	34	53
chr1	284	30	27	33	42	73	44	46	25	42	46	66	17	39	75	51	55	39	65	50	27	33	35	38	72	48	35	55	30	64	39	33	23	41	44	33	48	31	25	26	39	30	33	48	52	36	30	39	52
chr1	285	38	30	35	36	75	38	43	42	36	53	48	29	29	57	55	49	41	64	50	28	50	32	39	66	64	27	60	24	65	40	50	29	40	39	35	46	30	20	16	33	26	35	47	54	29	28	46	46
chr1	286	19	25	33	32	98	38	55	29	33	51	61	30	27	74	59	48	46	67	59	38	50	34	32	64	42	37	53	42	70	39	41	31	28	56	35	44	32	27	26	38	26	35	54	48	35	38	27	63
chr1	287	27	32	38	27	80	56	51	37	54	65	49	22	35	73	65	44	49	76	40	29	54	26	37	63	53	35	63	42	75	44	38	34	42	42	43	42	47	33	27	43	29	35	53	59	29	33	32	48
chr1	288	40	29	41	35	80	53	47	38	50	72	48	29	29	90	60	57	51	68	52	28	61	39	30	70	68	34	59	42	64	38	52	26	39	46	36	56	47	25	34	33	28	35	50	57	28	34	46	65
chr1	289	28	34	44	39	93	52	60	34	54	76	71	25	31	68	66	63	58	64	60	39	47	52	38	90	66	37	52	38	73	69	49	29	47	51	50	56	48	37	26	38	47	37	52	61	28	39	44	54
chr1	290	41	44	53	44	103	57	58	44	53	85	88	22	40	70	59	61	50	68	59	34	75	49	43	86	57	44	70	47	85	47	53	37	38	55	34	61	46	38	36	49	34	34	63	63	39	34	40	55
chr1	291	42	35	51	52	98	65	63	44	63	75	79	30	52	93	66	61	59	86	57	36	57	41	40	77	61	47	83	41	81	60	59	39	45	49	41	65	49	38	30	53	25	42	85	85	44	43	61	84
chr1	292	46	56	46	40	102	57	68	45	75	67	81	35	54	91	66	77	79	92	63	46	55	44	60	111	56	43	81	56	91	64	67	35	44	71	47	62	45	34	34	67	41	33	63	66	45	48	58	79
chr1	293	48	51	50	47	119	79	74	57	65	94	95	36	53	94	71	78	70	89	72	45	72	58	48	82	76	52	87	48	86	63	62	32	72	52	51	66	68	38	40	59	34	60	69	55	46	46	74	75
chr1	294	41	55	57	59	122	71	87	52	88	95	82	33	52	80	81	86	61	98	78	46	86	46	58	132	69	42	77	51	113	61	64	40	53	69	52	81	51	39	36	68	35	51	83	79	52	56	65	82
chr1	295	62	51	53	46	123	87	89	45	79	90	76	35	64	91	96	89	77	94	88	57	93	53	67	108	85	44	104	46	96	55	71	48	52	70	52	79	61	44	53	58	43	54	106	91	46	57	76	82
chr1	296	67	41	56	44	125	88	79	57	63	106	105	34	55	99	105	94	92	115	88	66	95	71	48	115	108	58	86	42	96	74	72	41	78	65	54	86	67	51	53	72	26	52	103	80	52	63	68	88
chr1	297	50	52	66	40	144	93	87	60	77	103	95	32	58	118	103	88	86	103	81	46	90	50	63	120	84	57	128	45	91	74	71	46	73	82	60	88	68	41	54	74	40	51	86	95	65	49	80	91
chr1	298	70	50	87	70	151	90	108	56	86	96	117	47	57	134	112	102	102	120	101	57	97	74	74	128	92	62	108	57	123	73	73	58	75	81	66	92	52	62	55	78	51	65	94	90	61	52	88	88
chr1	299	81	50	76	62	150	93	119	68	82	130	132	55	68	145	125	103	84	123	90	55	122	58	64	118	96	53	105	79	127	87	82	55	80	97	60	80	69	63	57	70	47	61	101	104	57	44	76	89
chr1	300	54	61	84	67	155	98	108	67	106	121	118	56	75	135	101	104	121	149	104	57	109	65	70	157	114	73	106	44	122	84	104	69	78	97	62	93	89	52	45	78	49	69	102	124	70	82	90	116
chr1	301	72	64	82	67	162	108	111	75	102	151	140	51	86	135	119	116	100	128	118	67	125	57	75	144	109	60	112	72	134	64	79	58	81	93	63	89	73	48	56	70	53	81	106	92	55	83	124	84
chr1	302	61	68	74	73	178	95	113	63	85	123	140	50	69	145	112	104	114	145	109	68	116	70	79	133	137	67	119	67	112	81	116	65	71	76	73	97	89	48	55	101	53	81	101	117	81	85	106	134
chr1	303	78	82	95	55	183	109	109	63	111	169	129	62	93	154	143	111	118	150	119	79	123	94	75	150	113	64	146	63	147	98	91	76	86	114	64	105	76	49	62	95	45	66	126	107	79	90	93	110
chr1	304	92	75	91	57	203	104	103	74	108	160	144	59	79	136	139	128	118	140	123	72	145	84	78	143	122	78	143	57	158	99	95	56	93	122	84	116	81	66	55	88	72	75	122	136	85	81	111	91
chr1	305	81	76	97	83	168	114	109	80	119	152	159	70	94	153	151	123	139	173	127	70	128	97	109	167	124	76	142	72	152	121	105	67	78	100	88	122	89	68	68	108	66	92	157	162	77	83	101	117
chr1	306	94	71	109	74	206	128	158	91	138	173	154	73	92	178	166	126	135	165	151	69	178	110	116	163	164	69	160	87	165	91	143	71	100	114	79	118	96	57	76	103	62	91	153	130	107	83	109	133
chr1	307	87	100	104	90	197	114	141	81	123	202	173	62	94	174	161	104	151	163	151	78	164	82	90	189	161	89	168	91	156	115	119	84	99	145	83	119	107	71	84	123	65	98	170	121	102	90	117	124
chr1	308	89	96	113	92	235	116	158	79	147	178	196	71	115	177	181	129	157	178	148	84	170	105	99	171	150	80	156	85	153	118	140	66	107	132	82	121	89	90	71	121	58	129	169	159	108	100	136	123
chr1	309	115	101	90	77	220	132	177	86	110	211	189	57	95	196	180	141	154	198	133	74	180	106	102	178	142	98	194	92	192	133	145	97	115	147	73	142	121	73	93	133	54	102	163	158	100	84	140	121
chr1	310	98	103	120	94	247	134	188	98	144	218	195	66	98	208	189	151	160	220	162	77	169	116	96	212	164	114	195	83	193	114	140	76	112	139	99	128	110	96	103	147	62	104	153	152	114	117	151	144
chr1	311	100	94	123	99	244	128	159	89	140	219	209	60	101	187	167	135	192	186	131	110	201	125	111	214	170	92	171	87	168	137	139	98	111	140	82	146	100	83	69	130	60	120	184	164	103	97	135	120
chr1	312	112	103	107	57	279	137	181	70	145	223	200	73	99	224	204	137	166	220	177	83	197	105	123	199	175	85	190	84	200	136	158	97	104	141	113	151	109	86	102	142	65	122	197	138	99	113	138	150
chr1	313	97	94	108	73	285	150	179	90	159	214	229	72	104	195	198	155	174	209	160	101	199	112	129	206	200	106	185	96	212	121	183	81	113	156	83	161	100	94	92	182	69	93	202	156	128	106	122	152
chr1	314	99	92	120	102	264	147	166	101	133	258	216	75	107	213	211	146	163	233	158	93	197	106	114	224	220	100	184	94	219	132	151	106	138	158	92	136	120	94	120	149	72	118	194	171	103	93	144	154
chr1	315	114	100	128	105	272	152	190	88	169	247	188	88	119	219	221	155	159	210	133	88	221	127	116	225	201	83	201	96	223	119	179	91	127	168	92	154	110	93	108	166	66	136	190	168	111	92	169	177
chr1	316	117	91	116	89	260	165	182	90	149	266	246	86	112	195	216	171	160	224	168	80	225	128	110	218	199	119	202	84	201	122	187	99	125	165	78	180	117	111	106	162	65	131	194	185	123	141	128	129
chr1	317	117	117	128	101	307	168	180	105	176	253	233	92	100	184	227	151	172	225	173	102	191	167	130	237	211	115	183	94	209	142	157	91	124	171	90	173	113	87	110	180	63	151	216	183	118	98	125	131
chr1	318	120	120	106	107	311	145	196	88	166	253	262	86	96	219	211	161	167	229	153	84	237	155	126	264	208	142	191	84	202	139	178	119	142	159	93	175	98	120	115	168	73	115	193	184	97	117	157	153
chr1	319	94	105	110	99	319	161	189	88	167	250	211	94	107	193	220	160	195	213	166	96	265	136	105	216	227	97	222	85	244	153	168	100	156	167	101	171	107	83	111	178	65	130	220	215	121	110	139	151
chr1	320	118	122	115	94	341	132	209	98	127	230	234	94	87	205	217	167	190	207	169	104	239	156	123	251	206	104	188	89	228	143	192	86	164	154	88	171	112	111	130	189	80	136	245	172	107	124	161	156
chr1	321	104	110	124	102	296	157	211	87	178	286	255	90	116	202	247	146	186	225	162	94	223	147	109	222	226	103	190	86	228	148	200	86	122	153	90	166	112	109	89	188	79	112	206	164	100	113	137	148
chr1	322	93	100	135	86	352	142	219	75	179	254	222	89	107	222	198	179	190	220	177	99	241	172	120	241	247	106	222	94	221	124	173	111	134	174	91	176	102	101	128	176	75	129	218	202	110	128	151	154
chr1	323	122	116	108	91	370	162	206	88	143	288	254	95	97	217	248	148	166	199	162	73	262	135	126	220	217	111	198	96	244	125	205	105	131	157	80	178	96	101	133	173	68	128	200	176	131	113	146	147
chr1	324	83	100	124	94	353	174	194	74	141	254	238	80	104	192	233	153	163	208	172	78	263	156	123	217	212	109	247	83	283	149	208	117	142	163	70	176	92	119	109	177	72	133	216	181	106	97	151	127
chr1	325	105	121	127	63	383	153	220	71	175	295	210	93	97	209	232	158	201	249	157	99	258	166	115	205	221	129	216	103	234	129	189	111	132	157	94	141	96	98	142	175	81	118	205	163	85	116	150	131
chr1	326	86	109	102	90	327	165	189	82	161	282	240	89	72	217	251	161	187	197	160	79	252	171	96	211	215	112	212	82	234	158	186	95	133	164	100	197	116	104	140	201	75	128	225	161	128	114	137	138
chr1	327	93	124	109	100	335	160	208	75	167	301	235	90	88	225	216	150	165	229	152	78	261	137	115	206	215	117	207	88	263	130	182	72	163	136	76	179	94	93	126	171	69	88	235	168	130	129	140	136
chr1	328	104	94	94	90	354	159	217	86	127	293	305	85	99	183	258	167	175	190	137	90	257	157	131	206	221	106	199	93	217	122	189	112	133	172	80	164	90	97	122	145	56	122	232	209	114	105	132	119
chr1	329	91	114	101	93	343	155	190	70	140	267	235	87	95	208	219	126	176	214	140	81	261	163	112	215	214	111	193	86	228	107	203	72	145	178	70	146	82	96	123	210	81	115	212	172	127	121	154	122
chr1	330	98	99	111	95	342	144	193	62	157	265	198	88	81	204	240	148	166	205	143	69	268	144	94	208	257	111	221	84	249	121	190	85	144	156	69	170	90	99	115	179	73	102	207	191	107	103	123	123
chr1	331	98	103	105	83	340	140	215	81	128	242	262	94	86	180	233	146	149	213	145	98	252	151	107	220	219	114	200	75	250	130	199	93	159	137	64	170	88	95	115	195	65	136	223	152	113	99	138	141
chr1	332	97	95	108	93	347	128	208	81	185	306	238	96	91	177	243	151	153	224	139	87	232	165	131	196	220	111	178	83	252	139	187	98	129	143	83	154	94	96	133	195	60	114	214	218	103	97	136	149
chr1	333	96	103	87	85	375	160	210	82	146	288	227	74	93	183	262	143	163	199	144	90	237	165	99	227	232	100	194	73	231	124	226	92	142	147	55	165	75	85	138	160	75	121	219	152	125	102	131	138
chr1	334	86	104	112	79	348	116	192	72	129	257	247	91	88	162	217	144	169	221	157	80	208	140	116	195	216	100	185	74	245	112	168	90	117	141	67	158	101	93	112	166	62	115	179	170	116	103	141	134
chr1	335	103	99	97	93	334	125	165	69	138	243	209	80	77	179	198	141	166	167	147	98	227	171	115	180	223	100	173	92	237	115	167	105	143	149	67	149	97	83	100	179	62	110	196	166	93	87	127	120
chr1	336	78	87	94	78	357	140	164	83	129	266	213	66	88	185	232	126	162	161	141	93	216	147	95	201	234	92	174	81	225	128	177	84	134	125	68	162	65	81	105	147	57	104	207	153	87	107	118	137
chr1	337	95	86	86	79	347	116	168	66	153	269	235	70	69	168	211	110	162	212	126	74	225	147	78	199	216	91	209	72	186	105	187	93	131	156	72	147	75	77	111	165	49	91	164	161	102	88	87	120
chr1	338	76	108	92	87	344	116	165	66	130	245	223	85	68	168	216	136	129	172	124	65	202	138	96	186	226	85	180	60	240	120	183	85	118	139	47	157	83	82	118	156	65	104	196	157	105	98	108	114
chr1	339	78	79	91	84	325	115	155	52	129	253	272	74	70	164	175	139	159	194	122	65	212	138	84	194	190	80	181	77	207	86	165	83	136	128	68	159	65	79	107	162	62	99	190	161	108	90	102	94
chr1	340	76	97	100	84	345	120	185	72	126	254	236	65	55	140	232	139	136	170	132	79	204	124	106	185	219	80	147	72	215	94	184	70	122	138	48	140	75	78	108	188	54	109	186	153	76	111	114	100
chr1	341	78	84	87	85	314	103	164	63	125	266	194	71	64	159	203	127	119	191	123	80	216	107	75	183	220	95	138	78	240	96	159	62	123	113	55	158	78	70	88	182	77	83	202	158	91	93	94	113
chr1	342	81	96	65	86	325	119	154	51	129	269	203	58	61	158	189	125	138	176	118	65	201	150	80	173	229	101	167	71	216	93	183	78	124	118	57	145	76	88	94	144	60	100	204	169	94	80	109	106
chr1	343	70	93	94	73	334	100	166	45	132	260	199	76	52	153	202	109	126	173	129	75	217	132	72	186	209	101	175	57	223	95	195	79	137	124	52	128	83	84	104	159	51	101	196	165	75	84	115	100
chr1	344	83	82	82	72	328	120	161	57	106	270	222	74	60	160	195	119	124	179	127	72	203	132	82	184	214	65	143	47	225	91	166	77	112	114	46	146	55	81	99	147	70	85	167	137	92	83	122	112
chr1	345	68	110	93	56	324	115	165	50	105	257	218	72	37	156	178	124	95	166	129	65	209	132	71	174	217	73	149	51	213	110	181	74	99	123	47	132	83	65	96	156	63	98	169	143	90	83	112	99
chr1	346	65	80	80	75	304	99	157	66	113	256	196	59	60	131	181	125	128	186	105	74	218	120	92	162	224	66	201	63	221	80	162	83	101	108	55	128	68	69	86	158	55	98	209	140	89	79	93	94
chr1	347	62	98	81	77	277	82	146	51	108	228	188	55	55	142	188	106	104	156	101	62	179	111	69	165	191	86	142	39	226	93	191	58	100	135	41	121	71	73	90	150	42	100	175	142	87	90	81	100
chr1	348	63	90	56	63	310	86	134	54	109	242	195	58	63	161	205	107	108	169	110	72	192	120	88	149	203	79	161	59	197	76	154	70	117	142	39	123	60	65	89	155	50	75	184	134	67	67	101	91
chr1	349	80	80	65	68	304	93	144	37	106	238	204	63	50	146	191	124	105	167	102	66	186	108	77	154	215	72	148	62	215	88	161	62	106	116	36	126	68	79	97	149	47	85	175	133	80	84	91	108
chr1	350	61	81	60	62	264	98	149	53	106	233	164	68	51	135	187	115	100	158	98	68	196	130	74	155	181	65	161	48	204	75	150	67	106	111	60	142	68	74	87	127	53	80	163	144	93	58	88	102
chr1	351	67	84	76	75	281	97	163	45	120	240	195	71	57	139	185	107	88	152	98	68	182	159	58	139	195	69	132	55	190	72	172	73	112	102	37	123	63	65	88	146	47	71	146	155	74	68	102	91
chr1	352	65	84	68	64	279	81	153	38	112	236	201	56	47	113	175	123	99	152	105	53	154	112	68	118	204	72	140	39	164	69	158	67	96	107	29	119	58	56	80	140	51	83	181	136	81	58	93	91
chr1	353	58	84	79	72	304	96	115	36	101	184	171	44	52	127	173	119	103	144	113	59	166	87	64	149	200	66	150	51	202	89	156	55	106	114	40	90	46	68	88	129	47	82	130	126	69	79	90	78
chr1	354	50	65	69	73	299	95	159	40	114	211	195	48	54	128	167	102	108	148	84	73	153	127	64	146	197	73	152	49	184	77	135	58	98	115	41	127	68	70	66	118	45	70	165	152	68	83	103	90
chr1	355	52	85	55	77	263	85	136	46	92	225	163	51	44	139	177	98	101	135	102	48	166	114	55	136	213	81	121	47	181	82	164	67	90	86	63	119	63	59	76	131	50	63	158	131	66	76	86	86
chr1	356	46	84	48	66	268	87	113	44	96	220	157	52	30	135	179	114	88	137	101	59	147	114	56	131	172	67	129	47	200	78	151	63	123	103	29	138	59	65	79	116	44	74	142	110	76	77	83	77
chr1	357	62	92	57	58	270	88	137	52	90	230	209	51	32	116	145	89	96	127	92	59	151	109	50	126	176	56	140	52	182	110	137	57	106	100	43	100	62	62	74	120	39	60	161	114	77	74	82	90
chr1	358	60	80	53	61	257	81	133	35	82	181	168	51	44	116	166	88	100	118	93	60	129	117	57	125	199	76	122	49	213	65	148	49	82	95	39	118	42	58	79	114	37	73	144	139	77	75	92	72
chr1	359	46	59	50	74	233	88	110	47	78	224	163	52	52	111	183	90	93	134	71	49	145	110	60	128	198	51	120	55	151	55	158	49	81	99	23	93	48	58	59	114	40	67	145	98	63	64	71	72
chr1	360	47	79	61	57	258	86	118	29	87	231	155	52	38	107	161	93	80	125	92	53	140	96	64	131	191	64	101	56	187	80	124	59	73	96	31	99	47	64	73	122	38	74	149	121	60	57	102	64
chr1	361	51	69	56	51	269	76	122	40	76	203	165	40	26	100	122	81	83	125	96	46	155	109	63	113	194	69	125	45	170	60	149	77	86	76	34	79	46	53	58	123	38	58	133	124	68	60	83	86
chr1	362	44	82	53	66	234	95	112	40	91	175	171	57	42	88	148	87	93	125	93	56	150	111	51	123	179	61	112	36	177	70	123	57	70	105	38	75	38	57	59	108	50	71	139	128	79	69	80	69
chr1	363	36	72	69	62	260	89	102	41	66	203	155	53	46	113	153	107	73	119	96	37	111	93	62	111	174	61	102	39	172	81	143	57	88	75	29	94	54	57	73	105	32	80	142	112	71	60	80	74
chr1	364	32	58	48	58	232	79	110	27	67	201	173	52	34	81	166	85	94	108	86	36	123	96	55	127	174	54	116	41	160	60	146	55	81	94	31	90	38	43	57	106	39	65	119	130	65	60	69	69
chr1	365	36	57	54	48	219	62	105	30	84	207	144	59	32	85	143	78	82	102	71	45	118	101	43	115	168	49	103	42	144	61	129	55	81	92	24	77	41	58	57	98	27	51	144	113	69	46	65	62
chr1	366	44	55	43	48	236	78	96	30	71	178	144	42	34	86	121	70	67	90	85	48	109	95	44	103	170	50	90	42	187	54	125	54	72	95	26	67	48	49	59	81	38	61	145	115	53	46	66	62
chr1	367	37	56	44	70	220	69	85	24	63	176	147	38	31	99	116	86	70	101	74	48	124	92	53	108	162	52	101	44	167	69	123	63	71	75	33	99	32	30	65	89	47	55	121	106	56	46	54	61
chr1	368	49	56	42	55	230	71	89	30	65	172	140	46	31	106	128	86	68	94	68	34	110	103	51	106	182	46	94	42	148	41	123	49	72	83	34	74	56	46	62	83	27	68	116	112	49	57	69	60
chr1	369	32	69	49	62	183	67	108	25	74	189	144	29	22	86	121	66	55	104	58	41	121	100	41	98	159	65	83	40	144	55	119	45	75	59	33	73	35	48	44	111	31	46	110	120	48	50	67	56
chr1	370	33	52	37	52	197	84	110	32	70	165	113	32	36	94	133	90	64	98	72	37	124	107	58	91	143	56	112	34	135	48	121	35	58	89	27	81	48	43	53	93	37	58	119	108	52	58	55	51
chr1	371	36	57	41	54	179	77	96	31	59	181	117	30	21	79	133	78	61	86	67	37	122	95	32	102	137	46	80	29	130	43	122	47	67	79	22	87	31	48	48	85	28	37	102	83	60	70	57	55
chr1	372	39	56	41	38	197	60	88	23	62	142	148	37	28	84	116	57	59	82	76	39	90	89	34	101	159	44	101	35	131	47	124	28	74	73	25	79	42	45	45	72	28	50	118	92	50	54	58	50
chr1	373	36	51	36	55	174	66	86	33	50	164	133	26	30	80	114	72	63	111	66	35	110	74	27	81	148	44	100	21	132	49	117	34	67	72	27	70	25	38	50	79	19	40	97	104	54	53	51	54
chr1	374	36	53	35	44	183	59	84	21	61	152	77	34	24	80	96	70	69	89	73	44	101	85	39	96	116	47	56	28	101	49	107	28	58	77	21	66	28	32	45	87	30	38	90	94	42	32	43	45
chr1	375	36	45	31	46	171	62	84	32	65	146	104	31	27	74	96	58	47	71	66	27	93	87	27	102	133	42	76	29	123	41	95	32	52	68	27	74	24	36	48	76	29	51	89	89	44	56	46	49
chr1	376	31	51	38	40	171	56	78	22	58	138	112	34	19	60	93	61	61	76	73	29	65	87	33	84	122	48	81	25	118	38	85	30	60	65	23	56	35	50	69	86	27	36	95	90	45	40	68	55
chr1	377	34	45	37	45	186	56	76	18	57	131	122	33	24	78	103	58	61	73	53	32	94	83	32	92	119	36	77	27	113	38	98	33	51	73	27	52	27	38	41	62	26	35	77	89	42	46	59	39
chr1	378	26	36	26	36	164	48	65	17	53	142	86	22	17	62	86	74	60	78	48	25	90	71	28	97	129	39	71	16	124	35	81	39	59	62	25	75	21	36	35	79	26	42	79	89	47	37	53	46
chr1	379	25	42	36	43	154	59	78	31	63	130	89	33	34	86	90	62	60	73	47	18	69	71	31	73	101	36	64	28	111	46	81	33	63	63	28	67	34	29	45	74	13	42	74	67	35	41	46	39
chr1	380	23	34	29	35	143	43	60	16	58	106	73	21	23	77	92	59	39	77	46	22	76	52	27	74	109	35	54	17	115	38	99	30	53	56	24	62	28	25	44	70	17	35	70	77	55	40	43	44
chr1	381	31	41	23	37	153	40	55	35	52	134	85	30	20	56	82	47	43	82	58	30	75	77	21	58	114	31	56	24	125	46	89	35	48	59	23	55	28	24	44	67	21	37	71	76	45	42	32	49
chr1	382	20	36	20	38	135	38	62	17	45	123	70	24	17	61	88	55	45	72	47	32	65	70	23	71	110	40	52	15	93	31	87	32	40	52	19	65	31	29	34	56	17	30	69	68	37	40	35	33
chr1	383	21	29	25	31	153	42	65	16	64	114	82	27	22	50	78	56	35	71	55	25	73	51	45	46	101	24	60	18	92	32	71	26	41	34	11	45	20	22	39	60	22	23	64	75	42	36	35	32
chr1	384	20	29	27	16	131	55	65	17	48	105	84	30	18	62	65	58	24	70	53	14	68	60	21	52	106	33	57	22	118	25	84	26	40	54	11	50	21	31	29	61	21	25	64	50	36	45	35	31
chr1	385	17	35	15	18	124	31	52	13	35	93	71	26	19	60	69	47	37	59	48	21	71	51	22	52	91	27	46	13	95	26	73	20	36	35	12	52	29	21	36	47	16	29	74	57	34	17	36	31
chr1	386	17	21	16	30	113	27	57	10	35	118	72	21	15	52	66	37	47	56	39	22	62	51	31	52	84	28	52	18	94	37	65	20	35	43	9	46	23	24	36	47	15	26	79	60	33	30	30	37
chr1	387	21	30	16	25	95	35	52	20	20	90	68	16	9	50	75	41	37	61	38	26	56	57	32	53	85	32	47	15	69	34	65	23	36	36	15	48	14	25	32	37	17	26	67	66	35	20	28	23
chr1	388	17	41	25	22	120	36	36	12	48	87	55	20	17	52	63	43	35	70	33	13	49	46	17	50	84	27	41	21	83	36	62	14	41	41	12	55	23	26	41	40	20	27	51	49	31	28	32	39
chr1	389	13	23	26	22	105	29	54	21	34	91	65	21	14	44	71	48	34	49	29	17	57	50	22	54	94	34	46	27	79	25	51	26	50	43	13	36	20	26	33	28	13	19	54	52	25	29	36	37
chr1	390	18	31	13	21	80	29	49	14	27	84	59	13	13	46	75	41	35	59	46	14	51	43	23	45	68	19	46	17	81	16	62	19	35	40	17	35	20	20	31	41	20	16	53	61	40	33	27	42
chr1	391	13	31	21	23	87	36	54	20	19	75	39	17	10	36	64	42	28	52	45	17	49	47	22	45	71	18	49	20	81	26	60	18	37	44	14	34	20	22	18	53	17	17	53	60	27	24	31	18
chr1	392	22	20	10	21	75	38	44	6	26	90	41	15	15	51	55	34	37	42	29	12	52	42	19	36	72	19	44	15	76	15	55	15	33	28	23	40	14	17	43	41	17	19	41	45	32	20	24	25
chr1	393	16	24	13	26	82	29	38	10	36	81	57	21	12	29	63	29	28	52	27	19	54	45	20	41	73	12	39	13	75	31	37	18	37	38	12	27	21	24	28	22	14	23	49	35	27	21	32	20
chr1	394	11	12	15	20	98	30	41	12	25	72	55	11	5	29	45	32	25	45	27	9	26	40	16	40	60	19	43	12	87	35	29	13	24	28	8	34	17	17	25	28	10	16	46	36	28	32	27	23
chr1	395	11	23	13	21	78	30	39	9	21	68	48	18	11	31	53	27	23	41	15	11	33	47	16	42	71	21	28	10	59	16	45	15	19	32	12	28	10	16	24	39	7	17	47	34	22	30	23	21
chr1	396	6	22	7	17	76	28	32	12	18	75	52	14	8	36	47	25	18	38	19	12	44	41	18	23	58	11	32	15	63	14	39	14	34	28	9	22	9	12	21	31	10	14	49	44	17	13	15	32
chr1	397	10	26	12	12	71	18	35	7	23	63	47	14	9	26	49	32	25	37	21	18	39	32	23	38	64	15	28	15	61	13	28	12	28	24	6	19	11	21	36	30	8	20	39	36	19	14	24	12
chr1	398	15	24	14	22	83	22	26	12	22	69	35	15	9	26	34	22	21	36	25	16	30	40	17	46	55	20	25	13	52	17	37	12	14	32	6	27	13	12	29	27	8	17	41	34	17	15	21	20
chr1	399	8	15	8	15	56	21	25	18	20	42	42	8	7	25	33	24	25	24	18	7	32	22	9	27	64	16	20	10	45	23	33	16	18	27	13	32	10	10	10	17	6	14	21	25	9	21	16	14
chr1	400	13	19	13	16	58	24	24	10	21	54	35	9	5	25	42	25	16	38	16	17	29	40	15	35	51	21	28	8	43	18	44	14	24	19	9	16	13	9	26	27	8	13	18	43	12	18	14	13
chr1	401	7	16	14	13	69	20	29	6	23	46	39	15	8	22	17	15	22	30	24	11	22	25	18	23	37	16	28	10	45	15	30	10	18	25	7	31	9	12	20	31	7	13	25	22	15	11	23	19
chr1	402	11	15	7	8	58	23	27	6	19	44	33	11	12	21	39	13	18	34	24	10	34	27	14	26	48	12	22	9	37	12	44	15	13	14	3	20	14	17	15	28	10	15	29	28	21	21	15	15
chr1	403	9	13	13	8	59	22	24	10	17	44	41	8	8	18	37	22	16	25	21	8	25	23	12	25	39	11	24	9	45	15	37	10	23	16	7	26	7	10	19	22	8	9	31	32	17	8	18	13
chr1	404	3	14	7	8	50	14	23	7	16	44	29	4	4	26	32	19	18	23	23	12	30	24	15	22	33	17	25	8	49	19	27	16	19	19	8	16	10	12	18	18	4	7	27	25	12	14	10	14
chr1	405	8	9	6	9	53	15	32	10	21	44	29	6	5	26	40	13	18	23	17	9	28	35	13	21	30	12	21	6	35	17	25	7	15	23	3	20	15	2	16	20	7	9	30	22	16	23	8	14
chr1	406	4	14	14	14	53	13	15	9	12	32	22	8	7	22	25	15	17	28	10	4	24	23	6	23	24	18	17	4	30	10	20	11	19	19	3	9	12	7	17	24	7	16	25	29	22	18	12	10
chr1	407	8	13	11	7	44	11	19	2	10	32	23	6	5	26	19	26	18	25	15	4	18	25	11	24	37	12	12	5	29	15	25	10	17	10	7	16	9	10	13	8	4	16	10	25	11	14	14	21
chr1	408	4	9	8	7	44	10	16	9	14	29	24	14	5	19	25	12	8	15	14	7	27	16	10	24	29	18	14	11	28	10	23	8	6	18	3	17	11	12	22	17	9	14	21	24	14	17	11	7
chr1	409	7	17	6	17	46	8	18	5	10	31	29	4	7	23	21	12	17	19	10	5	23	17	7	19	25	8	19	5	31	15	18	6	20	20	9	15	6	1	13	15	5	6	19	21	4	11	5	10
chr1	410	2	11	5	12	38	14	18	2	17	29	27	8	8	9	24	22	5	18	15	6	23	21	11	26	18	3	18	8	26	15	10	4	13	19	4	13	5	7	8	11	10	3	24	19	12	8	6	14
chr1	411	5	9	6	10	32	11	13	6	14	31	15	3	6	12	27	12	3	10	15	2	27	16	10	19	28	15	10	8	27	6	27	4	11	12	2	14	9	10	7	15	9	13	18	25	12	12	12	11
chr1	412	2	10	4	5	39	12	18	7	12	33	18	9	10	17	25	13	9	18	13	8	14	15	8	13	28	12	19	10	15	4	17	10	6	11	3	19	5	9	11	14	5	7	22	10	11	6	7	9
chr1	413	1	8	3	8	42	12	11	4	12	27	18	3	4	15	24	15	8	24	11	1	19	19	8	18	25	6	9	2	20	10	9	5	12	7	4	8	6	9	10	15	6	4	25	23	11	3	10	7
chr1	414	2	13	4	2	45	12	10	1	10	20	17	5	7	11	15	13	14	30	10	4	14	18	13	18	14	9	14	7	24	8	19	7	9	11	2	9	10	3	9	11	3	10	16	24	5	10	9	6
chr1	415	8	7	8	5	31	8	22	6	9	21	10	6	6	10	14	13	8	14	15	6	22	16	7	18	27	8	11	7	23	15	15	5	14	19	2	12	8	7	7	12	6	8	13	15	6	8	5	5
chr1	416	3	5	4	6	39	6	9	4	7	21	20	5	6	11	18	13	9	7	12	3	15	11	7	14	25	9	10	12	29	9	16	7	9	9	4	19	4	3	5	8	3	7	13	17	15	5	5	7
chr1	417	5	6	6	7	27	8	12	4	9	16	11	3	4	10	17	16	4	15	7	3	14	12	5	10	21	6	9	6	21	7	8	7	7	10	2	12	11	7	7	9	4	6	17	13	10	9	4	8
chr1	418	1	6	5	7	23	9	12	4	6	17	12	2	3	7	12	10	8	16	9	5	12	14	7	19	20	10	13	8	21	6	13	2	8	9	3	7	7	5	10	14	0	3	14	16	7	8	6	6
chr1	419	4	7	6	3	22	11	21	5	11	16	11	6	3	11	14	13	5	14	8	4	11	15	6	17	8	5	3	3	18	9	12	9	4	13	3	10	5	3	6	5	3	6	14	8	7	8	3	3
chr1	420	3	10	6	9	27	6	12	4	8	15	15	3	4	16	14	11	8	16	13	4	11	9	9	11	18	11	13	7	19	7	18	2	7	15	4	5	8	1	6	5	4	8	8	15	3	2	5	6
chr1	421	5	13	2	4	33	9	8	3	12	18	14	4	5	8	6	3	6	11	8	4	13	11	7	9	12	7	10	3	17	7	15	7	16	7	3	11	3	2	10	9	5	5	7	6	7	7	4	11
chr1	422	2	7	3	5	17	5	10	5	13	14	10	6	5	12	9	12	9	10	9	3	9	13	9	12	16	5	3	3	16	7	10	8	13	3	1	11	2	4	4	7	7	5	8	22	5	7	6	5
chr1	423	2	4	5	4	24	9	10	4	3	16	9	3	2	14	4	16	5	7	7	4	12	11	7	21	22	4	7	5	24	5	12	7	4	2	4	9	1	3	2	7	3	2	8	16	8	2	6	7
chr1	424	4	5	6	2	19	5	11	4	7	10	9	3	4	9	15	7	9	13	7	3	7	11	4	16	17	3	9	2	14	2	8	6	7	7	3	7	2	3	12	8	5	2	12	7	5	6	5	2
chr1	425	3	5	1	4	16	8	7	4	3	11	7	4	2	8	15	7	7	12	8	5	14	11	4	12	11	2	9	2	16	8	5	1	7	16	3	5	2	6	10	7	4	3	10	10	7	6	3	5
chr1	426	2	6	7	1	18	5	12	3	9	12	7	5	3	7	7	2	7	9	10	4	5	9	3	11	11	5	3	4	15	3	5	3	8	8	3	9	5	6	5	6	4	9	13	13	3	1	6	8
chr1	427	6	5	2	1	25	8	5	3	4	14	8	0	1	11	13	9	7	5	11	4	14	4	2	10	21	2	6	4	8	4	18	0	12	5	0	9	1	4	6	4	3	7	9	10	10	3	6	5
chr1	428	7	4	3	4	11	5	5	3	3	13	12	2	2	11	10	6	2	6	5	2	9	12	2	15	15	2	4	3	17	3	9	3	4	2	1	7	7	1	7	6	4	4	8	15	5	5	2	5
chr1	429	1	5	4	2	27	4	10	2	11	13	9	1	5	13	7	9	6	11	4	4	5	6	1	10	11	5	7	5	10	12	12	8	6	10	3	10	4	2	7	5	4	3	7	7	5	4	5	7
chr1	430	2	1	8	1	21	8	8	5	3	16	7	3	3	10	4	6	9	12	2	1	7	8	5	13	10	3	7	1	13	9	6	1	11	4	3	3	2	0	8	16	0	1	6	6	6	5	8	4
chr1	431	3	2	4	4	16	4	6	1	6	8	9	3	5	17	10	8	1	9	6	1	2	10	7	7	8	3	9	3	9	4	9	1	11	2	2	6	4	6	6	4	2	4	11	9	5	3	7	9
chr1	432	4	8	0	2	12	9	7	3	4	10	7	3	6	4	7	11	10	8	1	3	6	10	3	13	12	6	9	2	15	7	12	5	5	7	2	5	1	4	6	8	4	6	7	6	8	6	4	7
chr1	433	1	6	4	6	19	7	8	3	6	6	9	4	0	6	5	4	6	8	7	5	10	10	7	8	15	11	8	6	10	6	11	0	7	10	1	4	4	2	8	6	4	0	11	7	6	4	6	6
chr1	434	2	5	3	3	14	14	4	6	5	11	5	4	2	5	7	8	9	6	3	2	14	8	5	12	14	5	6	3	9	9	10	3	8	8	8	5	4	1	9	4	4	5	9	10	5	6	4	6
chr1	435	3	4	7	4	17	7	10	5	6	9	8	4	2	8	7	7	10	8	7	0	5	6	5	11	12	0	5	1	12	2	9	4	8	8	3	5	3	3	7	6	2	3	6	6	0	7	4	9
chr1	436	5	8	3	3	15	10	5	1	7	10	7	1	2	3	12	6	6	6	10	5	8	5	3	12	13	2	7	3	11	4	8	2	7	8	5	4	5	2	7	4	1	1	4	7	8	5	6	6
chr1	437	3	5	2	3	14	8	6	3	8	10	10	5	0	5	11	5	10	9	6	1	10	9	3	8	4	3	8	3	8	8	4	2	5	5	7	3	3	5	5	4	4	3	10	11	2	6	3	4
chr1	438	7	1	6	5	18	4	3	1	5	7	8	6	1	12	4	7	6	9	4	1	12	13	3	10	6	5	8	4	10	5	8	5	3	3	2	4	5	1	4	4	4	3	4	9	5	4	4	7
chr1	439	4	6	3	8	12	4	6	2	4	7	8	2	4	9	9	7	10	9	4	1	6	4	7	7	9	3	6	3	12	3	11	2	3	3	0	5	5	3	0	4	2	5	6	4	8	3	4	5
chr1	440	2	3	4	7	14	2	3	2	7	11	4	2	3	10	8	7	3	11	4	1	8	4	3	5	7	7	9	4	8	0	10	6	9	3	1	5	1	3	1	11	2	1	14	5	5	6	4	9
chr1	441	2	4	3	2	9	4	7	3	7	10	4	5	2	12	8	7	7	14	5	0	4	11	4	11	7	3	10	2	10	6	7	6	3	5	2	6	1	2	5	7	1	2	11	6	0	5	0	4
chr1	442	1	4	2	4	15	5	10	5	4	11	8	2	3	6	8	4	4	6	6	1	11	3	4	11	11	1	8	4	19	4	9	4	6	8	3	7	6	0	4	4	3	5	2	6	10	4	3	6
chr1	443	6	3	6	5	8	8	7	5	3	7	7	3	4	10	4	6	2	9	5	2	6	7	4	11	9	3	2	3	14	6	9	4	10	3	5	6	5	1	1	7	2	6	6	11	5	6	4	3
chr1	444	5	5	4	3	12	8	14	2	7	8	8	2	3	10	8	5	6	5	4	3	10	5	2	1	11	3	5	5	9	5	6	5	6	9	4	6	0	3	5	5	2	5	7	2	4	3	2	8
chr1	445	2	10	5	3	15	9	6	0	3	3	8	2	3	3	4	5	7	11	8	0	5	4	3	6	9	7	11	5	12	3	5	1	3	8	5	9	5	0	3	7	1	3	10	5	4	4	6	3
chr1	446	2	8	2	4	16	4	9	3	7	6	6	7	1	8	7	9	4	8	6	3	5	8	6	10	9	5	10	5	16	8	9	1	3	7	1	8	4	4	7	7	0	4	5	10	4	7	3	3
chr1	447	3	2	3	3	12	10	12	2	5	6	2	3	4	9	3	6	8	9	5	7	9	9	4	5	6	6	4	2	9	2	2	3	6	3	6	8	4	5	4	7	3	3	3	5	5	5	2	2
chr1	448	4	4	4	1	15	4	8	4	4	7	12	2	3	2	7	4	4	10	10	6	6	3	4	12	6	9	7	3	11	2	8	1	6	4	1	6	3	2	11	6	2	5	8	6	4	5	7	6
chr1	449	1	4	5	4	20	10	0	2	5	7	8	2	7	8	7	7	3	9	10	4	10	3	6	12	8	7	5	3	4	3	7	3	6	7	4	5	4	1	3	7	3	7	6	8	5	5	1	4
chr1	450	7	6	5	3	11	11	4	0	7	10	6	6	1	9	8	7	2	14	7	3	7	8	6	9	9	3	12	3	6	4	1	3	6	6	3	4	5	0	5	6	2	2	6	7	7	3	4	7
chr1	451	7	5	4	2	11	4	6	5	5	12	10	2	5	12	6	8	7	10	5	3	11	5	2	14	9	2	7	3	9	7	6	4	5	2	5	9	4	1	7	6	2	6	13	10	10	2	6	4
chr1	452	1	5	3	3	15	4	5	3	2	9	7	4	3	10	14	10	7	6	5	3	11	7	4	8	8	2	11	3	6	10	9	4	3	5	4	8	2	5	9	12	3	4	8	14	6	8	5	4
chr1	453	1	4	2	2	13	7	8	1	7	6	4	2	1	10	7	5	9	8	4	5	8	8	6	19	8	3	6	6	8	1	10	3	6	4	2	6	3	1	2	7	3	5	5	6	5	3	2	2
chr1	454	4	5	5	5	10	7	6	4	6	9	6	2	3	8	5	7	5	10	9	4	17	11	7	12	11	8	7	1	9	7	7	2	3	5	1	5	4	0	7	7	0	5	9	9	7	8	1	1
chr1	455	4	4	4	1	14	2	9	2	3	8	9	2	3	7	10	5	9	10	8	1	11	6	6	9	6	6	4	2	12	3	10	3	9	13	1	10	4	3	6	3	1	3	7	9	9	5	4	8
chr1	456	4	8	5	4	22	2	10	3	3	10	9	6	2	5	7	8	6	7	6	2	8	7	5	6	11	5	6	0	9	7	10	3	7	3	4	7	4	2	1	11	3	4	9	13	5	5	4	7
chr1	457	2	3	2	5	11	7	6	1	5	11	4	2	5	11	12	8	6	9	11	1	9	4	7	14	6	4	7	3	20	9	15	1	7	6	0	5	2	3	7	7	3	3	9	9	12	3	4	3
chr1	458	5	0	4	5	19	5	8	7	5	5	5	4	4	5	12	1	9	16	5	2	8	7	4	10	10	9	6	3	9	2	12	2	6	8	2	7	2	2	2	6	0	2	8	3	7	4	4	3
chr1	459	2	2	5	3	20	11	14	1	5	11	11	4	3	9	9	12	9	9	6	6	15	3	6	11	11	4	9	3	10	4	6	1	3	5	2	5	4	6	5	4	2	8	7	7	4	4	2	8
chr1	460	6	8	6	2	22	9	10	3	5	12	8	4	5	5	4	9	6	16	4	2	11	3	8	11	9	9	12	5	12	10	8	5	7	6	3	7	3	4	6	13	0	3	15	7	6	2	6	3
chr1	461	4	7	9	2	22	7	4	1	5	8	17	6	2	9	7	7	12	7	8	4	12	13	11	7	10	4	13	4	14	6	8	6	3	5	4	5	2	1	8	6	4	5	8	7	5	4	7	10
chr1	462	5	7	9	2	22	8	9	2	5	11	10	2	3	14	7	4	5	14	4	3	12	5	5	20	13	3	12	3	8	6	4	6	4	4	2	13	0	6	7	4	6	7	12	5	5	6	4	7
chr1	463	3	7	3	4	18	8	10	3	4	15	17	4	3	9	8	11	4	4	9	3	9	6	3	9	4	5	9	4	12	5	9	6	6	4	3	4	2	3	6	12	2	4	9	16	5	4	1	5
chr1	464	2	5	4	6	10	8	8	7	9	9	8	3	5	7	5	8	3	9	7	4	12	8	6	13	10	11	5	5	13	3	10	4	9	6	7	13	6	2	8	9	6	5	11	6	8	8	6	9
chr1	465	4	2	4	2	26	7	16	3	6	13	11	4	4	9	10	8	6	9	6	3	12	8	4	10	7	7	12	2	10	3	7	3	7	11	5	6	4	1	6	7	4	6	6	9	7	11	5	7
chr1	466	3	6	8	4	19	2	8	4	9	6	9	1	7	11	6	5	17	8	11	3	15	6	7	11	14	4	7	2	14	4	8	3	6	10	4	6	6	4	5	13	1	2	11	7	4	4	7	3
chr1	467	4	8	2	3	22	6	5	2	4	10	7	3	3	14	12	10	5	10	6	7	8	5	6	11	11	11	12	3	9	3	11	2	7	9	4	6	2	1	7	7	8	6	10	4	7	9	4	5
chr1	468	2	4	4	6	21	8	6	2	4	6	9	3	4	4	8	10	4	8	9	4	15	10	5	13	5	5	12	4	8	3	10	7	9	6	3	9	3	4	9	7	1	4	10	3	6	3	5	9
chr1	469	3	8	4	3	16	6	12	0	5	8	9	5	3	4	7	6	8	9	11	3	15	6	3	6	9	5	13	4	21	4	12	5	10	2	3	13	6	0	1	10	5	2	19	6	10	1	4	5
chr1	470	6	3	2	2	16	7	10	5	3	8	17	4	6	16	7	6	9	9	8	3	14	8	8	12	12	7	6	1	11	6	16	0	4	5	1	14	4	5	3	7	3	8	11	9	6	4	3	7
chr1	471	5	4	11	1	24	13	12	5	7	16	8	6	6	7	7	7	9	11	9	1	16	8	5	10	4	4	9	3	20	9	13	6	6	8	3	8	3	3	7	10	5	6	14	6	7	7	6	6
chr1	472	3	2	5	2	23	6	7	1	5	10	8	5	3	7	9	4	8	14	13	4	9	10	11	11	14	5	7	10	13	10	10	4	6	5	6	10	5	7	8	6	1	5	14	11	8	7	8	4
chr1	473	7	4	8	5	23	13	9	2	9	17	11	2	4	18	9	7	14	12	10	1	16	8	11	13	16	10	7	3	19	6	10	8	6	10	1	10	5	3	5	10	3	10	11	6	4	7	3	12
chr1	474	4	4	6	3	17	4	10	2	7	14	10	6	2	13	15	13	10	7	2	7	20	13	7	12	12	2	8	2	18	3	13	4	11	6	2	9	4	3	3	6	3	3	10	10	10	5	6	7
chr1	475	6	6	3	2	19	6	9	3	4	18	15	5	6	6	4	5	9	9	6	5	11	10	3	11	8	6	11	4	12	6	5	5	6	3	2	11	6	6	7	8	4	2	9	9	5	4	6	10
chr1	476	8	7	6	6	19	8	12	1	7	13	15	3	5	12	10	8	7	14	10	5	11	8	5	19	18	6	11	2	14	5	15	6	4	18	5	13	5	3	8	11	1	7	14	11	8	1	3	4
chr1	477	6	5	3	1	21	5	6	7	7	18	15	5	3	13	7	11	10	10	9	4	18	6	10	11	16	3	9	6	15	7	9	7	10	4	8	14	4	1	11	7	2	7	12	2	5	5	1	5
chr1	478	8	4	3	7	19	8	7	1	9	16	8	2	7	5	9	5	5	11	8	3	14	5	4	15	13	12	12	7	8	4	14	5	4	6	2	2	4	5	7	9	2	9	7	12	4	8	10	6
chr1	479	7	12	9	9	17	10	17	8	8	13	13	3	6	10	11	7	14	11	8	5	13	17	6	17	9	5	13	4	15	3	10	2	5	1	1	11	7	5	7	10	4	7	11	7	10	6	4	8
chr1	480	6	8	8	1	26	6	20	3	8	15	9	5	4	9	8	9	6	10	11	1	19	9	6	13	16	12	20	8	18	5	16	2	10	6	2	12	8	4	7	15	2	7	11	10	6	5	6	3
chr1	481	8	6	8	5	28	8	15	6	12	10	12	4	9	9	7	14	6	17	6	3	19	12	10	17	16	12	16	8	14	10	19	4	7	5	11	12	6	4	7	6	3	10	19	7	7	7	5	11
chr1	482	5	6	7	3	23	9	14	7	10	16	10	4	3	17	8	7	9	6	8	6	13	12	8	15	11	9	13	4	17	11	15	5	12	10	6	10	9	8	4	10	3	8	14	12	18	8	7	4
chr1	483	1	4	4	4	21	6	10	4	7	17	14	8	5	14	11	7	16	14	9	10	9	8	4	14	14	10	7	4	21	8	17	9	5	8	2	7	10	3	4	10	3	6	22	2	4	7	4	5
chr1	484	10	3	7	6	18	5	13	3	4	7	13	4	6	9	7	7	6	14	4	6	15	12	8	11	12	13	14	2	13	11	14	3	7	8	4	7	3	2	11	7	4	7	14	10	5	10	6	3
chr1	485	6	9	9	5	22	11	14	3	4	11	16	10	2	6	12	10	10	12	14	3	15	17	9	16	14	8	8	3	15	11	22	9	8	8	4	14	6	2	9	9	4	9	15	6	14	7	7	9
chr1	486	2	5	3	5	27	7	4	2	8	17	11	6	7	21	14	6	7	16	13	3	18	10	6	17	10	7	11	5	8	1	15	6	2	5	3	7	7	6	11	11	4	6	9	6	7	9	7	2
chr1	487	2	6	4	3	21	6	9	3	7	11	9	3	3	13	14	11	11	13	6	5	13	10	7	9	9	6	14	2	17	3	20	4	11	7	4	7	4	3	8	9	3	5	11	14	7	4	4	7
chr1	488	3	8	9	2	22	9	16	5	11	20	6	5	4	12	12	3	7	6	5	2	13	12	6	5	12	9	13	6	11	7	12	6	4	4	6	15	7	1	7	11	3	7	10	11	11	5	5	5
chr1	489	3	11	6	5	21	15	12	6	6	21	18	3	9	14	12	5	15	9	10	2	15	8	6	18	16	12	11	4	19	9	12	1	9	10	4	8	8	6	3	7	4	12	11	5	12	10	8	7
chr1	490	2	5	5	4	29	6	12	5	4	14	15	3	3	12	7	10	5	12	6	3	10	9	9	9	10	8	11	2	8	1	13	5	6	4	2	12	2	1	6	9	3	6	9	8	6	7	7	10
chr1	491	6	8	6	5	26	7	14	6	6	13	17	5	6	9	12	11	12	12	7	3	13	6	4	18	13	11	15	3	16	7	16	7	3	5	6	12	9	4	11	7	2	7	12	2	7	10	7	5
chr1	492	9	6	7	4	27	4	14	7	7	22	16	5	7	11	11	10	7	6	2	3	12	7	7	10	16	7	11	6	17	7	9	3	8	4	4	9	9	2	3	12	8	6	12	6	10	9	7	9
chr1	493	3	5	9	0	25	12	16	5	4	15	15	2	3	16	4	8	5	11	10	4	18	9	4	12	16	12	10	5	13	5	14	4	10	9	1	10	3	4	11	7	2	8	15	12	6	9	7	7
chr1	494	4	4	9	6	28	8	14	1	5	9	14	7	3	9	9	5	5	8	8	5	17	9	10	9	10	3	17	3	19	11	18	6	11	7	2	9	4	6	4	13	2	4	8	11	8	7	5	5
chr1	495	9	9	7	4	21	7	10	4	8	13	16	2	4	12	16	4	6	11	10	4	16	6	3	11	16	9	6	4	17	5	4	5	7	7	2	3	5	1	4	13	3	3	14	8	6	7	5	6
chr1	496	6	3	5	7	23	9	8	4	5	11	16	3	2	12	5	10	8	9	7	2	12	6	5	8	13	7	7	3	12	5	14	6	7	12	3	16	3	4	5	9	4	13	7	9	7	8	4	6
chr1	497	6	6	5	2	21	11	12	8	10	17	13	4	2	11	13	7	9	5	14	5	12	14	4	8	13	3	8	0	20	10	10	2	4	6	5	11	6	2	9	14	2	11	11	14	8	9	1	10
chr1	498	3	4	8	5	21	5	15	4	8	12	11	4	7	13	8	16	6	10	5	0	23	12	6	15	11	7	14	6	18	5	17	9	5	11	6	5	5	1	7	11	7	8	22	16	15	9	10	7
chr1	499	6	6	7	5	21	9	16	5	12	22	15	2	9	17	9	8	4	11	7	10	20	11	4	18	12	9	8	5	11	4	21	7	12	14	5	11	5	4	3	12	2	9	13	14	7	5	7	5
chr1	500	10	4	11	6	30	21	16	6	14	23	18	5	14	21	17	22	16	14	14	6	27	14	13	16	9	10	8	7	24	7	12	8	7	18	7	9	11	7	4	23	5	10	16	20	8	14	10	11
chr1	501	4	8	10	8	23	11	16	8	14	21	16	5	6	18	10	11	3	11	18	2	17	12	13	16	15	14	17	4	26	5	15	7	10	11	7	11	17	4	4	20	4	9	14	13	12	8	7	10
chr1	502	4	4	12	10	30	10	10	8	9	11	20	6	3	15	12	11	7	9	13	6	24	16	7	9	11	10	16	2	20	10	14	5	8	12	8	9	6	6	5	10	3	4	16	7	5	8	9	5
chr1	503	8	1	8	8	20	6	13	2	11	18	12	3	6	15	15	12	17	7	10	9	13	12	5	8	10	8	8	4	9	5	15	4	9	11	2	8	8	5	10	14	2	5	11	14	11	8	6	8
chr1	504	6	10	4	10	18	21	12	4	6	15	20	7	6	19	11	10	18	14	12	2	14	12	8	14	13	10	16	12	12	9	22	7	12	15	5	9	4	6	4	16	4	5	14	18	5	11	7	10
chr1	505	7	8	10	5	27	8	12	5	6	23	10	5	10	9	10	10	13	19	15	9	17	15	9	18	16	9	12	8	16	9	22	2	11	13	6	16	11	8	5	14	5	9	18	14	11	12	7	13
chr1	506	2	11	5	1	16	13	21	10	5	17	15	10	10	12	20	14	12	22	13	5	22	14	8	17	15	7	12	5	17	10	20	7	9	8	6	11	10	8	9	15	9	3	15	14	8	11	7	10
chr1	507	6	10	10	12	30	8	17	4	20	27	19	11	10	18	19	14	20	23	20	8	19	19	4	19	10	13	18	6	26	13	20	6	14	18	7	10	9	6	11	16	7	11	18	20	8	11	10	11
chr1	508	12	12	10	7	31	12	16	7	7	19	14	5	7	23	18	6	18	8	12	6	21	14	8	21	12	12	16	5	15	10	20	4	9	11	8	18	10	5	10	13	10	10	14	15	8	16	10	5
chr1	509	14	7	7	4	28	12	16	5	9	19	16	4	9	22	15	11	6	16	8	6	17	11	6	12	26	10	15	5	13	6	12	4	5	7	0	12	7	4	8	21	4	12	13	21	9	3	6	7
chr1	510	8	9	8	5	30	20	15	6	6	23	9	4	6	13	20	9	5	11	6	7	14	8	7	18	14	6	11	5	20	5	13	10	9	5	8	10	7	8	6	12	8	7	15	16	10	9	13	2
chr1	511	6	3	4	6	27	6	13	7	8	21	11	1	9	7	17	12	9	11	15	4	13	18	9	8	14	11	11	7	18	6	16	2	11	15	3	6	7	3	7	14	2	5	12	14	12	7	7	5
chr1	512	3	9	4	8	19	4	10	8	11	17	11	3	7	10	14	18	12	12	11	3	18	11	5	14	17	11	11	6	21	2	17	1	10	9	8	6	6	7	6	16	4	8	12	16	13	8	5	8
chr1	513	10	6	8	7	21	8	9	2	15	21	14	3	5	14	16	17	6	12	12	7	19	17	6	15	11	8	14	6	19	4	21	4	7	4	5	7	6	2	10	13	3	8	14	26	6	16	8	8
chr1	514	7	8	12	7	22	16	14	5	6	16	13	3	6	25	15	7	12	23	10	8	16	12	6	14	22	14	8	5	22	8	21	8	8	10	4	10	4	3	7	15	5	4	16	9	7	15	9	14
chr1	515	7	6	10	5	33	9	9	3	3	23	11	8	5	5	13	7	10	9	13	4	7	7	8	14	21	8	7	1	24	10	8	9	14	10	2	8	3	10	8	10	5	4	19	19	8	17	11	9
chr1	516	3	13	5	7	26	10	11	2	12	25	18	6	2	15	14	8	6	9	7	3	22	11	10	8	10	12	10	9	16	3	14	5	7	9	4	9	4	4	10	15	5	4	11	8	14	13	4	4
chr1	517	4	11	3	5	36	8	17	11	5	22	12	6	7	13	10	11	8	16	5	4	21	7	9	15	14	15	8	4	11	14	13	6	15	9	2	14	5	4	8	13	4	10	12	11	6	15	6	11
chr1	518	5	3	5	8	25	7	14	4	8	17	15	3	10	9	12	7	3	8	6	2	7	12	3	11	15	10	5	4	25	4	16	12	12	8	2	13	4	5	6	7	3	4	15	8	5	3	6	8
chr1	519	1	4	10	8	28	11	16	2	9	21	14	4	7	13	17	11	13	11	9	6	16	14	3	12	9	6	13	5	20	11	20	9	9	4	2	6	2	8	7	12	0	5	13	20	8	10	6	6
chr1	520	2	8	6	2	22	13	11	5	4	22	7	1	3	12	19	10	6	9	11	2	22	11	5	11	21	6	14	4	16	6	22	2	6	9	5	8	3	5	8	12	4	6	9	15	9	5	7	6
chr1	521	5	6	11	4	22	7	14	5	8	14	14	2	4	13	12	10	6	10	15	2	17	22	8	12	12	3	12	3	21	5	20	1	9	16	3	13	3	2	6	10	5	6	15	14	9	5	6	8
chr1	522	2	3	4	5	18	5	15	3	5	16	12	3	4	7	13	6	11	16	8	5	17	16	7	14	12	7	4	4	21	3	20	4	7	7	3	10	5	7	5	7	3	6	13	14	6	8	5	5
chr1	523	5	10	7	12	20	10	13	4	11	20	17	4	3	7	11	9	5	11	8	4	9	12	6	10	11	8	13	2	14	7	23	5	10	7	2	6	8	5	8	4	4	7	10	4	8	6	7	4
chr1	524	3	7	3	6	19	3	3	3	4	16	12	1	3	10	13	6	6	9	9	6	9	5	6	8	12	10	9	1	22	5	8	4	3	12	5	15	5	5	7	9	0	6	10	4	9	6	10	4
chr1	525	2	9	5	2	18	6	11	3	5	9	13	0	4	17	9	5	6	8	7	8	18	6	4	18	12	10	13	1	19	7	15	2	6	7	1	7	4	2	6	10	0	10	15	12	11	5	7	6
chr1	526	3	5	5	3	23	9	5	4	6	15	7	4	8	6	12	6	4	20	13	3	9	9	7	14	15	9	4	3	16	2	14	5	12	5	1	8	2	6	4	10	1	6	14	12	8	2	5	1
chr1	527	9	4	7	3	23	6	11	3	10	24	12	6	3	5	11	6	7	11	7	3	13	19	4	13	17	3	14	2	13	0	19	6	7	7	3	8	3	4	2	6	3	1	15	9	5	8	4	6
chr1	528	3	1	4	7	29	5	10	1	4	12	18	4	3	8	10	6	4	9	6	3	11	10	7	13	23	11	8	2	9	6	24	2	9	14	7	5	5	3	12	7	3	6	13	6	6	7	4	6
chr1	529	1	7	2	7	17	3	12	2	7	14	12	1	2	9	11	7	4	11	6	0	10	10	5	12	14	7	10	5	14	6	14	5	9	14	3	7	3	6	8	13	1	6	16	9	12	8	4	3
chr1	530	3	6	3	1	21	8	7	3	7	10	15	2	4	11	10	11	4	15	5	8	9	12	2	6	13	9	8	1	19	4	19	7	10	9	5	7	6	6	7	10	6	3	10	14	8	11	6	5
chr1	531	5	6	6	4	21	3	12	1	2	15	10	2	1	4	9	8	6	9	8	6	4	8	2	12	21	7	5	3	17	7	14	1	5	7	0	6	4	1	6	9	3	3	11	9	9	7	4	4
chr1	532	3	10	3	1	22	5	8	2	2	18	6	3	6	5	11	5	3	5	9	3	10	12	6	14	20	7	5	3	13	4	15	3	4	5	3	10	5	1	6	5	5	2	7	3	2	3	3	7
chr1	533	2	4	6	2	24	9	12	1	3	13	16	3	5	8	12	3	1	10	9	2	14	9	4	10	12	6	6	1	11	4	26	9	6	12	4	4	1	4	2	8	1	7	17	5	5	4	4	5
chr1	534	3	6	5	5	18	1	8	2	8	9	11	1	3	7	8	9	4	8	2	0	11	9	4	8	16	7	6	0	22	3	10	4	11	9	2	7	2	1	6	10	2	3	12	9	7	7	3	3
chr1	535	4	4	5	5	18	5	9	1	7	9	14	2	2	9	11	6	6	7	5	2	17	9	4	9	20	3	7	1	20	11	10	5	8	8	2	7	3	1	8	9	3	2	4	9	6	7	6	2
chr1	536	1	5	3	4	19	8	3	0	3	16	11	2	1	7	9	3	4	10	8	3	10	11	7	16	14	8	4	5	15	7	20	5	7	12	4	9	4	2	4	1	1	4	6	12	3	6	3	1
chr1	537	1	6	5	3	20	5	6	6	5	14	10	0	4	8	7	11	7	14	12	1	10	6	7	11	11	3	7	2	17	3	12	1	6	5	1	4	6	3	3	3	4	3	4	10	7	7	1	3
chr1	538	2	8	6	8	23	8	9	3	5	18	8	2	0	2	10	5	3	9	10	7	13	11	2	14	16	5	10	3	23	3	19	4	5	4	4	6	3	1	8	10	2	3	11	6	3	9	8	9
chr1	539	2	7	4	5	17	1	16	2	8	12	7	5	3	2	7	11	9	16	9	4	14	13	4	6	17	5	11	2	15	6	11	4	5	8	1	5	2	2	6	3	2	5	13	5	4	4	5	3
chr1	540	3	3	3	4	16	8	13	3	6	11	10	1	4	12	11	7	9	6	8	3	10	13	1	13	8	5	6	3	13	2	21	2	10	9	4	4	3	3	2	9	2	7	11	4	7	7	4	4
chr1	541	4	4	1	1	18	9	10	3	3	10	7	3	1	4	6	10	8	9	10	1	12	12	4	9	13	6	6	2	14	6	15	3	8	10	0	5	2	3	2	7	1	6	13	7	7	8	5	2
chr1	542	1	3	4	4	24	2	6	1	5	10	11	2	7	7	5	5	5	4	9	1	4	11	3	12	17	2	12	0	14	5	11	4	7	4	3	5	4	2	10	3	3	4	7	4	7	3	5	3
chr1	543	3	3	2	3	17	3	9	1	4	20	8	1	3	2	7	9	8	9	4	5	6	10	4	4	9	3	8	3	11	2	16	3	5	4	5	5	2	2	5	6	0	4	10	12	7	6	4	3
chr1	544	0	6	4	3	21	2	6	1	8	12	17	8	3	8	13	3	9	4	10	1	9	10	9	8	5	9	6	5	11	6	17	3	6	5	1	6	2	2	4	7	1	3	10	10	5	5	2	9
chr1	545	2	4	7	9	21	3	7	2	4	16	9	3	2	8	12	7	5	11	7	1	6	9	4	10	10	6	7	2	14	7	15	3	10	3	1	14	2	0	7	6	5	6	11	7	7	6	3	7
chr1	546	3	5	3	1	18	3	8	4	7	16	7	2	3	11	8	7	3	7	10	3	12	9	4	10	12	5	5	5	14	6	14	2	6	8	3	9	3	2	5	7	3	0	5	8	7	7	5	2
chr1	547	2	3	6	2	21	4	10	3	0	14	13	5	1	7	10	8	9	10	7	1	9	6	4	8	8	4	8	1	8	5	16	1	6	5	0	9	3	2	7	9	3	4	9	7	5	5	4	2
chr1	548	3	5	3	5	20	5	9	0	3	9	7	5	0	9	10	5	6	12	9	1	12	10	3	6	12	4	8	1	10	4	15	0	6	4	3	3	2	1	7	8	2	4	4	6	4	8	3	1
chr1	549	0	7	4	1	19	4	11	2	8	16	10	5	3	4	6	5	2	7	7	4	13	5	5	12	12	6	6	1	14	4	14	5	5	4	0	11	7	2	5	7	3	2	7	12	4	9	3	5
chr1	550	3	7	2	3	14	5	7	3	3	8	11	4	2	11	8	2	4	12	6	5	7	10	3	5	10	4	6	3	14	8	6	2	10	5	2	6	1	7	6	8	0	3	10	9	4	5	1	3
chr1	551	3	5	5	4	14	8	5	2	0	11	8	1	2	3	10	8	2	3	6	3	5	7	1	5	12	2	3	4	14	0	18	9	6	4	4	4	3	1	5	9	1	6	7	4	6	5	3	0
chr1	552	4	3	0	3	26	5	4	3	2	8	6	0	2	4	4	4	6	7	8	1	13	7	2	9	9	6	2	2	16	2	9	3	9	4	0	5	0	1	11	5	1	2	9	5	4	1	7	5
chr1	553	5	6	3	4	17	5	6	1	5	10	8	5	2	5	5	8	1	8	6	0	11	6	5	6	12	3	8	3	16	2	15	5	3	5	2	5	3	0	6	6	3	3	14	8	4	6	2	2
chr1	554	2	2	2	1	16	5	8	1	2	7	6	2	2	8	1	6	7	12	11	3	13	7	6	6	13	5	6	1	13	5	9	3	8	6	2	8	4	2	6	7	0	2	8	2	4	4	3	1
chr1	555	1	3	5	1	13	3	6	2	3	13	12	3	2	6	6	6	4	5	8	1	5	7	5	12	13	8	4	1	12	5	10	3	2	7	2	11	2	3	7	10	1	1	6	6	0	4	7	3
chr1	556	0	3	3	3	16	6	5	2	3	11	7	3	0	13	5	5	4	6	4	2	8	9	1	8	6	6	7	3	17	3	11	3	7	6	0	4	4	2	6	5	1	5	5	5	1	2	3	0
chr1	557	2	1	2	4	21	5	10	2	2	7	5	0	2	6	4	6	2	9	5	0	8	9	4	13	6	6	5	3	18	5	17	1	4	6	0	7	5	1	4	5	0	4	4	5	3	10	3	3
chr1	558	1	3	2	1	18	2	12	2	4	16	7	3	2	3	2	6	3	9	2	2	5	11	3	4	7	0	6	0	5	4	5	5	3	3	1	3	2	1	4	2	2	0	10	10	2	1	4	2
chr1	559	2	8	2	2	11	4	7	2	2	13	5	1	1	7	9	7	4	4	8	1	5	9	4	5	5	3	6	2	14	2	2	6	4	4	5	5	1	1	5	5	1	0	6	5	3	1	2	3
chr1	560	2	3	3	0	7	5	6	0	3	8	11	1	2	9	4	2	3	3	4	0	7	6	1	10	9	7	3	4	8	2	13	1	3	5	1	7	3	3	3	9	2	4	10	8	11	2	2	2
chr1	561	1	3	2	1	16	2	1	3	3	6	6	1	0	3	4	3	2	8	5	3	4	11	1	10	9	2	12	1	10	4	7	1	7	8	2	6	3	2	3	2	1	4	6	4	3	3	2	0
chr1	562	4	4	6	0	9	4	7	0	6	6	8	3	3	4	7	1	3	7	4	0	10	6	2	7	13	7	5	4	11	1	12	2	2	3	1	6	5	1	4	9	1	4	2	2	3	5	2	2
chr1	563	3	5	2	4	18	2	8	3	4	5	9	1	0	7	5	0	10	7	3	0	11	8	0	9	7	5	6	4	11	3	12	4	10	4	0	5	2	4	5	2	3	2	7	3	6	5	1	3
chr1	564	2	5	1	2	7	3	4	2	5	12	8	2	1	6	5	3	6	6	5	4	15	7	3	6	12	4	5	3	8	1	12	2	7	6	3	7	0	2	3	4	1	5	9	0	4	4	1	1
chr1	565	3	2	3	1	12	1	7	3	6	8	9	0	1	5	7	4	1	5	2	2	4	5	3	11	6	0	5	3	12	4	11	2	3	5	2	6	4	2	3	7	1	0	4	2	5	4	3	2
chr1	566	2	5	2	4	19	6	4	1	4	2	8	0	2	11	6	3	3	7	4	2	11	3	1	6	9	4	6	5	8	3	12	0	3	4	4	6	5	3	3	8	2	1	7	2	3	5	2	2
chr1	567	2	3	2	1	17	2	3	0	3	4	6	1	0	6	4	5	4	4	4	3	7	5	4	3	7	2	4	0	11	0	5	3	2	7	2	12	2	0	7	3	1	3	8	4	5	5	1	4
chr1	568	4	3	2	2	11	5	6	2	1	6	5	2	0	1	13	2	4	6	4	1	2	9	4	7	5	2	0	1	16	5	5	4	12	3	2	5	2	1	2	4	1	3	8	4	2	5	1	4
chr1	569	2	2	3	3	7	4	7	2	2	4	2	1	3	6	4	5	2	3	5	5	3	5	5	6	7	3	3	2	19	5	10	2	3	4	3	7	5	2	4	1	1	4	5	4	0	5	1	1
chr1	570	1	1	0	0	16	2	3	1	6	6	3	2	1	4	5	6	4	2	7	1	3	6	5	2	10	3	6	2	6	1	5	5	7	5	0	9	0	0	2	3	0	2	1	6	6	3	1	3
chr1	571	1	4	2	0	9	3	9	2	6	11	6	1	0	4	5	5	3	7	6	1	3	3	4	7	8	1	6	1	16	1	6	2	6	8	2	2	6	3	6	9	1	3	4	9	6	2	1	0
chr1	572	5	3	3	1	15	1	3	1	3	7	5	0	3	6	7	4	3	5	4	1	7	5	3	4	8	1	7	0	6	4	10	5	4	8	1	7	4	2	4	4	1	4	4	5	2	4	3	1
chr1	573	0	3	2	4	10	6	4	1	1	8	4	0	1	5	5	2	2	7	4	1	8	7	1	4	10	1	4	2	9	0	7	3	2	5	0	7	0	3	3	0	1	1	3	6	1	8	6	1
chr1	574	1	4	0	1	12	2	3	1	3	13	11	3	1	5	5	4	5	3	4	2	12	10	1	7	4	3	3	0	13	1	9	0	5	5	1	2	0	0	4	4	2	1	4	1	4	7	3	5
chr1	575	2	4	3	0	10	3	5	0	6	7	2	2	0	6	6	2	6	7	7	2	3	5	1	6	10	4	3	1	6	1	6	2	6	7	2	5	0	1	5	4	1	4	7	3	4	6	0	3
chr1	576	0	2	3	1	12	2	5	2	5	5	6	0	4	4	2	5	6	3	3	0	4	4	2	6	7	5	4	2	7	4	8	1	3	5	0	3	2	2	2	6	1	1	8	2	4	0	1	2
chr1	577	2	3	4	3	8	3	4	3	1	8	4	1	1	0	4	5	1	3	7	0	4	3	3	3	5	2	1	3	6	4	5	3	3	6	2	8	0	0	4	3	1	3	8	6	2	4	0	1
chr1	578	3	4	2	2	9	4	6	0	4	4	7	0	0	8	7	3	2	6	2	1	6	10	1	3	8	3	2	2	3	1	5	1	3	2	0	3	0	0	1	6	0	2	6	5	4	9	1	2
chr1	579	1	4	2	1	8	4	6	1	2	6	8	0	2	5	5	4	2	6	4	0	6	7	1	6	5	3	5	2	7	4	8	0	4	2	0	3	0	2	3	8	0	1	4	5	5	6	2	4
chr1	580	4	1	4	2	10	1	3	2	4	8	6	0	0	0	3	5	4	8	3	1	3	5	1	6	7	4	6	2	12	4	6	0	2	4	3	8	2	0	3	1	0	0	3	7	0	1	1	0
chr1	581	1	2	1	5	9	2	3	1	1	5	2	2	2	2	5	1	4	1	3	0	6	3	0	0	4	0	4	2	7	1	9	1	0	0	0	5	0	0	0	6	1	2	4	4	2	2	3	4
chr1	582	2	3	2	0	8	4	1	2	2	9	4	1	0	7	6	6	2	7	4	3	7	7	3	1	10	1	5	1	7	2	5	1	4	5	0	6	0	0	1	3	0	4	8	3	5	0	2	2
chr1	583	1	7	2	0	9	2	1	0	2	9	2	0	1	7	4	5	4	3	7	0	8	8	1	2	5	5	3	1	7	5	8	2	2	1	1	3	5	0	3	5	1	5	7	6	2	1	1	4
chr1	584	0	3	2	1	3	3	2	0	1	2	0	0	1	2	4	2	1	7	2	3	0	6	2	3	6	4	2	1	7	2	3	1	5	3	0	8	1	1	2	2	0	1	3	0	2	3	1	1
chr1	585	1	6	1	0	9	4	4	1	2	2	3	2	1	5	2	2	0	8	5	1	5	9	2	0	2	3	4	1	14	2	4	2	2	4	2	6	1	0	1	3	0	2	6	4	2	1	1	1
chr1	586	1	2	1	2	8	2	1	0	3	5	10	1	2	0	6	1	0	2	2	0	2	6	0	3	4	2	3	0	10	2	2	2	0	2	1	4	3	0	2	2	0	1	5	4	5	2	1	2
chr1	587	0	1	4	1	3	4	4	0	4	4	2	0	1	5	4	6	1	5	3	0	3	4	1	4	7	1	5	3	9	2	5	2	2	3	1	1	1	0	4	5	0	2	3	3	3	7	0	0
chr1	588	2	2	1	1	8	1	4	0	1	8	5	1	2	1	3	4	2	1	6	2	1	2	2	2	2	5	1	0	4	5	3	1	6	2	0	2	0	1	1	6	0	1	7	4	4	1	1	1
chr1	589	1	3	0	2	5	1	2	1	3	3	2	1	2	4	2	3	5	2	0	1	1	4	4	8	4	0	0	3	5	2	3	0	3	5	0	2	0	1	3	6	1	1	2	5	1	3	2	0
chr1	590	1	4	0	3	8	3	3	0	2	5	2	1	0	3	4	1	1	1	2	0	3	3	2	1	8	6	4	2	8	1	8	1	1	2	1	2	1	1	2	0	0	2	5	2	4	2	0	0
chr1	591	2	3	0	0	6	0	1	0	1	5	3	0	2	5	2	1	1	2	2	1	1	6	1	3	6	0	5	3	5	3	5	0	0	1	1	0	1	0	2	3	2	4	3	1	3	2	0	0
chr1	592	0	4	2	1	8	4	1	2	4	4	4	0	0	4	5	1	3	3	2	1	5	3	3	4	4	1	3	1	6	3	10	3	1	3	1	2	0	0	1	4	1	1	3	2	3	1	3	1
chr1	593	1	3	0	2	3	3	2	0	0	4	2	3	2	6	6	3	2	7	1	0	2	5	1	3	6	1	3	0	5	2	5	1	4	3	1	1	2	0	4	4	3	2	2	3	1	1	0	2
chr1	594	0	2	2	0	5	1	2	0	2	4	1	0	1	0	2	5	2	5	3	1	5	2	4	0	4	0	3	0	7	4	3	0	3	3	0	2	3	1	3	3	0	3	5	2	0	2	2	0
chr1	595	0	1	0	0	7	2	3	1	2	5	2	1	0	5	3	0	1	4	1	0	5	5	1	5	2	2	3	1	5	2	4	0	4	1	2	1	1	0	1	2	0	2	0	2	1	2	1	1
chr1	596	1	1	0	0	2	0	3	1	2	5	0	2	1	3	4	0	1	3	0	2	2	9	1	3	2	1	2	1	7	2	4	1	3	2	1	3	1	0	3	0	2	1	4	2	0	2	0	1
chr1	597	0	1	5	1	8	0	0	1	2	7	3	2	1	1	6	3	1	3	2	0	6	5	1	2	5	1	2	2	3	0	0	0	0	4	3	2	0	0	1	1	0	2	2	0	1	3	1	1
chr1	598	2	1	1	1	5	2	4	1	0	5	4	1	0	5	1	2	4	3	1	1	2	2	3	5	3	1	3	1	8	1	3	3	1	2	0	1	0	0	0	0	1	1	3	1	0	2	4	0
chr1	599	2	1	3	1	6	0	5	0	0	5	2	1	1	5	1	2	0	0	0	0	3	5	3	1	1	2	2	1	8	2	2	0	4	0	1	1	3	3	0	1	0	1	3	1	1	2	0	2
chr1	600	0	4	3	2	4	0	5	0	1	3	0	2	2	8	1	2	4	2	3	1	2	4	2	1	5	0	1	2	3	2	1	0	2	1	0	2	1	0	2	2	1	0	5	2	3	2	1	0
chr2	36	17	74	149	88	255	69	206	135	209	91	214	90	59	343	175	277	31	250	107	83	73	102	249	265	199	213	75	52	147	89	138	59	111	89	47	174	99	43	45	220	70	57	55	48	142	127	36	120
chr2	37	23	87	189	101	277	117	242	184	258	95	249	126	84	469	167	340	31	339	129	82	89	102	352	314	245	265	94	68	169	78	176	79	156	89	78	205	105	44	71	286	80	51	70	68	185	163	40	136
chr2	38	30	120	181	119	342	135	267	188	280	108	272	131	97	542	238	413	40	392	132	133	111	144	489	341	257	340	124	78	226	97	203	66	155	107	76	281	132	54	87	321	93	68	91	81	215	188	50	154
chr2	39	29	130	218	138	367	192	264	234	282	148	286	132	87	588	238	384	53	420	160	136	84	130	536	350	314	367	143	88	248	101	196	115	177	111	91	277	162	69	86	334	109	64	114	87	269	199	52	197
chr2	40	32	140	192	102	386	164	271	234	261	139	286	139	100	531	229	388	51	422	167	126	92	153	432	381	277	354	132	103	263	106	194	79	167	133	86	255	130	66	87	355	116	71	96	91	279	218	48	185
chr2	41	31	113	197	100	354	157	251	233	287	132	252	147	110	557	224	391	55	402	144	138	97	151	378	346	278	345	131	103	242	98	185	95	178	114	82	256	133	76	85	315	98	69	117	85	252	187	52	179
chr2	42	28	113	203	112	376	181	269	232	284	125	284	137	123	524	201	395	40	398	144	112	120	150	369	336	251	344	171	95	206	99	204	102	165	123	87	234	158	57	110	321	99	67	137	83	248	211	63	184
chr2	43	31	138	188	137	415	205	273	237	303	131	291	139	120	576	216	407	54	412	161	123	128	181	330	346	265	327	153	93	249	105	214	82	173	125	101	277	175	62	125	374	112	63	106	93	250	210	57	178
chr2	44	45	122	232	133	390	225	327	267	324	157	306	174	142	607	262	480	68	483	175	122	127	181	380	447	304	330	167	123	314	110	205	112	174	125	120	320	181	71	121	362	132	65	145	113	275	227	82	192
chr2	45	48	138	221	152	449	256	332	285	382	176	335	196	180	644	275	505	87	495	180	155	145	202	498	467	325	406	189	145	323	129	255	110	208	170	123	339	194	96	131	399	151	72	156	154	333	257	63	215
chr2	46	55	173	309	162	518	313	387	334	374	181	366	202	178	656	352	537	87	527	234	168	162	243	602	481	377	443	194	128	389	148	283	122	217	153	137	373	241	105	153	396	146	94	210	160	339	284	84	245
chr2	47	47	171	289	190	509	349	433	353	429	240	348	225	225	731	375	617	95	604	266	169	175	241	823	555	378	530	255	143	355	170	326	143	238	189	148	443	301	115	153	457	192	112	213	165	399	306	88	296
chr2	48	60	240	343	252	626	454	471	419	417	231	394	257	258	886	414	717	113	610	312	233	206	272	1103	611	435	640	288	196	458	186	346	181	293	201	180	533	324	137	216	513	225	126	263	163	414	370	101	338
chr2	49	63	278	413	311	712	548	586	489	550	299	450	277	294	975	495	810	130	761	340	257	208	327	1336	687	489	742	343	233	620	218	402	207	378	223	225	616	384	161	202	649	246	152	334	223	515	434	115	386
chr2	50	62	306	415	328	684	546	601	510	555	304	450	298	305	1037	479	893	162	783	373	302	239	329	1178	738	535	755	380	258	629	240	393	228	387	267	266	611	369	173	236	673	260	158	292	225	571	489	132	421
chr2	51	60	276	368	308	622	493	553	458	478	301	454	271	246	988	404	826	130	719	299	249	229	342	919	693	520	651	324	237	573	231	348	207	329	242	209	580	374	160	239	578	256	120	317	211	499	456	110	364
chr2	52	67	258	381	278	615	463	484	438	463	304	438	281	245	850	393	720	102	642	304	264	210	328	751	642	464	666	291	212	496	189	315	189	328	211	201	496	327	130	220	547	233	121	278	194	451	395	82	379
chr2	53	74	216	341	238	643	421	483	395	447	245	412	235	262	864	442	723	123	624	293	243	217	281	684	574	387	652	290	192	498	192	322	184	282	220	225	471	323	138	246	536	221	128	259	202	439	349	115	332
chr2	54	66	227	325	241	591	432	492	421	460	261	405	253	253	803	400	838	130	614	292	241	216	334	653	609	442	629	262	226	429	177	352	178	273	252	175	490	327	129	253	466	206	115	282	195	430	363	108	407
chr2	55	86	238	398	272	592	464	502	396	507	250	462	255	274	794	424	815	122	630	334	223	239	335	724	635	430	589	290	257	434	188	335	165	294	234	219	457	320	165	253	492	209	151	286	225	445	360	132	404
chr2	56	67	258	341	272	655	504	520	432	515	290	428	288	313	941	451	808	154	766	355	272	261	316	778	711	480	663	333	286	505	232	349	202	350	265	246	512	399	154	269	549	253	145	303	285	425	379	137	399
chr2	57	86	274	392	324	773	544	556	490	547	316	495	310	360	919	518	920	162	720	423	287	257	358	1056	712	466	795	362	306	578	262	405	227	338	296	273	561	389	160	314	602	281	159	343	308	478	459	144	472
chr2	58	101	308	458	341	800	629	655	524	575	364	519	324	385	1090	593	1026	188	843	439	329	279	387	1359	839	565	894	417	334	694	283	429	260	405	334	320	678	486	201	354	627	308	211	376	348	571	513	157	524
chr2	59	92	352	504	437	852	776	749	611	708	423	571	382	403	1146	659	1198	204	948	539	393	354	473	1551	981	623	997	463	370	777	301	412	274	444	353	364	757	558	231	412	710	393	225	443	343	585	595	179	581
chr2	60	115	369	532	448	915	744	782	626	740	401	621	415	442	1129	643	1202	201	923	543	452	320	481	1350	955	651	1044	501	406	802	350	459	273	420	354	394	735	551	241	399	716	411	200	452	393	606	620	166	574
chr2	61	113	391	485	432	853	751	715	630	743	430	600	431	505	1178	604	1243	216	922	491	423	341	473	1134	952	670	970	493	385	765	332	423	244	382	376	391	728	540	238	428	744	417	207	469	354	566	644	196	572
chr2	62	122	365	518	435	784	704	676	585	640	388	537	383	438	1049	562	1134	226	812	459	380	328	464	974	889	530	967	469	365	689	291	431	240	420	373	400	655	494	239	384	652	361	226	447	452	546	565	147	601
chr2	63	102	339	472	391	772	600	661	553	602	372	535	305	395	979	574	1062	198	790	462	362	329	468	889	868	531	915	439	361	708	270	394	254	362	349	340	667	513	213	441	558	318	208	386	396	515	552	162	503
chr2	64	105	346	509	402	795	620	602	548	605	384	557	332	404	988	545	1080	203	764	406	388	329	429	854	887	552	874	431	359	653	286	398	245	395	361	362	586	492	229	456	637	320	203	402	370	477	519	198	511
chr2	65	134	322	494	357	843	583	593	534	632	446	545	343	407	993	551	1055	201	836	425	375	306	445	816	901	544	864	435	386	618	279	384	196	380	308	357	616	494	244	449	620	287	213	406	421	487	551	181	533
chr2	66	92	319	475	386	793	651	631	535	620	367	540	354	421	974	532	1042	229	775	417	372	345	465	929	879	529	881	456	375	684	292	382	239	375	340	384	626	501	269	412	592	383	202	435	384	488	505	173	577
chr2	67	126	306	474	430	811	609	619	513	628	437	511	312	420	976	599	1068	218	808	486	397	318	447	1000	936	533	902	500	368	695	296	389	253	393	350	363	660	536	289	408	631	388	222	439	413	477	519	183	563
chr2	68	132	375	469	457	847	667	730	545	682	461	553	363	459	1005	653	1108	257	870	543	397	371	470	1261	1028	576	919	541	447	768	297	411	315	401	421	420	651	564	313	384	717	421	253	448	455	511	559	197	592
chr2	69	163	411	493	539	939	791	778	630	667	517	580	389	584	1132	716	1223	328	943	593	502	418	526	1680	1188	688	1123	673	539	888	316	419	328	484	464	472	767	644	325	429	724	512	306	551	459	581	671	248	703
chr2	70	184	443	587	600	953	863	781	671	769	561	654	372	555	1237	737	1274	310	994	617	496	431	530	1586	1146	747	1215	719	564	1038	375	473	333	544	447	503	837	721	366	440	831	545	350	569	513	640	712	274	801
chr2	71	186	446	560	473	927	758	723	647	715	542	583	346	589	1190	675	1138	320	937	571	468	416	490	1128	1115	693	1175	586	555	853	342	412	330	441	422	451	738	654	357	384	719	482	293	547	487	577	682	251	684
chr2	72	167	385	507	484	809	692	677	628	637	484	566	351	511	1068	636	1074	288	848	490	453	379	507	945	954	609	961	553	499	769	303	367	257	384	386	413	653	630	322	385	664	421	250	494	535	508	611	260	682
chr2	73	155	369	500	478	747	654	646	579	650	450	516	283	497	918	635	1016	311	827	495	448	319	485	817	901	549	913	578	464	765	316	346	263	356	378	464	593	578	347	456	580	444	238	525	443	448	574	228	650
chr2	74	154	310	470	467	764	641	631	586	603	456	542	321	476	955	601	952	303	812	464	406	368	500	757	924	462	918	575	491	787	303	333	241	405	407	457	606	601	274	498	586	384	251	478	499	456	553	236	619
chr2	75	185	357	525	460	786	631	641	596	622	451	526	307	491	993	578	1016	323	822	542	501	360	488	803	980	604	846	593	515	745	362	340	266	410	387	464	672	628	350	439	613	446	282	480	472	457	603	258	595
chr2	76	204	363	489	463	787	659	604	622	587	476	519	272	472	966	644	1017	332	824	498	491	363	498	819	995	604	887	590	505	765	294	347	263	374	383	456	637	556	332	454	632	483	269	476	466	489	550	273	609
chr2	77	197	327	507	438	807	680	672	600	613	502	533	334	490	979	682	1078	304	895	566	441	367	491	930	1004	514	960	610	479	807	288	374	264	384	387	443	658	625	306	454	650	425	331	491	504	463	639	304	636
chr2	78	219	378	568	529	896	768	706	641	622	534	555	331	561	1065	698	1152	395	931	600	479	352	488	1102	1134	628	1057	703	556	936	357	369	320	436	441	548	670	623	385	445	678	577	355	600	545	534	629	331	674
chr2	79	311	496	637	652	988	900	844	805	806	675	645	391	671	1256	919	1282	465	1114	699	607	464	569	1529	1286	747	1383	930	718	1195	410	441	385	501	494	592	850	800	498	477	797	683	480	675	659	635	788	399	865
chr2	80	337	514	671	765	1133	1102	961	826	900	764	794	413	811	1498	1044	1434	516	1353	784	660	506	599	1538	1551	866	1565	1126	772	1350	499	525	439	587	603	680	914	915	536	490	918	925	540	773	653	751	924	512	991
chr2	81	294	534	712	768	1039	1059	949	878	862	740	700	392	749	1418	950	1377	509	1250	798	660	539	610	1309	1481	867	1513	1029	838	1298	515	489	395	577	548	722	886	853	524	524	853	845	531	776	705	719	839	459	980
chr2	82	260	423	567	580	868	931	806	686	715	623	625	356	565	1193	842	1147	457	945	625	479	428	530	944	1179	708	1166	823	659	1061	377	400	326	493	492	607	758	716	458	423	760	652	432	631	611	586	709	383	729
chr2	83	199	347	475	477	754	638	653	598	586	425	511	301	492	907	646	860	351	819	490	449	338	427	717	991	531	923	640	477	823	312	340	266	387	389	491	580	587	359	358	623	515	312	478	520	474	569	315	583
chr2	84	213	308	450	420	665	544	570	498	522	445	469	295	453	799	591	822	293	727	448	384	343	429	605	830	503	781	583	464	778	261	306	239	330	347	425	522	497	335	287	588	482	283	422	469	424	557	308	554
chr2	85	185	274	422	381	652	573	541	544	542	434	459	222	432	766	551	773	320	694	396	379	356	434	664	858	442	822	564	437	698	288	270	232	334	351	422	516	474	320	312	549	460	274	416	410	387	544	289	541
chr2	86	205	300	402	419	635	571	537	546	487	448	419	258	415	795	585	773	305	692	464	394	339	429	623	925	456	769	580	455	697	317	312	247	320	334	398	491	479	341	366	530	489	293	438	419	395	488	259	537
chr2	87	225	287	426	432	592	607	569	515	515	433	432	232	441	828	587	806	303	722	441	385	347	376	655	839	474	871	619	434	777	295	287	255	344	364	422	524	536	313	297	504	497	260	451	434	388	509	287	572
chr2	88	225	334	392	418	716	616	574	481	550	443	451	287	443	848	616	824	342	723	484	422	338	407	681	861	519	860	676	470	786	317	296	253	341	376	458	593	539	343	331	562	531	342	478	433	400	490	296	598
chr2	89	275	377	496	572	756	815	613	629	604	575	507	322	594	1033	667	909	395	930	597	532	420	471	938	1080	585	1150	827	583	1028	371	350	289	393	439	545	653	575	384	334	645	742	466	553	525	489	592	352	683
chr2	90	323	486	615	644	946	1085	847	805	772	749	567	389	743	1251	913	1146	527	1102	762	636	465	502	1146	1366	782	1473	1077	771	1284	467	408	404	606	517	710	813	704	488	375	808	891	530	734	629	612	819	426	857
chr2	91	397	528	673	797	1004	1221	871	913	829	829	643	424	840	1395	958	1247	552	1249	802	720	584	546	1103	1506	890	1550	1257	869	1536	525	465	435	633	600	733	922	823	567	364	908	1058	629	803	704	656	835	557	1013
chr2	92	383	511	654	732	1015	1130	892	869	804	823	605	355	843	1354	1018	1178	565	1263	815	658	538	532	970	1487	802	1550	1224	830	1435	479	445	406	595	544	696	845	855	563	383	884	1017	578	812	704	696	847	544	988
chr2	93	295	411	617	585	871	894	738	728	676	672	512	318	617	1096	735	1059	473	1003	629	570	380	445	817	1158	641	1202	1008	687	1169	416	328	326	524	450	529	677	700	451	314	715	791	472	625	569	550	650	419	834
chr2	94	251	351	452	474	693	656	575	539	515	526	428	242	515	892	659	830	392	794	519	423	337	385	661	952	572	835	812	545	923	312	285	272	409	369	450	565	538	346	282	524	613	358	508	447	450	533	349	632
chr2	95	238	334	417	434	598	603	484	538	497	469	397	270	491	810	584	770	350	662	434	339	333	329	562	837	489	822	689	469	764	292	275	225	342	335	431	516	458	373	269	502	513	325	429	416	371	448	281	593
chr2	96	240	295	419	434	555	568	477	495	472	464	402	240	409	776	547	640	327	668	449	373	350	349	606	747	466	764	666	457	722	309	289	221	320	342	436	479	435	332	254	471	526	311	447	415	360	486	304	562
chr2	97	255	314	405	388	612	597	540	499	487	454	364	235	442	754	619	730	343	687	388	389	358	363	605	806	465	811	600	486	678	297	298	226	353	338	436	464	468	345	270	466	525	311	439	434	345	476	317	588
chr2	98	290	314	508	491	636	640	547	579	503	526	426	246	509	866	607	761	385	788	459	416	334	389	667	855	496	893	764	498	901	346	295	243	361	372	454	518	540	352	311	547	567	394	482	474	390	500	357	642
chr2	99	303	367	460	513	765	795	640	646	603	551	473	289	589	1025	736	893	427	895	618	461	381	402	783	992	642	1028	828	614	985	387	342	294	471	398	534	602	593	395	295	654	752	458	593	515	442	596	456	740
chr2	100	392	467	622	598	818	903	715	767	664	718	521	313	690	1114	820	1008	531	1004	683	554	440	434	901	1212	685	1253	1014	717	1161	428	406	357	558	479	665	681	700	504	303	733	880	549	704	560	573	705	490	862
chr2	101	374	520	685	683	843	1063	756	784	704	728	530	306	744	1230	825	1034	531	1052	759	607	513	471	867	1271	755	1251	1104	771	1330	511	385	354	550	507	641	763	751	533	337	755	918	618	746	579	567	722	478	868
chr2	102	423	467	652	654	830	996	706	783	712	701	506	338	714	1140	824	978	551	1055	708	645	458	435	810	1232	698	1195	1021	765	1282	428	377	349	584	535	667	712	701	488	374	713	903	524	753	650	608	709	473	867
chr2	103	386	449	586	624	806	868	679	745	641	668	487	306	658	1071	752	964	489	994	679	561	448	449	730	1120	672	1098	1010	700	1186	460	388	332	457	451	661	686	719	448	333	674	888	484	653	586	521	702	456	831
chr2	104	402	400	517	557	727	788	617	686	589	625	393	270	577	986	715	817	465	906	571	508	384	428	681	976	559	1038	807	607	1063	364	376	315	427	405	584	625	602	449	324	582	736	446	577	541	470	636	417	758
chr2	105	337	356	532	474	628	691	506	557	554	554	375	281	515	832	643	796	448	790	535	475	361	401	614	947	549	909	771	599	899	346	314	290	409	399	526	524	564	371	323	544	703	443	550	496	421	541	401	690
chr2	106	341	363	530	508	637	702	560	594	536	568	386	271	567	887	647	742	452	762	594	453	357	363	581	937	516	907	800	533	908	321	303	271	374	407	504	505	564	404	295	552	672	403	538	518	446	515	419	662
chr2	107	369	385	568	531	688	735	578	625	566	536	402	248	597	882	655	769	432	907	515	472	399	400	610	916	535	910	781	602	939	357	314	267	406	392	524	534	545	414	339	542	693	411	547	545	436	538	429	730
chr2	108	317	385	577	595	711	803	584	668	587	601	397	262	657	997	705	823	490	832	562	499	376	422	628	956	615	1022	838	646	985	379	348	304	392	457	609	610	599	442	318	578	767	490	581	531	517	597	456	745
chr2	109	406	450	654	626	804	949	714	712	677	752	480	300	680	1122	813	871	565	1077	674	574	488	484	711	1129	630	1119	1047	727	1216	459	393	339	518	524	623	669	669	486	386	650	826	513	651	566	571	619	497	814
chr2	110	464	515	743	766	989	1040	778	842	753	887	591	418	802	1337	950	1028	690	1178	775	689	572	536	810	1294	818	1385	1309	831	1397	598	469	441	660	547	778	853	866	599	423	862	1051	670	854	718	680	819	583	948
chr2	111	529	647	820	862	1055	1211	889	983	863	987	659	430	883	1447	1018	1176	748	1331	945	822	594	601	978	1515	955	1563	1411	953	1686	622	558	508	647	676	889	991	990	699	490	953	1157	801	900	690	746	898	734	1047
chr2	112	554	581	850	891	1049	1109	869	943	846	998	622	422	937	1449	1053	1164	747	1265	891	797	616	640	935	1531	947	1507	1446	918	1701	628	529	499	672	670	866	957	952	721	480	865	1086	716	916	737	742	932	691	1042
chr2	113	459	503	700	749	930	982	733	825	773	867	528	331	793	1265	870	1059	706	1118	766	690	540	524	814	1334	821	1323	1214	819	1417	540	503	426	567	578	795	790	834	688	423	776	979	622	794	657	678	819	609	854
chr2	114	434	464	687	700	830	844	753	678	718	731	479	331	682	1072	827	918	612	977	651	646	476	478	733	1093	689	1077	1003	689	1228	503	377	375	511	498	684	671	764	531	427	653	797	555	685	566	572	728	566	835
chr2	115	431	438	627	628	809	823	594	693	684	716	505	345	664	1058	798	850	633	975	644	579	433	482	687	1109	664	1049	975	729	1115	426	389	340	475	559	708	677	697	502	419	634	755	539	646	606	525	660	515	757
chr2	116	462	469	616	618	778	849	648	720	628	729	513	301	625	1056	765	946	618	932	751	628	462	457	713	1106	723	1073	1109	757	1157	478	379	389	458	492	676	680	803	564	420	619	783	542	642	576	569	715	576	823
chr2	117	540	501	692	643	822	886	718	741	703	755	467	299	743	1107	771	928	676	986	716	653	543	577	708	1169	667	1092	1059	711	1129	496	426	390	524	537	747	699	758	525	459	659	811	575	725	623	603	677	594	879
chr2	118	454	535	729	696	883	892	769	833	720	812	529	355	773	1255	888	976	695	1097	768	671	545	504	745	1272	779	1206	1125	775	1283	556	471	398	493	570	758	755	824	589	475	705	930	609	777	625	592	751	645	911
chr2	119	565	566	841	805	1014	1083	915	871	858	1036	585	395	841	1344	898	1138	829	1213	906	831	609	641	848	1369	906	1268	1342	867	1477	618	556	471	664	609	897	883	954	658	516	761	942	716	879	707	723	850	707	959
chr2	120	605	711	1023	1044	1191	1239	1023	1030	1018	1237	778	518	1025	1535	1122	1341	986	1450	1094	1016	743	738	1055	1763	1059	1646	1603	1104	1854	796	678	573	755	823	1002	1083	1129	885	609	1058	1152	921	1130	850	879	1041	907	1161
chr2	121	799	824	1311	1256	1424	1636	1343	1296	1291	1520	982	643	1415	2028	1409	1643	1186	1834	1386	1202	985	936	1147	2178	1364	1981	2091	1351	2471	946	917	807	969	1006	1368	1408	1523	1116	643	1301	1442	1195	1420	982	1155	1326	1222	1450
chr2	122	877	1050	1532	1583	1696	1787	1529	1355	1397	1816	1163	742	1586	2343	1619	1911	1372	1999	1567	1429	1098	994	1318	2412	1623	2305	2423	1551	2708	1151	1039	885	1195	1252	1558	1646	1721	1316	765	1499	1651	1308	1530	1250	1279	1566	1346	1614
chr2	123	862	967	1463	1410	1575	1773	1473	1348	1364	1732	1156	654	1502	2087	1546	1790	1360	1965	1439	1373	1025	918	1275	2482	1456	2109	2267	1479	2672	1109	964	769	1110	1163	1548	1514	1691	1253	727	1442	1550	1204	1473	1151	1210	1440	1197	1493
chr2	124	684	771	1162	1097	1237	1402	1147	1126	1052	1338	843	558	1120	1714	1215	1458	1008	1491	1144	1049	824	810	1060	1859	1194	1638	1732	1181	1971	868	795	615	818	933	1130	1222	1341	901	695	1084	1156	965	1238	1001	952	1121	962	1185
chr2	125	656	646	899	858	1139	1122	900	892	918	1077	665	427	968	1385	977	1193	893	1233	971	865	650	682	895	1466	935	1267	1393	952	1586	689	594	505	686	767	959	955	1043	811	584	825	1044	776	958	770	792	872	860	1067
chr2	126	630	584	880	840	961	1070	875	862	797	1059	649	386	973	1255	932	1108	908	1178	922	766	628	645	918	1361	872	1186	1282	874	1398	665	525	437	630	676	921	924	1018	748	625	761	953	735	885	749	807	846	843	964
chr2	127	643	609	903	911	939	1030	883	873	872	1063	657	427	966	1302	982	1145	933	1173	926	783	640	696	890	1453	932	1226	1328	828	1421	695	553	482	648	713	894	950	1029	762	670	761	942	703	929	784	727	928	850	1007
chr2	128	710	583	1022	989	1055	1081	970	954	947	1157	704	453	1000	1416	1000	1147	941	1233	1024	940	694	760	971	1541	997	1280	1430	963	1559	705	600	495	667	784	999	975	1166	812	638	873	1039	806	1034	793	855	924	871	1179
chr2	129	826	714	1060	1031	1159	1276	1039	969	1034	1267	829	506	1130	1592	1138	1284	1033	1379	1088	1003	763	809	1079	1677	1088	1389	1485	1063	1652	763	673	544	773	820	1113	1041	1203	922	727	965	1119	831	1103	882	899	1036	986	1152
chr2	130	863	816	1352	1194	1395	1543	1221	1237	1210	1587	991	616	1368	1867	1283	1555	1253	1642	1256	1170	898	863	1114	1849	1262	1643	1801	1266	1894	977	843	732	911	1059	1256	1231	1422	1072	776	1128	1256	1056	1281	1048	1063	1164	1183	1403
chr2	131	1047	1026	1604	1534	1546	1752	1491	1463	1503	1999	1310	683	1651	2161	1629	1788	1459	1945	1555	1417	1121	1042	1348	2308	1555	1961	2281	1507	2354	1154	1028	818	1059	1273	1572	1506	1835	1160	905	1440	1550	1378	1641	1288	1279	1444	1432	1711
chr2	132	1392	1250	2117	1873	2036	2257	1952	1834	1918	2606	1646	970	2083	2772	1969	2312	1830	2529	1948	1840	1378	1340	1657	2985	1977	2459	2851	2014	2942	1524	1302	1142	1327	1735	2007	1896	2247	1639	1147	1771	1891	1849	1979	1723	1656	1836	1759	2057
chr2	133	1567	1490	2516	2275	2364	2756	2221	2220	2290	3199	2038	1245	2616	3163	2464	2651	2333	3014	2338	2159	1745	1548	1936	3464	2334	2868	3420	2307	3682	1833	1582	1294	1659	2060	2286	2452	2670	1929	1348	2087	2218	2177	2548	1999	1967	2221	2113	2490
chr2	134	1650	1567	2555	2221	2486	2710	2421	2255	2376	3220	2088	1190	2573	3295	2419	2875	2350	2975	2413	2317	1741	1657	1909	3513	2381	2954	3401	2357	3633	1873	1645	1323	1686	2047	2452	2433	2837	1930	1447	2146	2251	2148	2667	2074	2004	2248	2245	2433
chr2	135	1395	1406	2299	1993	2206	2399	2065	2004	2133	2847	1838	1036	2283	2891	2261	2293	2081	2640	2074	1993	1569	1493	1729	3020	2061	2656	2849	2069	3168	1579	1476	1177	1544	1874	2144	2092	2533	1743	1336	1853	2046	1885	2332	1942	1739	1997	1968	2219
chr2	136	1430	1167	2058	1773	1886	2126	1855	1799	1873	2476	1598	870	2057	2595	1940	2199	1864	2302	1859	1692	1421	1273	1555	2560	1751	2287	2536	1810	2765	1338	1251	1002	1225	1595	1908	1780	2146	1472	1206	1655	1822	1601	1983	1648	1595	1682	1806	1938
chr2	137	1529	1253	2144	1756	1870	2122	1903	1821	1938	2479	1646	1040	2164	2566	1865	2188	1979	2386	1918	1717	1464	1225	1544	2618	1722	2235	2408	1839	2604	1413	1114	1014	1304	1565	1868	1879	2246	1468	1227	1594	1777	1623	1961	1640	1555	1718	1787	1970
chr2	138	1759	1358	2323	2032	2119	2451	2082	2025	2196	2820	1966	1132	2549	2923	2232	2439	2203	2699	2209	1965	1636	1417	1798	3027	1979	2506	2743	2112	2822	1560	1325	1148	1477	1872	2049	2100	2480	1658	1362	1847	2070	1925	2353	1870	1698	1934	1931	2341
chr2	139	2076	1723	2836	2326	2461	2840	2539	2377	2704	3442	2396	1340	3043	3475	2679	2933	2512	3206	2629	2356	1903	1661	2068	3573	2254	3035	3296	2533	3420	1895	1657	1475	1806	2176	2528	2452	2917	1909	1552	2319	2420	2403	2799	2318	2059	2285	2332	2721
chr2	140	2642	2034	3382	2677	2888	3351	3077	2760	3188	4193	2934	1609	3567	4128	3260	3540	3060	4038	3079	2878	2351	1932	2358	4226	2786	3459	3868	3002	3987	2260	1981	1657	2087	2740	2913	2947	3484	2322	1802	2829	2787	2935	3394	2851	2462	2712	2974	3083
chr2	141	2809	2356	3925	3048	3381	3726	3498	3038	3698	4836	3226	1859	3965	4673	3635	3915	3400	4494	3483	3230	2763	2283	2650	4772	3181	3951	4439	3261	4651	2475	2523	1934	2372	2998	3236	3523	4056	2629	2044	3304	3012	3411	3801	3155	2726	3040	3236	3476
chr2	142	3046	2476	3899	3165	3459	3963	3778	3231	3904	4836	3424	1971	4138	4920	3712	4063	3581	4644	3683	3313	2884	2304	2764	4775	3311	3927	4503	3506	4823	2677	2465	2026	2505	3291	3488	3475	4093	2781	2136	3446	3181	3517	4090	3365	2876	3118	3422	3528
chr2	143	2917	2432	3936	3132	3572	4005	3627	3278	3981	4982	3475	1923	4084	4847	3861	3930	3628	4585	3506	3397	2908	2373	2623	4965	3288	4033	4481	3441	4745	2742	2479	2045	2397	3226	3548	3620	4096	2788	2222	3339	3150	3461	4069	3322	2827	3124	3425	3541
chr2	144	3069	2436	4027	3095	3596	3968	3734	3178	3856	5110	3505	1913	4103	4926	3847	4095	3714	4614	3556	3355	2939	2361	2765	4827	3352	3998	4352	3425	4760	2714	2498	2076	2468	3341	3415	3622	4227	2702	2254	3388	3014	3479	4092	3436	3006	3198	3401	3616
chr2	145	3005	2498	4004	3100	3528	3950	3728	3291	3982	5068	3582	1942	3978	5026	3964	4075	3765	4628	3627	3469	2951	2390	2657	4806	3414	3932	4450	3444	4770	2769	2524	2074	2440	3296	3412	3514	4085	2750	2188	3395	3153	3566	4102	3409	2886	3233	3406	3627
chr2	146	3076	2367	3774	3052	3559	3749	3774	3221	3935	4894	3568	1842	4013	4686	4122	3986	3769	4475	3672	3289	3068	2408	2698	4697	3308	3793	4384	3384	4603	2668	2550	1985	2421	3417	3329	3479	4107	2746	2257	3331	3052	3523	4001	3480	2976	3172	3388	3627
chr2	147	3045	2419	3891	3042	3572	3881	3788	3174	3957	5010	3565	2017	4115	4743	4141	4187	3892	4620	3699	3290	3064	2395	2673	4732	3205	3701	4283	3329	4534	2704	2511	2043	2421	3435	3381	3514	4092	2785	2281	3324	3132	3549	3931	3590	2873	3163	3365	3677
chr2	148	3304	2478	4184	3131	3672	3943	3821	3363	4058	5296	3739	2022	4140	4994	4418	4230	3912	4726	3608	3443	3279	2433	2750	4858	3326	3935	4335	3591	4611	2740	2530	2117	2614	3408	3479	3554	4113	2734	2202	3486	3231	3609	4131	3610	3177	3087	3539	3731
chr2	149	3670	2651	4204	3213	3856	4114	4021	3494	4457	5409	3969	2106	4510	5263	4755	4370	4097	5006	3912	3557	3266	2557	2755	5102	3639	4011	4598	3714	4954	2964	2660	2316	2808	3690	3660	3824	4245	2861	2231	3668	3285	3883	4166	4052	3235	3197	3542	4008
chr2	150	3756	2857	4434	3416	4046	4368	4369	3668	4820	5889	4342	2250	4594	5527	4953	4670	4290	5214	4059	3775	3602	2703	3028	5351	3852	4291	4919	3864	5141	3093	2965	2342	2943	3962	3754	3981	4707	3058	2266	3991	3552	4086	4574	4252	3382	3541	3930	4177
chr2	151	4139	3094	4861	3676	4512	4576	4700	3879	5026	6494	4704	2462	4963	6004	5304	4997	4617	5645	4267	4221	3846	2887	3162	5578	4008	4536	5389	4274	5566	3337	3155	2637	3150	4334	4069	4308	4976	3349	2484	4413	3559	4539	4878	4524	3679	3961	4153	4448
chr2	152	4386	3248	5103	3874	4730	4956	4843	3974	5417	6854	5249	2533	5264	6186	5655	5378	4862	5989	4574	4381	4214	3195	3415	6058	4457	4691	5572	4333	5894	3444	3519	2677	3297	4558	4368	4531	5214	3545	2692	4869	4037	4709	5303	4756	3885	3875	4457	4613
chr2	153	4348	3336	5183	3749	4714	4962	4923	3953	5464	6783	5164	2599	5169	6320	5650	5259	4831	6070	4649	4491	4263	3208	3384	5925	4296	4657	5463	4492	5847	3491	3496	2647	3303	4602	4169	4611	5223	3565	2681	4678	3762	4882	5391	4605	3865	3933	4489	4709
chr2	154	4497	3225	4940	3762	4637	4806	4809	3871	5377	6889	4894	2479	5122	6313	5483	5174	4801	5912	4407	4236	4161	3222	3403	5881	4259	4544	5441	4108	5713	3369	3459	2675	3110	4496	4135	4435	5085	3585	2693	4541	3740	4679	5274	4649	3901	3938	4424	4466
chr2	155	4475	3176	5090	3792	4631	4893	4859	3924	5551	6852	5080	2457	5214	6141	5524	5182	4982	5803	4471	4315	4217	3133	3292	5763	4281	4460	5266	4356	5691	3428	3335	2670	3184	4422	4125	4442	5047	3550	2776	4532	3789	4488	5131	4717	3872	3763	4534	4616
chr2	156	4957	3331	5273	3972	4806	5061	5121	4122	5878	7174	5152	2667	5437	6459	6027	5601	5356	6306	4632	4568	4339	3296	3682	6140	4316	4621	5669	4466	5837	3640	3429	2762	3257	4690	4368	4669	5164	3708	2911	4860	3858	4937	5388	4938	4036	4042	4869	4934
chr2	157	5330	3601	5667	4364	5288	5590	5609	4549	6546	7740	5852	2885	6096	6939	6679	6117	5742	6750	5348	5080	4852	3645	3722	6615	4597	5028	6161	4739	6202	3980	3805	3093	3573	5167	4616	5004	5936	4028	3144	5396	4149	5287	5820	5338	4377	4376	5420	5428
chr2	158	5906	4096	6133	4685	5728	6047	6128	4855	7264	8898	6445	3203	6544	7537	7405	6533	6399	7541	5793	5591	5358	4110	4253	7022	5303	5664	6678	5503	6778	4186	4136	3501	3874	5799	5106	5488	6519	4386	3525	5899	4688	6130	6431	6063	4581	4869	6095	5852
chr2	159	6400	4534	6813	5189	6321	6594	6681	5256	7736	9735	7024	3491	7113	8325	8114	7084	7144	8090	6159	6212	5912	4302	4595	7685	5541	6004	7398	5935	7447	4696	4661	3641	4269	6324	5560	6051	7077	4760	3964	6546	4987	6434	7136	6782	5076	5043	6637	6440
chr2	160	7014	5013	7164	5433	6633	7139	7183	5839	8246	10378	7438	3904	7580	8787	8643	7685	7326	8757	6700	6504	6093	4879	5004	8244	6051	6209	7776	6180	7833	5096	4941	3952	4657	6858	5815	6446	7340	5224	4143	7055	5276	6927	7704	7261	5228	5440	7067	6625
chr2	161	7280	5104	7392	5706	7048	7395	7202	5821	8651	10920	7882	3971	8007	9351	8889	8065	7914	9035	6945	6918	6557	5079	5192	8505	6600	6616	8108	6521	7938	5334	5076	4117	4846	7409	6223	6767	7830	5506	4633	7326	5467	7299	8021	7579	5692	5679	7477	7009
chr2	162	7657	5302	8078	5965	7286	7792	7719	6331	9329	11588	8026	4131	8330	9907	9435	8499	8435	9479	7276	7139	6792	5494	5496	8871	6684	6749	8215	6732	8507	5541	5225	4375	5098	7666	6355	7195	8307	5868	5043	7798	5573	7680	8353	7904	5889	5859	8005	7398
chr2	163	8395	5903	8524	6565	7851	8365	8432	6957	10235	12585	9072	4498	9445	10609	10508	9391	9080	10654	8119	8003	7556	5998	6203	9517	7208	7517	9025	7665	9255	6150	5786	4690	5455	8262	6975	7654	9186	6233	5548	8457	6081	8314	8986	8668	6374	6475	8744	8059
chr2	164	9578	6588	9556	7546	8684	9608	9101	7853	11679	14053	10076	5187	10593	12146	12065	10676	10321	11913	9289	8987	8325	6797	6703	10695	8194	7949	10075	8335	10138	6941	6364	5349	6250	9545	7889	8618	10434	7033	6243	9474	6903	9267	10024	9976	7147	7266	10028	9360
chr2	165	10541	7306	10403	8082	9619	10531	10297	8684	13023	15971	10992	5669	11473	13260	13337	11816	11554	13189	10475	9962	9275	7514	7653	11667	8933	8915	11136	9544	11225	7468	7155	6029	6797	10477	8656	9545	11371	7879	6982	10607	7615	10411	10928	11155	7891	7906	10912	10110
chr2	166	10863	7328	10862	8260	9650	10953	10662	8905	13578	16280	11493	5832	11885	13735	14256	12107	11995	13768	10333	10206	9792	7796	7667	12034	9295	9012	11617	9519	11351	7991	7627	6129	6980	11044	8886	9870	11547	8145	7562	11423	7763	10528	11216	11598	8155	8204	11432	10568
chr2	167	10628	7289	10594	8267	9977	10649	10641	8407	13391	16559	11614	5866	11462	13634	14154	11788	12072	13851	10346	10109	9765	8029	7735	11912	9381	9225	11690	9358	11629	7826	7583	6268	7084	10977	8610	9703	11066	8138	7502	11345	7602	10457	11393	11547	8064	8018	11513	10221
chr2	168	9960	7439	10147	8002	9911	10186	10294	7989	13152	16121	11409	5703	10916	13345	13805	11758	11700	13410	9707	9614	9742	7829	7469	11722	9405	8808	11337	8974	11392	7506	7124	6029	6808	10612	8484	9532	10690	8257	7657	11143	7233	10233	10995	11438	7858	7849	11234	9853
chr2	169	9532	7275	9590	7592	9855	9832	9867	7581	12497	15689	10834	5468	10057	12922	13415	11321	11263	12811	9230	9414	9430	7758	7339	11273	9052	8643	10967	8601	11216	7311	7126	5831	6609	10481	7890	9219	10148	7940	7451	10896	6891	9842	10676	10940	7778	7297	10937	9471
chr2	170	8811	6813	9037	7024	9561	9136	9443	7043	11820	14880	10315	5276	9604	12205	12825	10358	10759	11994	8490	8848	8961	7485	6910	10553	8849	8192	10373	7965	10792	6815	6852	5573	6323	9832	7330	8716	9445	7856	7401	10383	6309	9398	10285	10163	7197	6969	10204	8797
chr2	171	8009	6508	8441	6650	9060	8323	8914	6488	10871	14321	9767	4862	8777	11275	12094	9913	10308	11282	8061	8285	8664	7145	6618	10114	8575	7535	9768	7376	10329	6520	6528	5200	6163	9384	7027	8127	8736	7236	7262	9899	6005	8845	9692	9778	6721	6520	9766	8410
chr2	172	7719	6140	7718	6200	9035	8005	8428	6042	10447	13829	9257	4607	8210	10799	11632	9519	9777	10957	7679	7829	8339	6914	6272	9654	8196	7168	9453	6854	9973	6095	6335	5024	5798	8894	6618	7814	8213	7006	7104	9595	5800	8182	9375	9319	6483	6088	9291	8004
chr2	173	7223	6091	7345	5963	8837	7833	8108	5740	10295	13194	9023	4484	7820	10458	11543	9210	9501	10493	7430	7453	8138	6900	6064	9469	7874	6917	9154	6588	9753	6042	6060	4944	5716	8978	6195	7640	7938	6607	6866	9264	5522	7942	8955	9210	6412	5920	8957	7809
chr2	174	7149	5825	7092	5863	8789	7681	8258	5703	10261	13013	8959	4555	7517	10077	11888	9039	9236	10383	7098	7389	8162	7071	6040	9423	8075	6865	8933	6515	9883	5983	6041	4807	5825	8782	6139	7749	7581	6723	6879	8952	5324	7908	8721	9231	6188	5788	8909	7486
chr2	175	6844	5857	6812	5687	8807	7711	8091	5477	10021	13115	8962	4490	7271	9939	11895	8742	9057	10333	7096	7215	8235	7160	5830	9365	8066	6716	8938	6375	9895	5862	6214	4762	5763	8737	6073	7561	7330	6817	6698	9390	5326	7669	8512	9169	6099	5770	8858	7666
chr2	176	6521	5663	6328	5442	8630	7328	7887	5178	9801	12966	8687	4341	6937	9621	11828	8705	8860	9915	6712	6918	8131	6826	5714	9095	7675	6486	8730	6147	9781	5495	6076	4668	5770	8375	5828	7130	6958	6432	6575	9092	5038	7578	8219	9202	5895	5609	8522	7368
chr2	177	5944	5510	5839	5286	8447	6821	7289	4736	9241	12425	8388	4104	6291	9053	11003	7934	8407	9522	6378	6615	7634	6645	5550	8420	7591	6131	8404	5756	9325	5211	5984	4350	5570	7909	5397	6822	6521	6152	6210	8845	4716	7014	7908	8700	5552	5123	7993	6818
chr2	178	5532	4944	5318	4700	8061	6298	6792	4385	8469	11772	7857	3702	5602	8071	10409	7528	7760	8616	5862	6056	7194	5942	4900	7942	7172	5725	7625	5172	8906	4867	5606	4024	5111	7337	4857	6365	5756	5708	5816	8406	4444	6586	7375	8117	5060	4760	7346	6076
chr2	179	5054	4554	4824	4293	7517	5844	6315	3819	7586	10949	7155	3345	5124	7361	9511	6555	7059	7656	5196	5362	6657	5727	4543	7135	6566	5200	6997	4638	8242	4448	5256	3801	4666	6609	4259	5665	5287	5297	5392	7637	3866	5986	6811	7325	4594	4227	6698	5508
chr2	180	4412	4191	4316	3833	6842	5143	5823	3375	6844	9770	6523	3080	4449	6643	8510	5956	6398	6956	4703	4801	6145	5196	4099	6408	6059	4734	6246	4094	7381	3971	4801	3427	4378	5911	3915	5139	4681	4744	4852	6766	3432	5447	6219	6627	4219	3836	5981	5059
chr2	181	3890	3735	3838	3538	6385	4597	5200	3013	6112	8770	6134	2788	4096	5913	7741	5358	5817	6287	4196	4365	5428	4793	3841	5884	5612	4314	5774	3619	6949	3616	4445	3109	3999	5258	3506	4776	4240	4288	4340	6278	3103	4818	5671	6094	3691	3409	5327	4517
chr2	182	3524	3484	3427	3101	5928	4032	4703	2704	5554	8224	5516	2536	3558	5546	7164	4925	5198	5828	3851	3964	5153	4293	3388	5348	5112	3889	5318	3253	6383	3214	4021	2839	3688	4730	3329	4355	3917	3854	3946	5821	2930	4470	5063	5494	3482	3171	4889	4160
chr2	183	3278	3149	3080	2993	5610	3808	4396	2513	5119	7495	5140	2349	3237	4981	6624	4623	4828	5239	3427	3651	4598	4066	3059	4931	4851	3598	4847	3069	6117	2948	3704	2575	3437	4425	2959	3974	3335	3604	3729	5160	2555	4047	4782	5094	3203	2904	4547	3809
chr2	184	2934	2965	2939	2677	5365	3521	4187	2279	4679	7134	4731	2237	2970	4566	6413	4259	4552	4903	3298	3332	4326	3943	2818	4685	4470	3428	4669	2742	5740	2777	3541	2374	3201	4262	2640	3733	3190	3361	3470	4975	2422	3753	4375	4807	3001	2712	4229	3593
chr2	185	2780	2879	2719	2519	5064	3371	3820	2149	4500	6894	4527	2105	2804	4312	6023	3914	4391	4722	3104	3243	4153	3781	2581	4453	4236	3262	4339	2621	5463	2621	3405	2302	3123	3982	2510	3571	3021	3251	3305	4728	2335	3472	4111	4597	2824	2561	4134	3245
chr2	186	2595	2654	2476	2423	4891	3248	3731	1943	4170	6554	4401	1958	2628	4021	5912	3639	4102	4334	3032	3001	4074	3532	2533	4164	4253	3014	4280	2464	5201	2497	3309	2126	3012	3724	2319	3267	2708	3090	3113	4647	2170	3331	3941	4402	2615	2415	3872	3170
chr2	187	2348	2438	2306	2209	4708	2918	3524	1791	4095	6255	4400	1831	2399	3877	5512	3601	3879	4133	2720	2743	3832	3358	2414	4022	3894	2966	3977	2358	5119	2274	3207	2086	2851	3503	2303	3224	2551	2773	2907	4265	2024	3202	3768	4254	2510	2299	3545	3150
chr2	188	2243	2382	2139	2132	4540	2854	3332	1699	3797	5926	4042	1716	2244	3499	5233	3349	3550	3920	2538	2544	3530	3150	2205	3779	3777	2708	3837	2154	4983	2224	3065	1967	2760	3236	2041	3049	2481	2740	2741	4077	1831	2904	3609	3994	2412	2168	3493	2800
chr2	189	2028	2283	1922	2011	4155	2601	3024	1634	3299	5524	3728	1597	2015	3223	4919	3122	3312	3573	2427	2290	3314	3062	2020	3452	3714	2645	3427	1963	4653	2053	2855	1787	2558	2955	1883	2784	2255	2477	2538	3655	1726	2667	3376	3812	2171	1895	3188	2625
chr2	190	1786	2095	1787	1780	3863	2367	2897	1460	3102	5107	3552	1425	1795	2941	4443	2736	3010	3290	2186	2062	3039	2816	1819	3143	3432	2213	3250	1765	4180	1849	2586	1638	2349	2669	1807	2578	2083	2305	2233	3436	1577	2488	3123	3584	2067	1839	2789	2405
chr2	191	1603	1857	1578	1630	3660	2091	2756	1344	2727	4555	3198	1274	1594	2584	3902	2524	2703	2892	2004	1957	2770	2476	1659	2870	3019	2149	2820	1508	3843	1658	2389	1532	2082	2432	1571	2215	1853	2000	2150	3130	1461	2191	2751	3141	1767	1569	2641	2215
chr2	192	1443	1660	1383	1466	3276	1937	2362	1161	2558	4276	2838	1224	1460	2412	3601	2334	2432	2692	1735	1769	2447	2280	1521	2588	2693	1915	2705	1414	3548	1525	2179	1262	1992	2209	1327	2172	1627	1844	1915	2867	1267	1944	2567	2784	1587	1451	2311	1967
chr2	193	1301	1542	1278	1313	3125	1758	2187	972	2222	3793	2637	1104	1256	2158	3285	2056	2302	2452	1585	1636	2271	2001	1390	2415	2527	1721	2466	1362	3141	1351	2018	1234	1732	1964	1250	1885	1429	1765	1807	2574	1172	1795	2328	2583	1411	1393	2130	1785
chr2	194	1165	1434	1196	1260	2931	1615	2106	906	2118	3470	2448	1025	1208	1941	3064	1900	2099	2211	1473	1529	2109	1949	1278	2175	2423	1554	2203	1184	2992	1222	1820	1118	1653	1833	1215	1644	1324	1485	1675	2329	1029	1618	2204	2375	1376	1252	2026	1559
chr2	195	1072	1424	1092	1198	2728	1476	1877	881	1895	3214	2356	857	1072	1862	2877	1737	1890	2102	1414	1361	1953	1784	1161	1985	2318	1496	2062	1103	2887	1208	1791	1104	1545	1740	1063	1663	1279	1394	1471	2230	1066	1528	2081	2275	1274	1090	1894	1483
chr2	196	1066	1230	1037	1069	2623	1399	1786	791	1815	3083	2185	849	962	1741	2779	1714	1668	1934	1298	1257	1810	1704	1088	1948	2120	1397	1933	1047	2798	1044	1684	1001	1493	1669	970	1494	1184	1373	1401	2053	947	1406	1915	2102	1238	1059	1735	1448
chr2	197	984	1161	931	1021	2469	1284	1649	786	1675	2981	2098	827	942	1650	2554	1543	1700	1843	1304	1175	1812	1549	982	1866	2081	1326	1858	942	2447	1019	1538	939	1371	1565	912	1422	1081	1222	1314	1942	911	1365	1758	1994	1088	1007	1626	1381
chr2	198	928	1139	944	964	2429	1243	1621	715	1630	2765	1972	748	889	1490	2440	1590	1637	1713	1108	1135	1732	1482	995	1757	1966	1251	1733	905	2451	1007	1596	872	1360	1376	858	1354	1035	1207	1225	1889	858	1226	1655	1929	1088	1013	1611	1210
chr2	199	833	1040	818	897	2336	1145	1531	694	1484	2554	1852	740	823	1390	2384	1434	1466	1611	1112	1083	1558	1427	904	1675	1773	1119	1687	834	2348	918	1314	797	1245	1384	823	1237	959	1132	1223	1787	838	1097	1603	1778	1017	907	1518	1262
chr2	200	783	961	781	852	2220	1084	1463	658	1433	2448	1731	669	796	1303	2178	1270	1391	1471	1009	1000	1546	1271	827	1594	1695	1076	1425	839	2159	830	1317	819	1186	1241	731	1177	997	1017	1108	1611	707	1069	1527	1637	860	833	1363	1118
chr2	201	717	888	745	843	1960	998	1284	623	1305	2297	1644	612	676	1262	2027	1241	1232	1405	941	947	1354	1205	808	1361	1605	987	1444	696	1964	777	1173	692	1076	1223	664	1126	853	946	1039	1449	690	997	1386	1583	860	802	1274	1010
chr2	202	656	767	702	732	1817	950	1201	526	1219	2080	1512	570	646	1143	1790	1150	1146	1250	912	829	1234	1191	731	1255	1452	848	1330	661	1817	747	1145	671	1023	1128	668	1003	793	931	935	1389	654	889	1369	1414	815	752	1208	930
chr2	203	610	723	617	696	1703	834	1096	482	1061	1939	1476	493	560	1052	1687	1071	1114	1192	777	700	1149	1028	622	1195	1324	799	1190	633	1667	649	1046	638	851	1032	591	870	758	771	888	1222	571	851	1238	1368	704	665	1015	840
chr2	204	525	716	497	659	1588	795	988	483	948	1746	1301	465	532	960	1547	965	1010	1056	703	692	1053	946	572	1138	1225	748	1113	583	1508	617	979	558	840	881	499	811	666	715	827	1102	510	748	1078	1225	648	585	995	800
chr2	205	479	627	521	539	1469	730	889	423	889	1550	1170	415	463	870	1373	843	865	998	685	610	920	913	510	1007	1190	662	972	518	1414	532	889	509	780	875	464	768	600	685	723	990	491	691	992	1149	580	543	890	738
chr2	206	480	601	482	495	1373	653	927	436	817	1526	1086	394	401	786	1299	804	826	890	612	590	867	753	509	971	1111	643	935	455	1294	504	828	433	686	817	456	740	578	652	745	979	440	654	937	1027	536	538	869	649
chr2	207	399	598	417	459	1273	559	842	342	789	1395	1056	380	365	733	1206	745	823	931	554	503	803	796	454	860	1060	601	813	448	1278	500	803	443	644	749	390	690	529	599	618	857	425	598	867	960	547	458	802	627
chr2	208	398	544	426	466	1210	634	769	354	746	1290	950	350	400	706	1111	725	758	818	541	555	749	710	434	859	963	529	848	404	1230	464	704	411	661	713	389	624	438	534	617	831	410	558	814	907	496	471	723	596
chr2	209	379	478	378	420	1124	556	706	341	662	1240	874	369	318	672	1079	678	678	736	488	459	754	701	408	725	941	509	762	372	1082	417	664	378	584	641	374	612	447	514	561	772	363	491	797	910	496	435	652	571
chr2	210	364	471	350	411	1081	489	703	311	634	1124	809	281	310	614	1024	617	690	722	500	427	720	641	362	758	874	486	663	356	1029	386	601	377	532	598	350	552	400	474	546	723	343	469	724	865	452	442	622	524
chr2	211	353	429	317	396	972	465	653	307	600	1092	812	254	307	588	953	532	583	666	448	422	651	570	388	687	860	437	700	299	985	344	589	296	515	515	314	518	416	434	482	626	319	463	675	754	373	357	592	478
chr2	212	302	425	324	341	975	426	561	267	553	965	682	268	260	559	816	533	553	631	417	406	535	532	319	637	715	379	554	310	970	347	537	303	461	529	291	450	354	452	464	641	298	405	618	664	364	312	540	399
chr2	213	286	389	289	292	930	381	484	226	451	879	706	209	235	482	777	506	483	576	380	320	512	460	271	575	681	388	549	266	823	307	507	256	414	454	287	436	335	398	416	554	264	378	614	652	333	290	469	377
chr2	214	252	292	241	254	768	390	473	221	454	824	602	197	234	448	687	425	451	496	321	284	463	402	270	501	662	320	516	245	762	283	442	261	368	417	240	390	304	394	388	536	246	335	493	618	277	268	458	367
chr2	215	204	321	237	241	731	357	449	190	361	716	550	183	189	438	651	414	422	485	296	292	448	416	232	463	596	302	482	226	709	262	428	229	350	410	224	348	251	336	334	467	217	300	480	513	262	260	417	355
chr2	216	181	285	193	235	665	306	434	178	387	695	519	178	185	386	604	426	365	466	321	250	363	365	232	420	506	279	372	220	627	215	409	219	326	337	195	337	274	282	323	410	199	251	421	502	222	196	369	297
chr2	217	180	256	215	192	629	272	357	141	344	615	502	162	151	310	547	342	333	387	271	213	375	319	218	433	507	273	398	199	566	207	344	200	302	359	164	309	236	301	327	363	188	230	416	517	230	221	370	296
chr2	218	143	248	151	191	601	257	351	165	321	587	506	142	164	332	492	326	303	361	257	229	346	328	159	412	471	258	375	204	561	213	336	176	278	310	157	288	195	256	290	351	175	200	349	426	214	201	290	277
chr2	219	160	258	166	174	578	248	278	151	289	535	407	154	150	317	490	288	306	385	224	194	337	287	172	366	427	229	292	170	515	204	344	172	255	316	138	242	212	238	258	349	159	218	348	440	195	189	316	242
chr2	220	167	204	161	168	508	240	280	135	276	546	406	124	150	299	436	270	316	361	211	192	295	288	159	335	393	198	314	183	472	189	285	159	262	289	162	235	170	231	253	321	149	199	335	400	193	186	296	241
chr2	221	159	203	164	166	530	227	284	126	236	451	384	116	114	255	413	272	249	311	223	165	305	292	155	300	376	184	307	148	466	161	302	145	217	233	136	235	142	193	236	330	145	197	315	367	161	197	233	219
chr2	222	151	193	137	157	444	202	225	112	218	425	336	103	119	258	343	251	258	303	173	180	255	250	141	297	382	196	268	130	414	139	240	133	198	235	144	198	167	178	211	268	144	173	306	330	176	157	270	180
chr2	223	117	167	99	121	424	172	259	97	201	377	303	99	92	242	347	230	223	258	161	142	233	218	109	262	327	163	244	126	412	137	235	114	203	202	113	168	139	157	184	243	117	151	244	277	149	151	253	167
chr2	224	107	160	110	136	398	156	205	87	168	346	277	90	87	213	365	202	218	230	144	152	214	202	126	248	264	147	236	107	357	136	204	120	163	209	106	177	112	171	140	236	101	133	257	272	131	128	193	155
chr2	225	104	133	119	115	356	148	219	86	183	319	298	95	89	175	291	200	176	214	137	116	196	203	96	201	269	147	224	110	316	113	183	94	169	155	91	177	113	142	157	221	122	129	225	283	120	106	173	152
chr2	226	89	116	70	118	361	152	207	90	162	296	253	75	63	150	265	156	162	220	119	103	179	172	107	197	251	136	189	94	283	94	184	93	146	161	92	131	113	138	157	192	71	123	211	226	126	106	165	128
chr2	227	71	117	67	84	329	134	146	75	128	255	243	72	71	166	233	177	149	181	113	89	156	146	101	202	261	111	185	69	282	90	177	68	133	127	62	134	129	124	136	162	85	107	190	239	84	92	115	143
chr2	228	76	96	86	76	298	115	175	57	143	253	214	67	58	142	251	152	144	176	125	77	154	124	81	166	207	98	159	79	275	94	127	80	136	153	71	139	94	121	135	182	77	84	175	190	99	100	134	117
chr2	229	52	94	66	88	261	133	142	67	132	202	164	46	62	148	193	143	152	157	112	80	136	143	90	162	196	94	156	84	255	83	146	72	125	124	61	127	77	101	100	174	66	99	161	171	93	91	115	121
chr2	230	65	98	75	74	265	121	149	69	119	205	166	55	63	138	170	111	127	151	99	70	152	144	67	145	188	94	120	75	196	68	132	68	115	113	53	112	81	89	107	139	62	97	159	188	78	70	93	112
chr2	231	66	86	64	87	240	112	134	70	104	185	163	47	55	118	205	116	131	137	93	75	139	113	57	135	159	76	149	76	220	64	145	77	104	121	56	124	77	85	88	114	56	69	145	138	91	67	99	105
chr2	232	44	97	64	65	221	87	101	63	101	165	134	43	46	118	185	121	107	134	76	64	135	120	64	118	164	82	110	62	189	58	125	54	107	109	54	90	71	87	97	120	55	58	134	128	49	75	111	88
chr2	233	41	65	46	69	196	75	98	49	93	142	144	40	48	102	133	127	107	111	77	55	97	107	44	91	147	66	105	63	184	59	117	58	78	90	54	89	65	55	106	109	51	58	122	141	62	64	73	81
chr2	234	44	56	43	49	194	67	94	44	94	141	144	40	40	100	143	90	82	112	62	52	89	104	63	98	140	58	97	46	155	57	95	46	69	86	46	73	49	55	75	98	44	53	98	123	49	58	68	85
chr2	235	37	62	28	54	174	57	85	37	79	152	108	28	33	89	131	98	83	124	84	40	94	90	51	105	165	48	91	37	147	55	79	38	65	74	39	67	56	75	89	100	54	53	104	120	45	57	82	72
chr2	236	40	68	47	48	163	56	79	38	69	126	99	26	32	85	120	80	74	100	53	42	79	91	37	96	122	58	87	36	144	40	74	44	59	71	35	61	49	52	69	92	45	52	77	90	56	42	61	71
chr2	237	33	54	40	59	156	45	76	35	75	101	84	30	29	87	127	88	62	80	59	40	73	72	45	94	101	50	90	42	127	54	71	26	69	65	37	56	45	46	63	74	43	44	91	97	48	56	68	79
chr2	238	39	59	35	44	149	58	62	30	57	117	92	28	31	78	108	70	64	83	51	40	63	75	52	71	101	41	56	43	120	38	71	26	51	66	29	58	44	41	60	73	37	43	88	102	41	48	48	68
chr2	239	32	49	26	36	134	53	65	33	48	94	66	31	33	66	102	80	53	76	45	34	61	62	36	77	84	54	62	40	109	43	54	36	58	44	28	53	43	46	50	60	31	29	75	78	37	32	55	68
chr2	240	29	51	30	32	140	61	52	43	56	86	82	27	22	71	84	71	52	85	50	42	57	70	35	73	74	34	54	33	102	40	53	27	46	60	24	38	33	51	58	65	39	40	66	82	38	32	54	61
chr2	241	31	38	35	27	134	54	44	31	50	92	90	15	37	67	102	51	49	73	44	28	72	49	32	69	84	45	62	35	97	36	67	18	66	47	39	49	34	40	41	54	26	42	71	75	31	37	45	67
chr2	242	29	49	21	38	129	58	40	28	49	81	62	22	28	57	77	54	48	77	37	42	74	56	36	80	76	37	49	38	94	35	53	26	46	53	25	47	44	27	52	66	29	27	61	95	35	41	35	66
chr2	243	25	46	26	22	112	45	56	30	43	66	71	11	16	47	72	51	46	62	42	28	53	53	28	75	57	39	40	43	81	35	61	34	48	46	17	45	33	30	36	62	20	25	58	71	34	46	42	49
chr2	244	21	45	22	27	121	44	56	44	36	59	64	26	16	58	84	60	51	72	45	25	50	37	28	79	79	39	47	39	97	27	41	29	29	40	22	36	29	27	33	45	25	29	34	69	18	24	32	48
chr2	245	20	35	21	41	94	50	52	30	44	65	57	18	15	57	62	51	35	62	30	28	49	45	27	62	58	35	63	33	77	22	47	24	24	41	18	41	22	25	45	48	19	33	51	64	26	39	38	53
chr2	246	24	40	22	28	78	35	32	33	41	60	57	11	13	49	63	58	29	56	32	29	34	49	31	51	69	30	42	21	69	34	38	23	31	36	22	34	23	29	33	36	31	32	49	68	21	28	30	46
chr2	247	17	31	23	18	85	39	38	29	46	51	49	15	12	52	62	52	35	58	22	23	44	20	31	54	63	29	35	22	80	31	34	16	27	42	11	29	23	25	21	43	18	24	46	69	24	32	30	41
chr2	248	11	28	19	21	97	44	46	25	29	48	40	14	14	43	60	45	35	45	34	16	27	32	19	49	53	27	29	16	58	26	48	13	26	34	26	30	20	28	26	42	27	21	39	56	30	29	24	37
chr2	249	17	17	26	13	78	35	37	26	35	59	42	12	12	51	59	35	24	46	30	21	33	30	19	44	42	26	32	19	68	21	33	12	26	19	14	31	21	25	22	26	20	20	42	60	22	24	30	32
chr2	250	13	31	19	24	62	37	36	19	40	47	38	15	21	39	54	47	16	50	21	21	41	29	21	45	44	31	41	27	69	21	28	12	27	30	13	31	18	23	15	24	19	25	47	45	20	31	22	34
chr2	251	13	28	24	21	73	43	28	20	19	37	37	8	13	56	42	56	30	50	28	29	34	30	16	48	52	30	36	19	58	16	34	21	27	19	16	25	18	21	32	34	19	30	38	64	27	19	27	33
chr2	252	16	21	17	24	74	35	37	25	36	33	28	26	13	36	53	35	25	45	24	17	44	23	18	47	44	28	45	23	65	14	24	10	23	31	13	32	23	18	21	34	24	16	31	55	21	27	24	38
chr2	253	16	18	23	18	81	39	34	29	44	41	36	15	13	34	38	32	27	49	29	12	35	28	19	47	44	23	39	20	66	22	33	17	25	29	22	20	16	15	28	35	19	22	37	46	21	15	25	36
chr2	254	11	14	20	21	65	32	39	25	30	32	27	11	15	40	46	44	32	38	23	19	29	32	15	43	43	27	38	29	61	17	32	15	33	30	17	19	20	21	27	29	22	18	39	48	13	16	37	34
chr2	255	11	22	10	19	55	29	31	22	27	27	35	9	14	44	43	41	27	41	27	14	27	23	17	43	30	24	35	19	49	15	26	10	24	32	16	32	15	19	22	39	13	30	38	39	16	8	27	39
chr2	256	16	17	16	18	57	26	41	23	23	37	30	16	12	34	51	32	23	56	22	16	24	16	24	46	40	22	30	18	37	21	29	17	25	31	21	25	24	14	21	23	22	25	31	42	19	11	19	27
chr2	257	11	18	19	20	51	29	23	20	28	17	33	12	8	34	38	45	19	39	16	18	29	24	22	49	36	20	38	15	45	18	30	11	22	33	14	28	14	14	21	30	14	24	29	50	14	15	14	29
chr2	258	13	27	17	20	63	32	24	26	17	33	31	5	15	42	46	32	21	28	18	14	28	16	19	37	31	16	45	18	40	18	19	8	26	19	14	23	20	15	25	27	17	18	35	37	14	17	18	24
chr2	259	7	16	12	10	58	29	36	23	26	24	29	13	9	35	27	27	23	29	14	18	21	29	16	34	43	21	28	14	39	22	24	17	18	21	14	15	18	16	22	23	12	15	21	33	18	22	13	26
chr2	260	15	23	16	13	51	25	23	16	25	26	20	6	10	34	38	22	17	41	19	18	21	26	10	35	37	15	36	12	33	25	17	10	19	23	22	18	15	13	16	31	13	15	32	35	9	19	13	26
chr2	261	12	20	15	15	42	31	30	20	22	29	18	15	14	36	45	30	16	33	25	12	26	22	21	35	38	17	27	15	47	23	24	8	21	28	22	27	20	17	20	18	11	10	25	28	10	10	12	33
chr2	262	20	19	18	20	52	34	28	18	26	34	24	12	17	37	34	35	13	31	25	16	35	25	21	41	36	19	31	19	42	24	18	17	22	24	18	12	15	11	18	27	16	15	35	35	18	15	19	27
chr2	263	10	20	14	13	51	30	15	19	26	27	29	13	11	42	31	24	17	38	13	18	27	24	18	37	24	13	26	16	49	27	24	15	18	19	16	27	19	10	21	31	11	26	22	28	18	19	14	30
chr2	264	10	16	16	11	51	38	35	17	16	30	31	13	15	28	45	42	19	34	17	10	20	25	25	39	33	19	27	24	45	19	23	20	20	34	21	16	15	20	26	23	22	13	20	30	17	13	15	33
chr2	265	10	14	18	20	57	26	25	26	31	29	27	11	10	33	39	26	15	35	17	13	21	22	19	44	46	11	28	23	40	23	21	18	30	22	14	24	22	11	14	27	19	9	19	35	10	17	17	20
chr2	266	10	16	11	19	51	33	25	18	24	24	22	10	9	28	35	30	16	31	22	16	24	17	22	34	31	21	27	17	52	15	23	19	36	12	20	26	23	10	10	28	9	25	22	36	16	19	14	23
chr2	267	4	11	14	8	53	26	21	12	28	28	30	13	9	31	32	25	19	39	17	18	13	17	20	27	32	13	23	19	35	15	20	18	18	17	14	27	21	16	21	20	19	22	23	35	12	25	12	39
chr2	268	9	15	19	18	34	21	28	19	29	28	24	9	13	31	32	33	19	31	13	8	24	17	23	28	32	15	25	11	49	26	21	9	18	27	13	32	15	8	14	16	9	14	22	34	15	16	19	26
chr2	269	11	13	10	20	57	29	25	17	16	26	23	12	14	35	33	31	23	49	29	14	21	15	17	22	21	19	21	10	34	15	18	18	16	20	11	19	18	15	14	23	13	18	27	32	13	18	10	40
chr2	270	15	16	12	12	50	20	25	21	21	23	29	21	20	32	36	19	26	26	17	21	25	17	18	38	24	18	27	17	44	21	18	9	19	25	16	17	25	15	9	21	13	13	20	48	15	21	21	39
chr2	271	17	20	24	20	57	26	30	22	26	24	30	12	11	38	47	25	24	44	17	17	22	20	26	28	23	23	24	15	52	21	27	18	21	29	12	23	19	10	14	30	10	18	27	22	17	21	21	32
chr2	272	18	16	19	17	59	25	21	15	30	26	23	15	17	35	34	21	16	34	27	11	23	21	21	31	37	18	32	16	47	22	29	23	26	25	17	24	17	8	20	12	17	14	26	39	10	25	16	34
chr2	273	13	23	17	20	64	36	36	24	30	31	33	23	17	30	31	36	12	36	17	20	24	19	18	46	29	19	39	17	47	29	19	18	18	27	16	23	16	17	21	31	10	18	26	26	14	20	16	22
chr2	274	12	19	19	16	59	22	21	23	26	25	34	9	26	40	42	24	23	45	17	20	31	25	14	36	36	20	39	29	48	19	27	13	24	29	16	27	28	22	15	28	15	18	24	37	13	25	16	33
chr2	275	22	17	19	24	41	29	21	20	25	26	23	7	24	37	37	27	20	32	30	16	33	15	21	39	41	19	35	23	37	18	26	13	22	26	22	25	22	14	22	33	21	15	32	35	18	21	28	44
chr2	276	14	22	21	26	47	29	20	18	29	22	27	16	26	36	35	33	26	37	30	9	28	20	27	42	36	16	28	20	43	29	31	13	16	22	28	29	23	15	28	29	15	22	27	40	16	13	18	26
chr2	277	14	11	9	14	46	32	23	19	22	23	28	8	19	38	34	40	20	35	21	14	32	13	28	36	38	22	39	22	32	32	24	18	14	28	13	35	17	12	19	27	12	14	21	34	16	16	13	31
chr2	278	18	23	16	16	63	27	33	25	25	28	34	13	17	40	33	41	21	37	22	17	29	25	25	48	33	23	33	13	46	14	16	10	25	27	25	22	24	24	30	16	12	21	32	37	26	24	22	33
chr2	279	21	26	25	17	55	28	36	24	26	33	26	17	25	33	25	26	26	44	37	23	34	27	20	35	31	20	38	21	38	28	27	16	29	32	20	37	19	14	14	27	25	21	33	46	28	18	20	32
chr2	280	23	26	25	19	61	32	37	26	27	30	33	18	20	34	43	28	31	43	24	24	34	16	19	42	36	27	45	26	46	33	44	16	20	23	23	20	23	21	21	20	16	21	31	53	25	22	33	30
chr2	281	21	19	23	19	61	30	32	27	39	49	37	15	27	33	56	34	44	36	33	17	32	32	14	43	29	22	48	31	55	32	34	21	30	29	31	22	35	13	24	28	23	38	41	52	18	39	16	48
chr2	282	18	21	39	27	61	35	36	34	40	44	39	22	20	51	35	49	29	42	35	21	40	20	24	65	38	26	51	27	61	36	39	29	31	46	23	29	35	19	35	27	27	22	46	51	19	22	37	38
chr2	283	23	29	26	31	78	40	49	33	38	47	38	21	30	50	48	40	36	54	38	21	48	26	26	62	43	30	44	19	66	35	37	25	33	33	31	40	36	16	16	39	21	26	53	43	33	37	30	42
chr2	284	17	23	35	36	59	43	38	37	39	47	39	21	21	57	48	53	25	62	37	37	26	30	33	56	41	31	49	23	52	37	39	24	27	37	25	41	28	30	22	27	19	31	43	47	23	27	35	45
chr2	285	27	22	26	26	70	49	47	38	38	44	48	21	17	42	39	41	36	56	37	24	44	34	25	56	41	18	55	28	58	40	34	20	22	38	35	44	35	26	29	26	22	25	42	53	23	22	39	51
chr2	286	39	21	34	27	78	32	46	33	37	42	39	24	34	58	55	45	39	50	37	29	52	23	40	65	49	33	65	23	63	48	41	27	33	33	35	35	32	20	19	45	25	23	47	53	27	31	39	44
chr2	287	26	27	40	31	56	46	36	36	40	50	52	19	25	72	55	54	60	43	32	20	38	26	33	64	45	38	40	27	66	39	31	24	39	39	30	34	31	20	30	28	20	26	51	51	21	19	30	51
chr2	288	34	39	31	28	75	54	45	35	35	47	49	26	34	54	63	51	48	75	46	25	50	26	41	72	50	20	37	26	71	45	40	27	33	49	33	37	38	23	22	32	24	34	71	53	40	33	33	61
chr2	289	33	27	36	40	81	51	53	39	47	66	54	21	27	77	66	55	44	64	57	17	56	39	36	70	61	28	63	43	48	47	42	30	52	59	35	54	36	28	26	50	27	43	54	64	30	29	48	43
chr2	290	36	25	47	33	91	53	69	43	44	44	52	24	31	68	52	60	62	66	41	31	40	39	41	87	78	30	66	36	65	42	37	20	39	48	38	62	41	37	35	37	30	41	53	59	39	22	47	52
chr2	291	36	34	34	30	75	68	54	35	56	62	73	23	40	80	57	57	49	79	63	40	75	50	26	78	64	41	71	35	68	47	51	36	39	40	45	42	51	33	28	39	33	51	62	69	36	37	48	48
chr2	292	42	31	37	33	82	66	54	45	59	68	68	30	42	77	59	66	62	59	56	31	68	38	43	76	56	45	77	44	67	70	55	32	50	49	40	57	40	36	37	34	21	37	61	66	45	46	47	83
chr2	293	49	42	40	49	92	71	61	52	74	85	69	28	47	72	72	69	74	78	58	39	63	38	49	68	60	55	67	39	82	56	57	46	48	56	46	52	40	38	40	45	31	40	71	66	42	33	49	68
chr2	294	40	44	42	44	120	73	66	39	80	72	76	32	39	70	63	62	65	100	61	36	82	51	41	86	70	39	74	46	81	60	68	33	51	62	40	59	59	37	34	47	37	44	64	69	46	55	56	71
chr2	295	40	39	41	46	97	70	63	48	75	85	64	42	52	93	80	55	74	76	70	39	83	46	43	100	63	54	70	37	88	59	56	30	54	60	47	62	58	32	40	56	35	55	67	67	49	53	71	69
chr2	296	44	34	64	60	127	78	84	57	80	75	98	40	54	93	96	71	66	90	71	38	63	48	54	101	79	52	96	48	78	60	54	46	64	71	51	56	53	41	39	57	33	45	77	69	46	38	60	82
chr2	297	43	46	60	43	112	80	81	44	75	103	110	38	53	83	111	83	66	96	78	60	101	58	55	96	66	48	101	61	97	74	63	44	56	58	59	79	68	35	46	66	37	59	89	73	52	51	62	93
chr2	298	52	65	71	50	139	88	69	51	87	95	103	40	59	104	89	62	85	101	65	53	81	59	58	124	96	66	86	58	101	56	73	45	69	86	40	79	55	35	39	81	41	61	78	99	69	61	63	77
chr2	299	70	42	82	61	148	102	78	63	95	112	103	39	67	99	90	89	93	108	92	48	84	67	63	119	84	55	89	42	91	80	92	50	73	79	54	79	53	38	48	86	39	64	95	92	59	72	81	88
chr2	300	63	59	80	44	152	83	87	55	96	130	100	42	78	136	86	103	92	118	87	52	98	65	66	109	93	50	95	67	121	69	79	61	69	94	65	95	69	46	54	83	39	70	121	93	64	55	83	104
chr2	301	62	60	65	42	177	81	93	68	83	124	119	46	66	151	105	91	76	123	101	58	101	61	68	125	102	56	106	68	104	67	80	45	76	79	60	90	80	54	50	80	40	64	103	80	66	73	93	91
chr2	302	74	60	69	57	165	92	90	66	82	121	123	61	78	135	108	96	106	115	110	56	100	58	67	116	100	71	109	55	114	69	83	47	75	75	62	84	59	44	60	83	48	61	111	105	81	76	82	76
chr2	303	80	65	84	78	157	121	108	62	79	118	130	47	75	131	118	92	90	139	118	64	106	62	64	140	104	67	115	63	135	84	97	53	73	94	48	84	61	54	50	71	44	57	110	134	54	74	77	105
chr2	304	86	58	74	58	170	107	122	75	108	148	120	44	66	137	123	95	105	139	117	68	125	78	59	126	114	74	114	76	116	75	103	52	71	92	61	92	88	47	77	77	47	84	122	115	61	75	101	111
chr2	305	79	78	73	81	186	122	118	73	99	168	143	56	67	151	120	103	129	163	111	60	139	82	76	148	100	87	122	65	139	82	91	69	111	110	58	107	78	62	75	97	48	69	145	116	101	70	95	119
chr2	306	73	66	87	60	189	101	120	56	104	157	159	61	85	155	147	112	143	131	97	65	130	93	97	166	142	69	137	66	157	97	111	68	100	125	61	118	72	71	89	105	56	74	157	139	83	84	103	105
chr2	307	95	100	84	77	195	104	148	71	101	162	153	73	86	167	144	116	142	156	133	73	152	101	88	158	129	93	161	76	140	106	107	68	87	123	75	103	97	79	78	108	67	95	143	133	72	88	84	115
chr2	308	85	90	105	65	198	127	147	74	135	170	176	71	78	175	135	118	119	181	127	91	144	100	93	173	143	87	144	67	165	107	130	70	108	115	74	133	87	78	69	135	47	90	142	136	87	94	113	127
chr2	309	91	88	108	86	217	112	141	77	104	170	177	77	78	174	173	121	144	179	123	79	153	101	99	147	147	86	152	75	193	97	117	73	100	136	78	138	93	67	83	116	69	92	158	135	112	104	89	113
chr2	310	87	80	105	73	231	143	139	98	120	214	191	65	84	174	145	106	127	181	137	84	179	105	108	176	142	89	188	77	162	112	129	79	84	115	73	135	101	69	95	127	54	108	138	121	84	104	116	156
chr2	311	95	89	106	80	229	129	160	89	131	191	199	74	86	177	171	131	138	174	130	76	145	103	99	167	165	87	168	69	188	105	142	77	110	140	76	135	106	72	86	152	57	104	155	152	91	89	110	138
chr2	312	110	93	104	84	253	138	176	81	127	173	187	58	102	199	199	136	166	187	164	76	166	118	99	182	173	93	173	81	149	101	138	73	108	114	62	153	93	74	94	139	63	100	200	165	102	105	120	164
chr2	313	101	93	95	97	225	116	158	84	122	208	204	69	90	173	192	133	182	180	140	82	182	102	109	195	174	93	170	82	190	123	133	91	99	133	83	141	103	75	98	135	69	104	173	132	94	103	112	110
chr2	314	108	102	105	74	252	150	173	103	153	233	205	77	92	173	201	144	159	182	143	90	180	102	109	194	179	99	151	92	189	110	150	89	111	133	83	146	115	100	86	159	57	112	173	163	92	109	129	133
chr2	315	121	106	114	94	259	156	189	82	140	198	176	72	89	166	207	142	143	222	151	66	172	112	120	196	172	91	178	85	186	96	153	83	119	131	95	177	83	95	95	151	47	104	158	158	103	94	151	131
chr2	316	96	85	107	87	256	127	138	89	132	226	207	77	96	174	196	124	171	211	149	85	218	110	110	188	192	92	200	99	196	118	157	87	119	158	93	146	88	87	99	152	65	102	177	157	102	132	121	133
chr2	317	115	100	110	81	275	161	194	82	145	225	241	85	126	196	186	159	154	226	158	91	220	132	113	186	213	97	193	62	183	113	133	76	136	146	89	153	115	72	90	174	68	121	173	189	102	93	148	161
chr2	318	85	105	109	97	341	136	170	92	160	240	218	84	102	190	200	143	153	216	152	97	189	126	110	192	175	95	163	75	242	134	183	91	145	153	74	156	105	87	102	138	77	118	184	204	99	115	122	132
chr2	319	90	110	100	96	285	152	175	69	154	231	219	87	88	201	224	139	176	212	160	90	219	132	110	227	196	87	190	77	228	125	181	86	136	152	88	168	84	96	107	169	60	124	190	178	100	98	142	145
chr2	320	115	106	121	80	309	116	200	88	149	225	216	85	97	200	220	135	179	246	145	80	233	120	108	218	177	93	203	80	227	122	160	74	122	169	75	160	104	94	103	174	66	106	191	169	97	118	162	146
chr2	321	103	90	90	77	285	136	165	89	135	239	215	108	75	176	227	150	167	209	170	74	224	119	116	223	196	82	187	78	200	109	178	99	123	152	78	174	94	80	124	182	74	118	182	170	95	92	160	149
chr2	322	120	93	116	86	312	133	183	75	162	274	234	73	93	199	205	126	176	185	178	79	233	119	103	210	204	103	183	87	205	118	160	97	136	145	86	169	96	108	107	163	72	144	220	176	102	109	126	129
chr2	323	95	109	117	89	295	122	187	85	148	276	215	80	92	204	216	147	147	184	168	90	219	138	120	230	216	113	202	64	230	121	164	75	143	153	89	141	97	92	117	176	63	123	212	176	110	107	146	148
chr2	324	102	103	113	64	322	150	200	66	154	250	210	74	94	186	222	140	187	210	148	84	228	128	115	213	191	100	190	74	227	132	175	82	127	143	70	133	88	103	114	162	73	133	173	170	113	115	138	126
chr2	325	102	101	111	87	327	138	170	70	150	256	256	81	92	182	231	140	166	221	144	81	236	135	105	199	231	111	194	79	210	111	195	90	152	154	85	163	100	92	92	162	56	124	195	176	119	89	133	140
chr2	326	88	113	105	84	355	153	212	67	152	254	207	71	89	178	215	137	169	203	136	78	229	143	97	212	233	90	194	91	226	119	198	112	135	134	94	151	97	95	116	183	65	138	195	186	97	85	101	154
chr2	327	115	106	99	86	360	142	188	70	136	251	229	80	70	168	236	136	150	235	153	80	215	138	119	199	178	97	209	76	211	126	175	85	138	167	82	145	86	90	126	179	65	113	210	145	108	81	125	128
chr2	328	81	88	98	88	326	136	220	70	132	280	224	98	88	176	238	144	147	208	148	81	222	121	107	191	225	104	170	54	218	117	195	78	125	155	83	145	101	112	115	182	72	107	209	160	124	106	108	139
chr2	329	95	115	112	76	319	126	184	69	141	248	243	73	89	191	213	142	160	242	120	76	251	155	108	201	221	117	192	74	222	112	197	90	133	137	80	140	76	90	128	167	65	108	196	165	90	109	119	128
chr2	330	100	90	96	81	348	108	189	65	133	267	237	62	95	157	231	149	151	225	127	75	237	133	89	218	227	86	203	52	221	94	186	70	128	138	78	167	75	95	109	162	63	108	202	209	110	136	124	123
chr2	331	103	115	101	84	333	135	159	67	141	251	270	80	88	167	211	132	167	220	113	85	215	142	104	192	266	117	175	69	226	95	216	81	105	156	74	146	71	88	121	173	63	130	186	179	107	107	120	138
chr2	332	105	91	110	69	337	141	165	77	128	277	245	72	72	196	202	143	149	190	142	78	241	129	96	193	211	122	189	66	194	109	175	103	141	133	70	175	80	87	125	172	57	135	190	169	108	115	151	132
chr2	333	103	116	98	77	304	140	160	63	150	248	229	65	82	181	222	140	144	218	133	71	221	167	102	207	238	128	182	64	231	124	192	87	139	146	81	164	77	99	106	165	67	116	189	170	87	102	133	152
chr2	334	71	89	80	79	335	139	199	65	123	254	242	52	78	189	222	141	143	197	140	84	213	132	86	226	236	99	196	79	229	105	167	85	117	149	51	156	90	81	100	162	66	115	185	172	102	86	141	119
chr2	335	97	94	77	88	326	151	187	64	143	235	229	72	76	177	214	102	128	205	127	77	225	147	83	185	231	87	171	64	221	123	181	90	136	151	74	133	97	69	116	144	54	112	187	155	86	97	102	134
chr2	336	84	99	98	75	318	109	178	52	148	229	240	68	57	173	225	138	125	206	140	61	215	129	108	195	226	90	169	56	219	110	182	108	99	142	66	144	98	95	114	173	46	96	208	151	87	86	99	124
chr2	337	73	99	82	87	308	107	187	69	151	237	202	71	81	145	194	121	122	189	124	74	205	122	107	177	210	104	185	68	239	95	206	87	129	135	48	151	78	95	110	158	61	93	177	206	71	108	103	118
chr2	338	82	80	89	79	313	110	172	56	136	248	199	71	70	152	176	135	139	185	112	70	209	135	89	190	219	86	178	57	219	113	191	86	122	113	73	163	79	67	86	176	62	112	180	131	99	89	115	106
chr2	339	74	100	85	79	323	111	151	67	125	228	227	68	56	165	196	140	144	170	136	61	189	125	91	172	237	112	144	56	186	91	167	69	131	114	61	105	81	75	100	162	50	112	179	160	86	74	102	108
chr2	340	91	114	94	68	295	119	147	57	128	223	225	72	63	140	220	133	123	187	110	67	185	134	75	176	217	89	175	73	216	91	175	84	116	127	42	122	71	71	92	123	54	96	161	159	83	72	97	111
chr2	341	76	95	76	74	319	104	180	64	127	229	194	80	61	152	207	130	137	165	116	72	195	120	91	177	215	94	166	68	215	81	166	71	133	115	51	147	74	66	78	136	46	82	181	163	81	76	113	110
chr2	342	86	96	75	67	286	105	164	54	141	260	220	54	47	153	203	131	132	171	137	66	179	131	80	191	235	82	162	51	212	86	160	75	106	122	54	148	74	64	74	161	54	90	159	151	84	93	99	109
chr2	343	69	95	80	72	328	131	152	50	126	271	189	60	67	136	198	149	109	162	127	75	223	130	84	180	207	81	167	61	193	90	177	92	123	146	53	120	63	79	72	148	70	108	172	160	86	110	99	109
chr2	344	81	82	66	80	299	93	162	56	101	270	216	59	50	141	204	122	135	166	128	59	180	132	69	188	242	82	152	63	219	93	157	75	117	110	56	126	79	72	77	152	50	95	184	154	84	77	103	105
chr2	345	70	91	68	66	330	113	150	55	119	231	212	64	62	174	182	114	124	170	112	68	190	128	94	159	197	95	148	44	222	79	179	79	100	123	44	121	48	67	96	162	45	83	184	163	76	67	114	105
chr2	346	78	90	68	79	295	151	155	53	106	281	213	71	52	139	187	123	119	152	131	73	175	115	77	172	196	97	144	50	189	97	156	83	107	131	48	133	42	63	82	154	55	86	176	162	87	67	113	97
chr2	347	74	83	82	80	320	118	155	59	144	234	207	63	64	154	201	122	144	167	96	73	156	100	69	149	202	79	169	50	228	77	178	74	110	137	41	101	65	56	76	141	53	102	162	150	78	65	95	99
chr2	348	80	93	63	67	274	114	134	53	109	212	188	60	55	134	192	137	131	147	107	67	167	114	76	173	226	77	179	48	213	90	167	52	105	125	40	114	65	73	73	143	45	76	164	161	78	83	84	101
chr2	349	61	86	75	68	316	93	135	49	118	254	210	71	56	118	172	106	113	143	100	59	199	107	59	158	205	78	151	42	191	74	151	85	104	144	50	128	56	66	87	148	41	92	173	146	73	73	93	98
chr2	350	57	75	79	70	305	112	144	45	107	240	204	61	53	138	168	94	110	161	97	71	161	138	63	147	233	72	124	49	182	98	161	81	116	114	45	133	65	80	60	140	48	75	176	141	84	71	81	87
chr2	351	56	82	63	69	292	105	125	35	118	221	185	51	47	115	176	110	105	171	111	59	184	136	68	142	209	72	130	55	191	83	155	72	101	114	50	122	66	66	73	128	41	68	150	137	64	67	85	84
chr2	352	67	60	62	82	268	98	137	58	124	223	173	59	50	141	158	106	99	124	124	48	170	108	49	154	203	76	165	44	194	94	175	65	100	121	45	113	52	65	74	147	55	78	180	151	74	56	90	99
chr2	353	52	94	63	68	294	93	133	41	119	247	163	62	36	127	167	98	93	146	102	61	157	114	66	154	211	87	149	61	182	92	165	71	111	93	39	136	69	65	56	125	44	104	164	127	71	75	93	86
chr2	354	55	78	53	71	259	101	139	35	103	248	203	60	47	119	183	110	103	142	101	60	154	117	61	118	209	67	107	43	176	68	148	77	82	96	46	108	71	55	74	141	42	70	153	162	65	65	80	77
chr2	355	60	89	53	58	314	101	144	36	102	200	180	38	40	138	176	102	101	129	93	57	161	133	74	137	212	70	102	52	181	70	160	72	105	93	47	117	55	65	73	124	39	92	144	133	73	59	95	93
chr2	356	62	88	55	74	279	90	142	47	88	249	188	56	50	120	145	90	86	142	107	53	130	126	73	121	214	64	103	42	160	88	135	54	100	93	47	84	51	63	61	134	47	95	140	160	70	60	87	79
chr2	357	56	75	56	56	284	89	120	41	97	197	175	58	47	103	169	106	78	131	106	48	140	98	51	141	192	57	127	49	165	75	139	51	116	96	36	99	47	47	61	136	39	78	166	122	70	58	75	81
chr2	358	53	68	56	58	238	56	126	46	95	206	172	58	47	132	160	92	93	165	69	37	143	107	57	146	216	62	128	33	166	89	144	44	90	92	40	94	62	58	65	101	47	75	161	128	87	77	87	80
chr2	359	60	82	50	59	252	85	130	54	100	233	162	44	34	117	147	122	92	130	81	64	149	99	50	127	224	61	115	44	154	57	133	49	92	96	29	118	51	53	71	122	41	63	126	118	64	65	82	84
chr2	360	52	83	53	67	245	84	132	41	84	201	158	49	43	98	145	104	80	135	108	52	120	98	72	114	178	67	113	37	152	74	147	58	95	85	37	98	54	65	52	113	45	84	137	132	70	74	78	81
chr2	361	64	86	53	67	244	96	134	39	82	200	192	46	38	124	142	106	86	148	76	58	137	101	63	130	175	53	135	42	162	57	163	60	57	105	33	95	51	58	61	117	49	54	123	112	59	73	77	64
chr2	362	45	75	52	65	223	92	101	32	102	209	160	34	38	117	146	101	71	135	69	45	151	112	51	124	175	56	106	38	161	71	141	61	92	87	30	81	39	62	54	111	34	55	136	137	66	62	71	67
chr2	363	38	68	58	62	231	78	120	39	84	197	153	45	27	101	158	83	76	130	93	46	118	94	57	124	178	53	118	44	169	54	121	62	97	88	34	103	48	59	62	128	29	70	136	126	58	64	66	85
chr2	364	45	67	57	58	223	100	90	45	76	206	168	50	48	85	124	89	82	116	84	38	133	85	62	116	144	54	98	44	184	60	135	57	100	105	27	95	50	49	59	107	30	58	127	135	47	60	66	60
chr2	365	58	74	51	73	220	76	120	43	95	196	154	46	27	98	152	109	62	108	81	31	116	90	50	111	178	44	110	46	174	54	135	49	74	83	28	97	37	52	68	100	39	61	140	118	71	48	63	53
chr2	366	33	73	41	50	202	76	99	30	104	179	148	51	37	91	133	82	65	105	83	35	127	99	45	109	162	50	98	24	165	68	129	60	91	78	45	99	52	50	48	108	45	68	124	151	65	50	68	69
chr2	367	44	63	48	60	242	62	98	29	68	186	159	45	27	94	135	81	79	112	71	28	86	86	54	100	180	54	102	39	152	58	110	61	82	87	45	69	40	49	67	88	25	55	138	112	56	58	60	57
chr2	368	40	65	44	45	208	74	114	22	71	185	153	43	33	84	139	73	62	103	86	44	105	112	46	73	160	57	100	33	152	60	131	53	73	81	30	83	48	50	67	109	33	50	124	108	44	52	63	64
chr2	369	42	70	42	61	206	87	109	39	86	173	157	36	29	105	128	80	74	100	70	39	102	88	38	126	159	62	105	28	127	46	109	38	92	86	28	93	42	54	57	99	31	51	121	99	44	54	56	58
chr2	370	43	57	38	47	183	78	104	27	65	184	149	54	35	104	127	77	50	104	75	46	93	84	51	96	157	54	98	41	168	51	119	47	70	98	27	88	41	46	60	104	33	50	108	104	56	47	69	48
chr2	371	44	54	47	48	199	61	98	32	72	169	131	41	22	92	128	67	53	83	67	39	103	77	60	110	158	48	87	38	152	64	111	37	70	91	20	63	34	45	50	86	31	44	105	115	57	50	69	46
chr2	372	29	66	46	60	178	74	81	37	74	158	119	29	30	80	95	90	53	96	62	49	108	110	42	103	155	53	102	46	136	50	119	33	63	85	27	74	43	52	61	86	28	54	122	107	52	56	64	43
chr2	373	36	57	38	36	183	62	97	24	83	168	133	45	29	70	129	65	58	87	65	40	106	81	43	94	138	41	94	31	119	40	99	36	65	76	27	83	30	41	46	97	28	49	117	104	46	46	49	55
chr2	374	37	61	52	48	194	73	84	26	65	155	109	40	40	75	130	65	75	90	51	28	94	82	51	93	170	47	71	19	128	58	124	35	68	70	21	77	32	29	54	92	40	44	97	95	45	54	64	54
chr2	375	23	48	33	62	165	58	78	21	60	140	140	37	21	69	90	55	59	76	72	38	83	89	53	81	125	38	76	30	116	49	96	38	77	75	16	66	39	40	55	67	21	42	103	87	40	50	50	55
chr2	376	29	57	36	39	178	47	97	27	55	149	109	33	24	81	95	57	60	89	60	32	101	72	45	83	139	50	73	20	121	37	110	44	62	75	18	58	31	39	46	69	23	32	90	106	42	36	47	55
chr2	377	32	43	29	43	189	55	80	18	55	139	105	35	27	67	93	52	55	74	65	34	78	76	39	77	125	36	81	32	113	47	91	37	74	83	22	53	34	29	49	69	34	52	120	79	49	53	58	61
chr2	378	23	61	35	36	157	58	77	26	47	143	118	23	23	65	87	74	53	82	59	31	80	78	41	87	111	49	63	29	119	53	93	40	65	56	27	72	21	37	49	72	28	28	111	69	45	45	50	50
chr2	379	23	39	40	39	164	61	100	20	60	124	86	33	23	58	91	55	46	92	52	29	82	64	35	69	119	38	60	24	116	43	94	26	56	70	22	63	42	36	51	78	26	44	74	77	41	49	58	47
chr2	380	35	42	26	41	176	49	57	21	40	128	86	30	23	69	91	59	70	72	37	26	65	63	28	77	139	28	52	31	115	49	85	27	47	60	25	71	32	33	33	62	18	45	84	87	54	44	36	48
chr2	381	28	35	17	30	155	33	64	13	50	126	103	27	23	58	71	55	35	76	44	29	68	70	21	74	109	32	72	19	115	27	66	47	54	51	18	69	25	30	32	55	18	36	76	86	42	44	45	43
chr2	382	24	34	27	37	146	42	61	35	43	114	90	21	13	51	103	57	35	79	51	26	73	65	39	61	107	31	67	28	115	32	86	32	49	61	14	72	22	41	26	67	30	35	83	75	50	35	44	32
chr2	383	21	38	29	36	145	54	67	24	58	109	84	35	20	60	88	46	45	67	53	26	69	52	30	65	112	31	59	19	94	36	65	30	53	43	13	51	24	28	34	59	19	33	70	71	40	32	37	39
chr2	384	22	32	27	20	147	45	60	18	35	105	81	19	15	67	82	62	29	59	31	36	78	46	29	53	104	26	36	29	110	28	75	31	42	52	17	46	31	23	31	51	14	34	82	61	50	30	31	44
chr2	385	21	40	26	35	134	46	57	17	44	95	59	32	15	52	92	44	41	55	51	18	68	65	39	70	84	25	42	14	91	24	79	25	35	57	17	47	25	23	25	41	16	27	58	64	42	22	32	38
chr2	386	26	31	16	35	107	29	54	20	49	109	83	22	13	46	76	50	41	62	45	14	68	61	28	50	86	30	55	17	82	37	68	26	51	50	20	54	20	16	39	63	20	27	59	62	37	34	39	30
chr2	387	24	27	14	34	133	45	50	16	36	93	76	23	16	54	63	45	33	67	44	24	61	63	24	65	88	27	60	19	92	22	74	24	37	56	11	55	20	23	28	44	19	29	52	57	41	23	24	30
chr2	388	21	25	27	24	110	45	39	10	39	102	72	23	12	45	67	51	30	60	37	18	55	34	20	47	69	29	55	21	84	22	69	24	43	58	18	45	22	25	37	45	12	23	64	75	36	29	28	30
chr2	389	12	23	20	34	121	33	63	8	43	75	57	13	22	38	66	34	28	46	41	19	54	56	33	61	68	31	34	15	80	29	73	23	36	43	8	45	22	25	22	44	12	21	50	61	35	19	26	41
chr2	390	17	38	17	21	115	51	44	17	40	76	70	29	16	54	69	49	37	60	33	15	56	42	19	64	63	22	44	20	87	33	68	29	30	32	10	41	17	26	20	46	14	25	55	49	26	25	34	30
chr2	391	17	24	20	20	101	36	39	14	45	85	52	23	11	33	64	26	28	47	23	14	53	47	24	44	63	24	40	18	65	25	80	20	27	27	11	31	18	19	26	43	13	23	58	63	21	34	22	24
chr2	392	17	26	20	19	90	28	36	8	30	70	51	18	10	45	53	33	34	36	26	11	47	47	15	34	68	18	40	12	76	27	35	17	31	29	10	37	25	17	29	37	17	28	52	53	35	22	19	24
chr2	393	14	30	16	16	94	25	57	14	34	76	55	15	15	34	60	31	25	41	29	23	40	35	28	50	72	24	36	18	64	18	50	17	26	45	10	36	11	14	29	41	14	21	36	43	24	22	25	23
chr2	394	20	24	28	22	74	23	40	11	31	79	51	14	11	37	43	27	29	34	32	10	41	51	16	32	70	23	35	11	61	21	48	15	33	32	12	30	19	20	27	46	7	25	51	46	21	19	25	20
chr2	395	9	35	14	16	110	22	37	11	35	66	45	13	10	32	62	29	27	33	30	10	37	39	17	38	65	23	53	17	63	22	44	12	32	33	9	35	14	15	21	31	16	15	49	51	24	32	24	36
chr2	396	14	23	14	24	65	18	44	3	22	71	52	13	7	28	46	31	23	48	32	10	39	31	15	39	62	17	41	14	62	24	42	19	14	35	6	29	10	17	24	36	11	19	40	37	18	20	18	26
chr2	397	15	14	15	18	78	21	38	10	17	59	38	14	9	32	48	37	24	38	24	15	33	28	14	45	49	13	33	10	54	15	49	14	29	29	6	25	11	17	27	33	15	15	30	35	18	29	23	8
chr2	398	7	16	14	24	75	28	38	8	32	57	38	6	9	29	35	36	22	33	24	7	52	29	16	24	47	19	38	13	50	18	36	11	25	31	2	23	10	10	30	22	8	12	34	37	17	18	16	12
chr2	399	17	18	10	15	74	17	32	10	24	66	38	15	12	28	39	28	25	40	32	10	26	40	13	23	43	11	38	11	43	16	42	10	19	36	6	24	13	15	23	26	11	14	35	43	19	16	27	18
chr2	400	9	19	21	12	77	13	27	11	27	43	41	9	5	19	39	21	23	28	24	8	33	28	14	27	52	10	21	5	49	17	43	14	21	24	7	18	9	13	26	29	9	15	24	41	14	17	14	25
chr2	401	8	19	11	6	59	18	31	4	17	43	28	8	9	36	51	21	18	32	20	7	34	26	6	31	45	15	24	10	41	16	35	12	29	26	4	25	16	14	25	16	10	14	31	27	15	21	14	16
chr2	402	6	20	7	7	64	18	31	9	14	47	36	11	11	29	40	25	20	31	16	9	25	34	14	43	46	20	16	14	68	16	35	11	11	22	5	19	19	15	15	18	8	11	30	38	15	16	15	14
chr2	403	10	20	8	11	64	17	20	7	19	37	35	16	5	21	31	15	26	31	11	7	26	24	13	20	44	16	20	10	33	22	42	6	8	31	4	20	11	9	23	24	6	8	29	38	22	6	18	16
chr2	404	11	14	11	9	54	19	22	6	18	34	28	10	8	26	27	20	14	32	16	9	26	34	9	25	46	11	22	10	48	20	35	10	14	18	9	21	7	11	22	28	7	9	26	13	17	17	16	31
chr2	405	10	9	7	17	49	16	18	9	18	43	35	3	7	25	30	15	15	29	16	15	22	18	8	26	48	18	19	6	38	6	30	18	16	20	6	16	11	10	10	34	9	11	35	37	9	16	12	15
chr2	406	14	9	6	11	51	17	24	6	11	35	19	8	7	14	28	20	10	23	18	9	15	21	13	25	38	9	13	9	28	7	23	6	20	18	5	21	6	7	15	27	10	13	34	27	13	12	8	6
chr2	407	8	18	13	11	41	16	21	5	10	45	31	9	5	26	30	12	15	24	15	1	30	24	19	17	34	15	18	2	40	9	23	7	22	16	3	22	10	8	23	24	6	5	23	36	12	16	7	10
chr2	408	6	20	7	6	42	15	20	5	10	21	21	5	7	21	19	19	13	24	17	3	18	21	12	27	36	17	15	4	46	10	24	13	20	15	5	11	9	18	7	17	6	7	27	16	12	9	8	9
chr2	409	4	16	6	7	46	9	19	11	12	34	31	11	4	17	24	13	6	20	12	6	22	17	8	22	36	9	20	8	36	10	22	12	9	16	1	7	5	11	12	16	5	12	17	34	11	9	18	14
chr2	410	6	13	11	10	44	11	15	8	10	40	33	5	7	16	28	25	15	15	16	6	16	15	11	29	25	7	10	6	26	9	19	9	13	21	2	11	4	2	14	13	8	8	18	27	10	11	11	16
chr2	411	5	13	9	9	33	5	17	5	13	25	35	7	9	16	23	14	15	26	13	3	13	17	8	16	27	6	21	10	26	12	26	6	13	17	2	17	3	5	14	18	4	10	17	18	10	17	16	11
chr2	412	8	16	7	10	33	16	16	4	13	24	26	5	1	14	21	14	12	17	12	5	13	11	5	20	29	12	26	3	23	6	24	7	17	21	4	17	9	9	10	9	3	4	13	20	10	11	7	6
chr2	413	9	8	8	7	38	9	19	5	13	24	20	5	4	23	9	7	14	20	11	7	14	15	9	17	23	7	18	6	26	13	18	8	13	17	2	13	8	5	13	10	4	7	17	20	14	12	5	11
chr2	414	7	8	10	6	42	8	18	4	10	28	23	6	2	16	17	11	14	9	16	7	11	17	7	15	30	4	17	2	22	3	15	6	12	11	2	15	3	7	10	11	4	8	14	16	9	10	4	7
chr2	415	6	9	4	7	25	9	16	4	9	21	13	6	4	14	17	13	4	16	11	7	13	15	7	21	22	9	7	3	31	7	20	4	11	13	4	13	3	5	6	19	1	6	19	13	9	10	8	4
chr2	416	2	6	3	6	37	11	18	4	10	18	16	6	2	11	18	13	8	18	15	4	11	15	7	11	27	9	10	4	25	8	19	5	15	10	3	14	5	6	11	6	4	6	18	15	13	17	8	9
chr2	417	3	8	2	8	22	9	7	0	14	15	18	9	2	14	12	6	7	16	12	5	11	10	9	18	19	6	11	2	26	7	17	3	5	11	3	16	3	2	9	8	7	11	14	17	8	4	2	11
chr2	418	6	5	3	8	31	4	9	2	7	22	19	2	1	10	15	11	11	8	8	5	21	12	5	17	20	2	10	7	25	4	14	4	4	9	0	9	4	5	9	15	3	4	15	17	6	9	4	7
chr2	419	5	6	9	3	21	5	14	2	10	15	21	4	4	13	14	10	10	24	5	5	18	15	4	12	26	8	12	7	20	8	10	6	7	8	0	15	1	6	9	7	5	8	7	13	5	7	8	8
chr2	420	1	4	7	4	31	7	8	3	7	17	10	5	8	9	19	15	8	4	4	5	8	13	2	10	19	4	10	5	21	7	14	5	6	8	0	6	8	2	8	14	5	6	12	13	8	5	6	1
chr2	421	8	7	3	4	22	8	12	4	5	12	15	3	3	12	9	5	9	12	8	4	13	13	5	6	15	6	5	3	24	6	18	5	7	10	0	4	3	3	4	13	2	7	12	5	10	5	2	2
chr2	422	5	4	2	3	22	3	10	6	8	16	13	3	6	13	8	10	3	13	6	5	8	14	3	18	18	6	9	4	13	6	13	4	7	6	3	5	3	3	5	15	1	9	13	15	13	7	8	9
chr2	423	3	7	4	1	20	11	13	4	1	22	10	7	3	13	11	5	8	18	5	4	13	11	8	9	19	7	8	5	10	7	14	3	7	9	0	4	4	4	11	5	1	6	14	14	9	11	6	4
chr2	424	6	6	3	7	25	14	15	5	5	14	12	5	3	12	10	6	8	6	5	4	8	8	6	15	20	6	10	4	22	5	8	3	7	9	0	9	4	1	7	10	2	10	13	8	10	2	4	5
chr2	425	7	2	2	7	18	4	4	4	6	9	11	4	2	10	13	9	7	7	2	5	14	6	7	9	19	6	7	8	17	5	5	4	8	8	2	9	8	6	4	4	3	6	5	14	6	5	6	10
chr2	426	8	10	2	1	16	9	6	0	9	8	10	7	3	5	7	12	3	13	9	3	11	8	7	10	13	6	2	5	7	5	8	2	8	11	3	3	2	1	4	3	1	5	8	10	3	3	6	5
chr2	427	3	4	3	11	20	7	3	5	3	12	12	3	3	6	13	3	7	12	6	5	14	10	3	6	11	6	6	0	11	7	8	6	4	7	3	6	3	2	2	5	4	6	4	12	9	6	8	4
chr2	428	1	7	4	5	22	11	7	0	4	12	8	1	4	9	5	11	5	11	4	3	9	8	3	13	11	4	6	1	12	9	8	3	7	7	2	7	1	2	2	7	4	7	7	7	3	3	5	2
chr2	429	4	3	7	4	18	7	9	1	7	6	8	4	2	4	10	7	8	11	4	1	3	13	3	13	9	6	9	2	16	3	7	1	7	6	3	8	2	4	5	5	3	5	7	6	6	4	3	4
chr2	430	3	2	6	4	19	4	5	1	7	13	3	4	2	4	7	6	3	13	4	1	12	9	4	10	11	2	9	4	8	3	10	2	8	10	4	10	4	6	5	8	2	6	6	8	6	6	3	6
chr2	431	0	8	5	10	15	3	5	2	3	6	7	3	3	5	9	8	9	6	8	2	9	7	5	9	8	3	7	1	16	3	5	4	1	9	1	7	4	1	8	6	2	4	11	8	5	4	5	3
chr2	432	2	8	1	4	13	6	5	2	3	10	8	3	2	11	4	4	3	5	5	1	6	5	7	13	10	5	12	5	13	8	6	6	3	3	3	5	2	2	5	10	1	8	7	7	4	7	5	4
chr2	433	4	2	5	6	8	4	4	5	7	12	5	3	4	9	5	3	3	7	5	1	6	6	5	7	14	3	3	2	13	3	9	2	1	7	2	3	3	2	3	11	1	5	6	8	4	4	4	4
chr2	434	4	6	1	4	18	4	6	1	6	7	8	1	0	11	14	5	4	11	7	3	9	9	3	13	10	4	5	0	7	5	12	6	2	1	4	3	2	1	1	3	3	7	2	13	8	1	4	3
chr2	435	2	2	3	4	23	6	5	2	1	8	9	2	3	6	13	5	1	11	4	2	2	4	10	4	15	2	8	8	6	5	9	3	4	8	3	5	1	3	4	6	3	3	6	5	5	4	4	3
chr2	436	3	7	2	2	17	4	6	2	3	9	13	2	3	6	13	3	4	6	9	3	10	2	3	7	7	7	6	4	13	3	7	3	6	5	4	3	0	2	4	3	2	5	13	7	4	4	4	2
chr2	437	2	2	2	3	18	3	2	4	5	8	1	2	0	9	6	8	6	7	3	3	4	6	6	10	10	2	7	1	15	7	9	4	2	1	3	7	0	1	5	6	2	5	8	7	3	5	4	2
chr2	438	1	2	4	4	12	3	6	2	4	8	9	1	0	7	3	6	8	7	5	2	6	7	3	9	10	3	4	1	9	6	7	3	4	5	5	6	5	2	6	4	1	2	9	7	9	3	1	6
chr2	439	2	4	3	1	9	7	4	1	5	4	4	2	1	9	11	7	6	7	4	3	7	6	4	6	5	2	5	6	7	6	7	5	4	3	3	8	0	1	8	7	3	1	4	4	5	3	2	4
chr2	440	0	4	4	1	11	3	7	3	4	9	10	1	4	10	5	4	5	2	4	1	5	11	4	4	11	3	6	2	14	6	10	3	4	5	3	5	1	2	1	4	1	3	6	6	3	1	2	6
chr2	441	5	1	7	5	18	7	11	4	9	8	4	2	4	3	8	5	3	9	6	2	15	4	5	4	12	4	4	2	14	6	1	3	12	3	1	7	2	2	5	5	1	3	6	9	1	4	3	6
chr2	442	3	6	7	3	18	8	3	3	1	9	8	2	2	9	7	2	6	9	4	2	3	6	7	6	6	1	4	1	6	2	8	2	3	5	1	8	4	2	9	5	3	1	4	4	4	5	0	11
chr2	443	3	3	5	4	9	5	8	4	3	7	10	2	3	7	11	3	5	5	3	1	8	6	5	6	11	4	10	2	7	2	6	1	12	1	1	8	1	1	7	5	2	5	3	4	7	5	2	4
chr2	444	2	3	5	1	12	7	7	2	2	5	12	3	2	5	5	2	2	9	6	2	3	2	8	7	5	4	5	2	6	7	8	1	5	3	2	2	2	2	5	3	1	4	8	5	6	3	3	1
chr2	445	1	2	2	3	6	3	6	1	5	12	8	3	2	1	8	4	2	4	6	4	9	4	6	9	7	2	7	4	6	3	6	2	2	2	0	9	1	2	8	6	2	3	4	12	4	6	5	5
chr2	446	0	4	2	2	14	2	7	3	2	5	8	3	3	13	6	2	7	5	4	3	12	8	1	6	8	2	4	2	2	2	2	5	4	3	2	5	1	2	4	4	2	2	8	4	6	5	2	7
chr2	447	4	1	3	3	7	6	4	3	4	12	6	4	6	8	6	2	2	20	5	1	9	11	6	4	8	1	7	4	8	3	5	1	0	7	4	1	7	0	7	6	1	0	10	6	3	4	2	1
chr2	448	5	4	2	3	14	2	6	1	7	12	5	0	2	6	3	3	5	4	7	2	10	6	3	11	5	5	4	3	8	5	7	8	11	0	1	5	3	2	2	5	0	3	5	2	6	1	1	5
chr2	449	1	3	6	4	8	8	3	3	3	4	8	0	4	5	10	10	7	14	7	1	5	5	4	9	8	6	8	2	11	6	7	3	11	2	4	12	2	1	2	6	1	5	7	5	5	5	3	4
chr2	450	2	5	6	3	20	6	11	2	6	10	6	4	2	8	12	8	10	8	2	0	6	4	4	8	7	6	4	3	12	6	7	1	6	3	2	3	1	0	1	2	3	5	8	5	3	6	3	2
chr2	451	1	4	3	3	9	2	4	1	4	11	5	5	1	4	4	6	11	11	6	2	13	7	3	9	13	5	7	5	8	7	9	3	4	4	3	8	1	4	0	4	1	3	7	6	6	3	1	1
chr2	452	4	4	1	2	19	4	5	3	4	12	10	1	2	7	7	5	1	5	6	3	6	6	4	5	6	6	7	0	9	4	6	3	4	4	3	6	3	4	3	4	2	2	2	3	4	3	3	6
chr2	453	2	5	5	0	11	7	5	1	5	8	7	2	1	8	8	3	11	9	5	3	10	4	1	8	14	3	7	4	9	6	10	2	3	6	1	3	2	0	6	6	3	1	11	3	7	3	3	4
chr2	454	1	3	3	3	8	6	11	4	6	8	11	4	2	5	8	4	4	11	7	1	9	5	1	10	7	4	3	3	8	7	6	5	1	7	3	7	3	3	0	8	1	4	5	7	3	6	2	5
chr2	455	4	2	3	3	3	4	2	1	5	9	7	5	4	6	7	4	7	7	8	4	3	5	5	9	7	7	5	1	12	7	8	6	4	4	4	8	5	3	2	6	2	6	3	6	3	2	3	1
chr2	456	3	4	6	3	18	3	6	2	3	14	8	0	2	6	12	11	2	10	8	1	9	8	6	11	15	4	10	1	5	6	10	3	4	5	1	7	4	0	4	9	1	3	9	4	2	5	1	3
chr2	457	1	2	1	1	9	7	6	7	5	8	13	5	2	4	5	10	3	5	5	5	5	5	2	5	7	4	5	3	10	4	7	3	4	5	3	6	5	3	5	2	0	6	7	7	5	3	2	6
chr2	458	2	9	2	1	9	1	10	0	7	7	3	3	2	5	3	4	3	9	3	1	7	5	2	8	8	5	12	3	7	5	8	4	2	6	3	9	2	1	5	3	3	3	7	3	4	4	3	1
chr2	459	1	4	5	3	14	5	5	5	3	11	9	5	3	11	6	7	2	10	3	2	8	6	4	14	6	3	6	1	7	6	11	4	1	4	2	4	1	5	4	5	5	3	8	3	4	4	4	2
chr2	460	3	6	5	3	12	5	7	1	8	5	5	4	3	9	3	8	5	7	6	1	6	7	9	9	7	1	8	5	10	4	11	2	6	2	3	8	5	3	3	8	3	2	11	7	4	5	3	2
chr2	461	4	0	4	6	13	4	4	3	7	12	8	3	3	4	7	8	7	7	9	4	10	10	9	12	11	4	8	2	8	7	14	0	2	7	1	3	4	3	7	7	3	2	7	6	3	2	3	4
chr2	462	0	2	3	5	21	6	7	1	2	7	9	4	1	10	10	6	5	15	6	4	4	8	4	9	7	5	10	3	7	3	15	3	8	7	3	5	2	1	6	14	5	3	8	5	3	3	6	6
chr2	463	2	4	1	2	18	2	13	4	4	11	6	3	9	7	8	3	2	9	3	2	10	6	7	10	12	4	3	0	16	6	6	4	5	4	1	13	1	4	6	9	1	4	2	3	4	5	2	5
chr2	464	2	3	5	4	8	6	6	0	6	12	8	5	3	10	6	10	6	5	9	2	6	5	7	13	13	4	4	4	5	10	5	2	2	10	0	11	3	3	8	2	2	3	9	9	4	5	4	1
chr2	465	1	5	3	2	16	7	8	3	7	10	6	0	2	7	4	7	6	8	5	1	15	6	6	5	9	2	11	1	8	5	5	2	6	3	2	9	0	2	8	8	2	2	9	4	6	4	6	3
chr2	466	4	4	4	2	18	5	11	3	3	8	13	3	1	9	6	3	3	10	4	2	7	5	4	4	10	3	6	0	11	4	9	2	7	5	2	13	7	0	6	7	0	4	7	4	5	4	5	6
chr2	467	4	7	3	3	21	3	5	1	4	10	10	6	1	9	10	4	3	7	7	5	13	10	2	8	6	7	9	0	13	6	9	2	6	10	2	6	4	3	6	1	1	2	9	6	3	5	4	3
chr2	468	3	3	5	3	7	3	10	3	4	8	9	5	3	13	6	4	4	4	8	3	9	7	3	12	3	6	11	2	6	6	9	1	4	3	4	7	6	0	5	2	2	5	13	7	5	0	3	8
chr2	469	0	8	6	2	13	5	7	4	7	11	7	3	2	4	9	5	11	11	6	1	7	5	5	7	10	3	6	0	12	5	11	1	6	4	3	4	1	4	3	7	0	7	6	10	9	6	9	5
chr2	470	5	3	4	2	20	6	13	2	6	10	13	1	6	10	10	5	4	9	6	0	5	6	6	12	5	3	10	2	18	7	3	2	6	3	2	5	2	1	3	8	2	2	7	8	3	3	4	1
chr2	471	1	4	3	1	19	4	9	2	4	9	12	2	2	4	4	6	9	7	5	3	8	9	4	10	14	5	4	2	13	4	13	2	6	4	4	9	6	3	2	5	1	4	12	4	5	1	3	3
chr2	472	2	3	4	1	13	7	7	2	3	4	7	3	0	5	10	5	4	13	5	4	10	5	2	8	12	6	10	2	12	4	10	2	9	6	0	6	3	0	5	8	2	3	9	6	6	6	4	3
chr2	473	3	3	4	2	22	8	7	3	5	9	9	4	5	6	7	3	2	10	4	6	10	4	3	8	8	5	9	2	8	6	7	4	5	6	6	4	7	2	2	11	5	4	10	5	5	4	8	5
chr2	474	4	4	2	2	16	8	11	4	11	10	8	2	1	13	10	3	4	8	12	1	11	9	10	13	10	3	4	5	12	3	9	4	6	5	2	3	3	1	6	15	0	1	5	9	5	6	4	9
chr2	475	1	8	1	2	26	11	9	2	4	17	9	5	0	7	6	4	7	8	5	2	9	8	6	11	10	8	10	1	7	3	9	3	4	5	2	11	1	4	4	11	1	12	8	9	1	2	3	4
chr2	476	3	9	3	4	18	4	7	2	2	13	9	2	3	6	13	6	4	11	9	2	23	5	6	13	15	0	7	4	16	6	5	5	8	12	0	7	4	2	3	11	3	7	12	7	5	3	7	4
chr2	477	3	5	5	4	24	5	8	2	5	14	11	1	2	13	9	4	3	9	4	3	7	7	6	11	13	6	11	5	13	3	5	1	12	4	1	6	5	5	5	6	1	3	5	9	7	9	2	9
chr2	478	4	3	7	4	14	4	6	1	5	15	7	4	4	14	7	8	5	13	5	2	7	9	2	7	12	5	12	3	7	5	14	3	5	2	1	8	7	2	5	8	3	4	10	1	6	14	6	2
chr2	479	2	4	2	5	13	6	9	2	7	11	10	2	4	7	9	4	5	13	8	3	11	11	3	11	11	2	9	4	10	11	11	8	9	7	2	9	5	0	2	5	4	6	10	2	5	5	5	11
chr2	480	4	6	6	3	20	6	8	2	4	6	9	6	4	11	8	8	4	14	9	3	7	6	10	10	14	3	14	6	14	10	12	4	8	9	0	4	1	2	1	10	4	13	6	4	7	4	5	5
chr2	481	4	8	9	5	25	7	10	4	5	10	7	5	5	8	9	5	9	13	8	2	6	9	9	14	16	6	4	2	10	4	11	2	6	8	3	8	5	0	3	9	3	7	14	8	5	5	6	3
chr2	482	9	8	2	6	16	5	5	2	7	10	9	4	1	9	8	7	0	14	8	4	11	11	4	13	10	8	8	3	14	8	13	3	9	4	3	5	4	4	1	4	1	10	11	5	3	5	8	4
chr2	483	9	4	4	9	20	8	11	1	4	10	10	3	3	10	7	2	10	3	11	2	11	9	3	7	8	8	6	1	10	3	14	5	7	11	1	8	3	2	6	8	2	2	9	8	6	6	3	8
chr2	484	1	4	7	7	16	10	10	0	5	13	8	1	1	8	5	9	3	11	8	4	16	8	5	11	13	5	8	2	10	11	13	6	15	9	2	13	6	1	4	8	2	4	17	12	3	8	3	3
chr2	485	2	6	3	5	25	13	9	4	9	14	17	5	1	8	8	5	4	10	10	4	10	7	4	10	13	11	9	2	6	1	17	4	4	6	3	7	0	7	5	4	3	10	9	12	5	3	5	4
chr2	486	5	8	5	4	16	5	8	1	5	12	17	7	3	11	5	10	5	8	4	3	15	11	4	16	9	5	11	4	14	5	13	2	2	7	2	11	6	2	5	7	0	8	11	10	13	5	3	4
chr2	487	2	6	3	4	19	7	12	3	8	23	10	2	2	11	5	10	11	8	6	1	19	9	3	4	13	9	13	1	12	6	12	4	5	4	2	6	2	5	5	8	3	10	12	8	5	3	1	4
chr2	488	6	7	7	2	19	4	13	1	8	18	13	3	4	15	6	5	8	4	3	3	15	5	2	11	16	6	11	3	14	3	8	3	4	10	3	4	4	3	5	6	3	5	10	6	8	7	5	5
chr2	489	1	4	3	4	14	7	15	4	6	17	15	3	2	15	10	7	8	5	6	8	15	10	2	10	11	3	10	3	6	7	16	1	11	8	3	7	3	7	7	6	0	3	11	4	6	5	6	3
chr2	490	6	4	7	2	14	2	10	2	3	14	17	3	2	12	10	3	5	9	7	3	11	2	3	12	17	3	6	4	15	3	13	3	4	6	2	11	3	3	7	8	2	7	4	6	9	6	7	7
chr2	491	3	9	3	6	19	5	16	4	9	8	9	0	4	10	10	7	5	7	6	4	11	9	6	14	11	7	9	4	13	5	12	4	5	7	4	5	4	4	5	5	0	11	9	4	5	2	1	7
chr2	492	5	3	6	7	18	6	11	1	6	12	12	3	4	4	9	5	5	11	8	2	7	11	5	13	11	6	12	2	10	5	14	6	4	5	4	9	4	4	4	11	4	4	7	5	7	2	4	2
chr2	493	4	5	2	7	18	6	12	3	7	18	16	6	3	12	9	6	3	10	6	2	9	9	8	8	14	3	12	4	10	7	18	3	4	7	3	16	3	3	6	8	1	7	7	8	7	6	6	2
chr2	494	4	6	4	2	26	5	14	5	9	12	13	5	3	7	9	9	10	7	5	14	10	11	6	14	11	7	10	4	16	3	19	6	4	8	5	13	10	5	8	13	6	8	10	7	8	3	6	8
chr2	495	4	9	5	4	15	6	8	3	5	17	13	5	1	14	5	7	10	13	5	5	13	15	6	10	12	14	6	3	14	6	8	3	8	10	1	8	3	4	5	10	4	7	14	12	5	12	4	6
chr2	496	3	5	2	5	26	11	12	3	6	13	18	7	6	13	14	13	4	10	15	7	16	6	6	6	12	6	7	3	15	6	14	7	2	8	5	16	4	4	6	10	0	5	19	6	10	7	4	7
chr2	497	7	6	6	5	19	2	8	1	5	15	15	3	5	8	4	9	3	7	8	5	7	4	7	14	9	11	9	4	11	10	14	4	3	8	5	9	2	6	3	9	3	10	10	6	11	7	3	4
chr2	498	3	4	7	3	21	6	15	2	8	10	11	4	3	13	10	8	9	6	7	1	12	7	5	5	10	7	4	8	17	4	12	5	7	5	5	10	5	3	6	11	6	6	14	9	4	3	3	7
chr2	499	6	3	8	3	22	6	11	2	5	11	22	8	4	11	7	7	15	10	11	3	9	6	5	12	12	12	10	1	11	5	12	2	10	8	2	10	7	5	5	8	4	3	9	13	5	3	7	3
chr2	500	2	3	3	1	18	9	3	2	3	11	9	3	0	11	12	9	3	10	9	3	13	2	7	11	14	11	8	3	13	7	7	3	6	8	8	14	3	5	5	8	2	3	13	11	9	9	7	8
chr2	501	7	9	3	5	13	6	6	2	4	21	10	10	6	9	4	9	5	15	11	5	13	12	8	13	5	8	10	5	14	7	8	3	12	2	4	7	9	3	4	11	2	2	10	6	7	6	3	5
chr2	502	3	7	5	4	21	4	13	7	9	12	9	2	3	9	9	6	4	5	10	7	12	6	8	12	14	8	7	2	21	9	16	3	5	8	8	8	8	2	4	10	3	7	11	6	6	7	10	2
chr2	503	3	8	10	4	13	10	10	8	3	14	10	5	3	7	14	16	12	10	4	3	13	5	4	10	16	7	11	6	11	6	10	4	11	10	4	9	5	7	11	8	2	4	14	10	6	8	10	2
chr2	504	4	8	9	3	24	5	3	2	6	14	7	3	2	14	11	5	9	14	11	1	11	11	6	11	14	11	9	4	15	8	15	2	7	5	2	8	1	1	11	12	2	4	11	6	6	8	6	9
chr2	505	5	10	4	7	16	6	8	1	4	8	10	3	4	7	10	7	8	11	12	2	12	6	3	6	18	10	13	4	23	4	17	6	5	14	2	7	9	4	6	11	5	10	14	4	8	14	5	4
chr2	506	6	8	3	7	24	6	5	3	7	10	6	7	5	9	10	7	6	12	8	2	9	8	7	14	12	8	10	3	14	7	18	7	6	6	5	10	4	2	6	9	3	9	16	6	5	5	6	5
chr2	507	5	6	2	5	24	9	11	2	3	15	13	2	4	12	5	7	5	12	10	4	17	14	7	12	19	4	10	5	14	10	10	7	7	12	1	6	3	3	2	7	1	6	16	15	3	9	8	3
chr2	508	3	3	8	2	21	13	9	3	4	20	12	4	1	12	11	9	6	17	12	2	12	9	6	10	16	14	8	1	16	7	14	6	11	8	2	7	4	4	5	11	0	4	5	7	5	11	2	7
chr2	509	4	5	4	3	24	3	11	2	8	13	13	8	4	13	15	6	10	9	7	5	13	13	6	9	12	10	9	5	15	4	10	3	9	5	5	7	6	4	9	6	1	6	17	11	4	0	9	5
chr2	510	3	5	2	3	12	3	7	0	12	10	18	1	2	7	10	11	4	11	7	6	14	9	6	6	13	8	14	1	12	6	12	1	3	9	5	10	5	3	5	7	2	4	14	7	7	8	6	4
chr2	511	7	5	7	6	17	5	14	3	3	17	5	1	2	8	9	8	13	12	9	3	10	10	5	9	22	7	11	4	10	6	10	4	15	9	2	6	4	3	4	11	1	3	15	8	0	3	6	7
chr2	512	2	12	3	4	19	1	13	4	3	8	15	4	5	9	8	7	4	12	7	9	10	8	7	14	14	4	8	5	14	2	15	2	7	7	1	13	5	6	5	2	2	3	14	8	8	5	11	3
chr2	513	3	3	6	5	19	5	9	3	5	19	15	6	5	9	9	7	4	7	10	0	11	4	3	10	11	4	5	6	13	4	16	1	8	15	1	9	2	1	6	8	1	6	11	13	6	11	4	10
chr2	514	5	5	8	2	25	6	11	2	7	12	2	2	3	13	6	5	4	11	10	1	8	16	5	13	16	6	6	7	14	3	15	4	6	3	4	6	2	3	9	4	5	5	13	7	3	6	5	2
chr2	515	3	3	3	7	17	7	4	4	0	12	12	6	4	13	12	7	11	6	11	5	12	6	3	12	22	6	7	4	5	5	15	4	10	2	2	8	3	0	7	8	0	3	15	6	6	6	2	4
chr2	516	1	4	3	3	18	7	6	3	4	25	15	3	6	6	9	10	7	11	5	4	6	7	3	16	15	5	6	2	13	4	13	9	7	7	3	10	5	5	8	5	1	4	12	7	8	2	3	5
chr2	517	2	3	6	2	21	4	8	3	4	12	13	4	2	6	7	2	4	6	11	3	3	5	6	16	13	5	5	3	10	3	12	3	5	8	3	6	0	1	5	6	3	7	9	13	10	6	6	7
chr2	518	5	5	7	4	20	3	10	5	6	14	17	1	4	7	5	7	8	9	14	3	6	11	2	12	21	6	13	1	13	5	8	3	8	9	2	8	3	2	9	5	0	4	12	4	6	12	5	3
chr2	519	4	6	5	1	22	2	10	1	3	11	11	1	0	11	10	4	2	6	12	4	13	9	3	6	14	6	5	2	16	5	11	5	3	8	4	9	3	5	6	7	1	4	16	6	3	3	5	7
chr2	520	4	2	8	6	15	3	12	3	6	13	13	2	1	8	11	5	7	11	3	5	4	13	5	7	10	3	9	3	9	6	17	4	10	11	5	5	3	1	4	3	2	3	10	13	9	7	2	10
chr2	521	2	4	4	5	20	5	7	3	11	12	9	2	0	9	10	8	3	9	8	0	10	9	7	18	11	5	5	10	11	9	23	5	5	9	4	6	7	4	8	8	1	8	9	6	5	5	9	10
chr2	522	4	5	10	4	27	2	8	1	4	6	11	1	2	4	13	5	1	14	8	2	7	14	6	9	15	5	10	4	17	1	17	6	6	4	1	6	4	2	7	8	2	6	13	5	3	5	3	6
chr2	523	2	4	2	3	27	6	3	2	5	8	8	3	4	6	8	5	6	12	9	4	9	10	9	12	15	14	8	3	11	4	15	3	7	7	3	9	4	1	4	9	2	5	4	5	11	5	5	1
chr2	524	5	5	5	3	18	3	13	2	2	11	13	1	2	7	7	7	2	7	6	1	14	4	1	9	8	10	7	2	12	7	13	4	1	6	1	9	1	5	4	10	1	6	14	2	7	10	6	2
chr2	525	6	3	1	2	14	3	11	1	4	14	11	3	0	5	4	7	3	8	8	3	15	6	1	6	11	6	4	2	9	2	11	2	5	8	4	12	8	2	5	3	4	10	10	7	7	5	6	6
chr2	526	1	5	7	4	17	8	16	0	3	14	15	3	4	5	9	6	8	9	5	1	10	5	3	20	12	8	13	1	13	4	13	5	6	9	3	2	3	4	7	8	1	8	13	8	4	6	8	3
chr2	527	2	2	6	3	12	6	15	1	2	9	17	6	4	11	15	6	9	3	14	0	12	8	4	14	10	5	8	3	7	5	11	4	7	12	5	8	1	3	4	6	5	6	12	6	5	5	4	2
chr2	528	3	0	3	4	15	3	6	1	4	8	13	4	3	4	7	8	4	6	7	2	3	14	3	7	14	6	5	5	12	5	8	1	6	10	1	8	3	3	3	6	1	7	10	7	8	2	3	1
chr2	529	5	6	1	2	26	10	12	3	10	20	10	3	1	9	9	3	8	8	7	0	13	9	3	8	17	3	3	1	13	10	24	3	6	5	1	5	2	3	2	12	0	9	10	13	10	8	5	5
chr2	530	5	10	3	2	18	2	12	4	2	24	11	2	2	6	8	7	4	9	11	4	11	12	1	10	13	3	10	4	7	4	13	7	5	6	2	9	1	3	4	4	2	6	10	8	4	7	3	2
chr2	531	4	8	3	2	22	5	17	1	7	17	7	4	2	7	6	8	5	12	6	4	17	4	5	13	13	7	9	1	12	4	15	5	9	5	1	3	2	3	6	10	1	3	9	10	3	4	7	2
chr2	532	3	6	4	1	25	8	6	0	1	20	12	1	0	7	9	13	5	12	4	4	11	10	3	9	12	6	4	5	8	4	16	0	9	2	1	10	2	2	3	8	2	3	7	7	7	9	1	5
chr2	533	3	7	3	1	23	4	9	4	4	11	10	4	2	5	9	6	6	4	6	1	18	11	9	18	13	5	7	5	12	4	12	0	4	8	1	4	6	2	6	8	2	4	15	10	4	5	2	3
chr2	534	1	1	1	0	22	3	9	5	4	5	11	0	1	8	11	12	8	6	8	0	15	10	2	8	9	7	12	1	17	5	20	0	8	1	1	7	3	1	9	7	1	5	8	8	5	10	4	4
chr2	535	3	5	6	3	21	10	4	3	4	16	9	2	3	12	6	4	9	6	3	3	13	13	2	7	8	4	9	3	9	2	15	2	3	8	2	12	4	1	3	5	2	2	7	12	4	5	3	3
chr2	536	3	9	2	1	21	5	8	2	4	14	8	1	2	5	7	4	2	8	8	3	12	7	6	7	11	5	8	3	13	5	13	2	7	10	2	7	3	8	3	4	2	2	13	8	11	5	4	4
chr2	537	4	5	6	3	12	6	14	5	2	7	11	6	3	10	12	7	5	10	3	0	12	5	7	7	14	4	5	2	14	7	13	5	6	7	3	8	5	4	6	7	4	6	13	8	6	4	4	4
chr2	538	3	6	3	5	18	4	7	0	5	13	12	2	2	7	14	1	3	7	10	1	9	8	4	5	9	5	8	1	10	4	17	4	9	4	4	10	4	1	3	9	0	3	11	8	4	4	2	1
chr2	539	2	7	3	7	17	6	10	2	8	12	7	2	3	9	9	2	2	8	5	3	14	7	1	8	14	4	12	2	8	4	13	4	7	6	3	4	4	3	6	9	1	3	9	8	4	6	5	3
chr2	540	2	2	3	4	18	1	9	1	6	10	3	4	0	10	9	7	1	7	5	0	10	9	3	8	7	6	10	1	10	3	17	2	4	9	1	4	1	4	2	4	0	2	10	6	2	11	5	4
chr2	541	3	5	3	4	12	3	10	3	3	9	9	5	1	6	8	6	4	5	6	5	11	4	8	5	12	5	8	2	11	4	11	3	6	5	6	7	3	4	6	8	1	7	14	3	6	3	1	3
chr2	542	2	5	6	2	23	1	10	1	1	11	8	3	1	1	6	1	6	7	7	1	8	8	3	8	9	9	11	6	20	4	16	1	5	6	0	5	3	3	4	4	0	4	8	6	5	15	3	5
chr2	543	2	8	4	6	15	8	7	2	3	16	13	3	3	6	9	5	5	6	18	1	10	12	5	9	14	3	1	2	11	3	14	1	10	7	0	6	1	2	8	10	1	3	12	6	7	1	7	4
chr2	544	2	7	7	3	20	7	11	1	6	15	9	3	1	7	5	4	6	7	6	2	7	11	1	5	15	6	12	4	18	6	10	4	8	5	3	8	4	2	7	7	1	2	11	8	5	8	6	5
chr2	545	3	8	2	3	20	7	8	1	2	16	7	3	0	1	7	7	1	7	11	3	10	4	4	11	9	3	4	0	13	2	9	1	6	7	1	9	3	2	4	5	1	1	9	2	6	5	4	5
chr2	546	3	13	2	3	17	7	11	1	8	14	9	2	3	6	10	6	4	7	5	5	13	9	4	10	15	3	9	4	13	1	12	3	5	5	0	14	4	3	2	5	0	5	5	8	7	4	2	5
chr2	547	3	0	5	3	20	2	1	1	8	8	13	1	2	5	8	5	4	7	3	2	8	14	4	5	15	3	3	3	13	5	10	4	4	7	1	2	5	4	8	5	0	7	8	3	8	3	5	3
chr2	548	1	3	0	3	14	9	5	0	3	10	11	3	0	11	4	4	5	9	7	5	11	7	2	6	15	3	8	1	9	5	9	3	8	7	1	1	5	4	7	6	0	2	6	9	8	5	6	4
chr2	549	1	5	3	4	12	3	8	1	5	11	9	4	0	6	12	6	2	7	7	1	11	10	4	6	10	4	10	2	11	4	13	4	3	6	1	5	1	4	4	9	2	3	14	7	7	6	2	2
chr2	550	0	2	3	3	18	3	12	4	3	17	8	3	1	4	6	4	4	10	2	4	9	9	5	12	15	6	4	0	13	5	12	5	8	5	2	5	6	0	5	4	3	4	5	9	1	3	2	1
chr2	551	2	3	4	7	16	5	4	1	5	9	4	2	0	5	5	4	7	8	6	4	8	11	1	7	7	8	9	1	14	4	14	6	6	3	2	4	4	3	7	6	0	2	11	5	7	4	5	3
chr2	552	3	7	2	2	10	5	7	2	4	15	8	3	2	5	8	6	2	5	4	1	15	6	4	8	12	4	5	1	8	5	8	3	5	2	2	7	3	3	4	7	1	3	6	2	3	4	11	5
chr2	553	2	4	3	2	21	5	6	0	3	7	10	1	1	11	9	7	3	7	8	3	5	8	5	10	5	2	8	0	18	2	10	2	1	5	3	6	2	3	3	6	1	3	5	5	4	3	1	4
chr2	554	1	4	2	2	18	0	7	1	5	6	8	3	1	8	6	6	4	6	10	0	13	5	3	6	9	2	7	2	10	4	5	2	5	3	3	5	2	1	5	6	0	2	12	6	6	5	2	3
chr2	555	3	7	3	2	14	5	5	2	3	12	11	2	1	4	11	6	5	9	7	2	11	4	4	7	4	5	6	6	18	5	8	1	7	7	0	5	1	0	3	6	3	3	11	10	3	4	6	3
chr2	556	3	6	2	1	20	3	10	0	3	7	11	3	5	6	8	4	3	6	4	3	3	4	7	10	11	6	10	3	8	6	10	4	6	4	0	3	2	0	2	5	3	0	9	8	0	12	3	4
chr2	557	2	2	4	1	16	5	4	0	3	9	8	4	1	9	5	9	1	8	10	2	8	10	9	5	13	3	6	0	7	1	12	3	2	3	2	4	4	1	4	7	3	3	14	6	5	4	4	0
chr2	558	6	4	4	4	17	1	7	4	5	17	9	1	4	7	10	6	3	3	11	2	5	4	0	3	18	3	5	4	9	2	18	4	6	8	1	9	7	6	5	3	3	4	8	4	6	4	4	1
chr2	559	2	1	3	1	20	6	8	1	6	8	13	3	1	5	6	3	2	3	10	2	7	5	3	6	12	3	9	3	14	6	7	2	6	3	3	5	2	3	2	3	0	2	2	8	5	5	1	1
chr2	560	4	3	4	4	14	4	6	1	1	5	3	3	1	4	8	4	4	7	5	2	4	3	3	7	11	5	3	4	14	5	14	4	3	3	2	6	5	0	3	7	0	1	9	7	2	6	7	1
chr2	561	2	4	4	2	18	5	7	2	4	9	13	0	2	2	2	2	3	3	4	1	15	7	5	4	6	3	6	1	11	4	4	1	3	6	0	9	1	1	3	6	1	5	8	2	5	5	3	2
chr2	562	5	6	5	1	13	4	7	4	4	13	6	2	3	5	5	2	0	6	2	1	10	8	5	8	14	2	7	1	14	5	8	3	0	3	1	3	1	0	2	5	1	2	5	2	8	4	3	4
chr2	563	6	3	2	2	9	2	4	1	1	9	3	3	1	7	4	4	4	4	5	2	9	7	1	10	10	1	13	1	12	1	8	3	3	4	0	2	2	0	3	3	0	0	9	6	5	2	2	0
chr2	564	2	4	3	2	10	2	7	2	1	9	8	1	0	11	9	7	6	4	7	1	12	4	6	5	7	6	2	0	14	1	16	2	0	7	1	7	3	0	4	6	1	2	9	4	1	4	1	2
chr2	565	0	4	4	2	13	2	2	2	3	7	5	1	1	7	7	1	5	4	5	3	11	4	8	5	14	3	1	3	11	0	10	0	4	5	1	11	1	2	5	4	0	4	7	6	5	6	5	4
chr2	566	0	6	2	4	9	2	6	1	2	5	4	1	1	5	6	3	3	5	2	0	4	5	4	6	12	3	4	1	11	4	10	3	2	2	1	6	3	1	2	5	0	2	6	6	5	5	1	4
chr2	567	3	1	2	2	16	2	3	2	3	10	3	1	2	5	6	4	1	5	4	2	11	6	2	9	9	2	2	2	14	1	6	1	5	4	0	5	2	0	2	3	3	2	9	4	6	1	3	2
chr2	568	3	3	3	2	9	6	5	1	2	8	10	1	0	4	4	1	0	5	5	0	7	5	4	2	12	4	3	4	10	4	11	0	8	5	1	8	1	3	6	5	0	2	12	8	3	5	1	1
chr2	569	2	2	2	1	10	4	8	0	3	10	8	1	2	5	6	3	4	7	10	0	6	11	4	9	10	3	6	0	10	0	8	1	6	3	1	5	1	1	4	3	0	3	12	4	4	7	3	3
chr2	570	2	3	3	2	9	5	4	2	3	3	2	2	2	6	7	3	2	6	7	1	4	10	4	7	8	6	3	1	9	4	8	2	9	7	0	3	3	3	5	3	2	1	4	4	3	4	3	0
chr2	571	1	3	6	4	22	2	6	1	6	5	5	1	2	3	7	6	0	5	7	0	4	5	2	2	4	4	4	3	10	5	8	0	7	3	2	6	0	1	7	2	2	3	6	5	4	9	0	2
chr2	572	0	5	4	1	5	4	11	1	8	9	1	2	2	3	5	4	4	4	6	1	10	7	2	4	8	2	5	0	12	3	3	2	6	3	2	3	5	1	4	6	1	1	6	8	6	4	1	2
chr2	573	1	1	2	2	9	1	7	2	0	5	8	0	0	2	3	2	2	6	3	0	6	8	5	6	6	1	7	3	7	1	9	2	5	1	1	4	3	0	1	2	1	4	2	1	9	5	3	5
chr2	574	1	3	1	0	9	4	3	2	3	5	3	0	1	3	2	2	8	8	5	2	3	6	0	3	8	2	2	1	4	2	3	2	5	2	1	6	2	0	5	3	1	3	3	0	5	4	2	2
chr2	575	1	3	2	1	13	1	5	0	0	13	6	1	1	4	6	3	2	4	7	1	8	4	3	10	7	1	5	2	18	6	8	1	3	4	0	3	2	1	3	4	1	6	4	1	4	3	2	0
chr2	576	1	1	2	4	12	4	2	1	2	8	7	1	1	2	3	4	0	1	2	2	9	7	2	1	7	2	5	1	11	2	8	3	4	5	1	5	1	2	4	2	0	2	5	5	1	4	0	6
chr2	577	2	4	0	3	16	2	3	2	1	8	10	0	1	6	5	3	3	3	2	3	9	6	0	5	4	2	5	0	8	5	6	1	7	4	1	3	3	1	4	3	0	2	2	4	5	4	2	3
chr2	578	0	2	1	3	6	3	6	0	0	10	12	0	0	3	2	1	3	2	5	2	3	3	3	8	5	3	3	3	11	1	2	1	2	5	2	3	2	2	7	2	2	2	6	2	1	4	1	4
chr2	579	1	2	1	6	7	3	3	2	2	5	5	1	0	6	8	6	1	4	3	0	4	8	2	3	3	3	2	1	6	2	5	1	4	1	0	5	1	1	4	5	0	2	5	4	3	2	3	1
chr2	580	1	3	1	1	11	1	2	2	4	5	4	1	1	5	3	3	3	6	5	0	9	11	3	10	5	2	4	1	6	5	10	1	1	7	1	4	1	0	1	3	1	1	2	4	4	2	5	1
chr2	581	0	0	1	1	6	1	2	0	2	5	5	6	0	3	8	4	1	3	6	2	7	7	3	5	6	2	4	4	7	4	2	2	3	3	2	3	3	0	6	2	1	3	4	2	5	3	3	1
chr2	582	2	2	1	1	11	0	3	1	0	1	2	1	3	3	5	2	3	6	2	1	4	3	1	5	4	0	4	1	5	2	3	0	3	6	0	2	3	0	3	1	1	4	6	3	2	1	2	2
chr2	583	0	1	3	2	6	4	4	1	3	8	4	0	0	3	7	1	2	1	2	1	4	4	2	4	8	1	3	2	8	2	4	2	3	3	0	6	0	2	0	4	0	0	5	0	5	1	3	0
chr2	584	2	3	2	0	4	2	1	1	5	2	7	0	1	5	4	4	3	5	4	3	6	4	1	5	9	2	4	1	2	2	8	0	4	3	1	2	0	0	2	5	1	1	2	3	8	0	3	0
chr2	585	3	2	3	1	13	2	1	1	0	11	3	1	0	7	2	2	2	8	2	0	7	7	0	5	6	1	1	1	4	1	8	3	1	3	1	3	1	0	1	3	0	2	4	5	1	0	3	1
chr2	586	0	2	1	3	3	1	5	0	3	4	3	1	1	5	6	2	3	4	4	2	6	10	1	4	5	3	6	1	12	2	6	1	0	5	0	5	1	1	1	1	1	0	6	3	1	3	3	1
chr2	587	0	0	0	3	11	3	4	0	1	5	6	1	2	4	2	5	3	2	2	2	3	3	5	3	4	2	1	0	10	2	4	0	2	6	1	1	1	0	0	2	0	0	6	4	3	4	1	1
chr2	588	2	0	0	1	16	3	4	0	0	8	5	2	1	2	3	1	1	5	2	0	7	3	2	1	5	3	8	3	2	2	2	0	6	4	2	1	1	2	3	2	2	0	3	3	4	2	1	0
chr2	589	0	1	2	3	6	3	3	3	1	6	4	0	0	8	3	6	1	7	2	2	6	2	1	2	6	1	1	3	11	0	1	2	3	6	0	2	1	0	3	3	0	0	2	4	0	1	0	1
chr2	590	0	4	1	1	7	2	2	0	0	6	4	1	3	2	4	1	1	4	4	0	5	2	1	3	3	0	1	2	6	0	3	1	1	1	0	3	2	1	2	1	1	2	3	3	3	1	0	0
chr2	591	1	0	0	1	8	1	2	0	3	4	3	0	1	3	5	3	1	1	2	3	4	5	1	4	4	3	1	3	6	1	6	0	1	1	1	2	0	1	2	1	0	1	3	1	3	0	1	2
chr2	592	1	5	2	2	6	2	2	0	1	5	4	2	0	2	2	1	1	7	2	0	3	2	2	4	8	2	3	0	5	3	11	0	3	3	1	2	0	0	0	0	0	2	3	3	1	1	3	0
chr2	593	1	3	1	0	7	1	1	5	0	8	4	1	1	3	1	1	1	2	3	0	3	1	1	2	6	2	5	0	6	5	4	2	1	2	1	1	0	0	0	1	0	2	0	2	2	3	1	0
chr2	594	1	1	1	2	4	4	5	1	2	4	7	1	2	3	1	0	0	5	3	0	1	4	2	5	4	2	1	1	6	1	6	2	0	1	0	5	3	0	1	3	1	2	1	5	1	1	1	4
chr2	595	0	1	1	4	9	3	5	1	2	1	1	0	1	3	2	2	2	2	1	2	5	2	3	3	4	1	2	0	7	1	0	1	2	2	0	3	0	0	3	2	0	3	5	4	4	7	2	2
chr2	596	0	1	5	1	8	1	3	1	1	4	3	2	0	2	3	4	4	2	5	1	3	6	2	2	4	1	2	1	1	4	6	1	0	5	0	3	2	0	2	3	0	1	5	2	1	2	1	1
chr2	597	0	1	1	0	2	0	3	0	1	3	3	0	0	1	1	2	0	3	4	1	6	2	3	3	4	1	2	2	7	1	2	1	3	5	1	2	0	0	0	1	0	0	2	5	1	1	0	0
chr2	598	2	1	0	0	3	1	2	0	0	3	2	0	3	3	1	2	3	4	2	1	2	5	1	1	5	5	2	0	5	0	8	2	0	1	0	3	1	0	1	3	0	0	5	3	2	1	1	1
chr2	599	0	2	3	0	5	0	2	0	3	4	1	1	2	1	3	5	1	2	3	2	6	8	3	1	1	6	2	1	4	1	2	1	2	0	0	1	0	2	1	0	5	1	2	1	2	2	2	0
chr2	600	1	1	1	2	5	3	2	1	2	1	1	1	0	2	2	3	0	5	1	1	2	5	0	3	2	4	3	0	6	0	4	1	2	1	0	3	1	0	1	0	1	1	4	5	1	3	1	0
chr3	36	13	64	112	62	223	66	168	100	158	68	179	68	49	292	147	251	25	217	83	57	60	69	196	208	155	180	69	42	101	57	125	45	101	72	58	131	64	28	47	165	57	38	49	41	121	109	32	74
chr3	37	16	70	146	75	257	80	210	120	178	95	206	96	68	316	162	246	24	241	106	81	61	71	320	231	230	215	86	45	142	63	136	51	109	62	70	178	87	33	42	222	72	42	53	63	166	133	37	130
chr3	38	23	85	182	98	318	125	213	146	196	95	235	102	83	397	187	319	41	296	129	91	75	97	419	292	221	282	102	59	177	56	181	70	169	95	71	218	105	44	43	274	79	53	66	66	193	179	42	131
chr3	39	20	104	159	90	303	128	257	180	239	118	220	109	97	458	212	351	33	347	147	97	93	120	430	324	250	283	103	67	212	76	188	87	152	100	82	203	136	62	53	272	101	73	88	71	212	189	51	169
chr3	40	21	104	176	109	280	146	227	186	240	117	230	117	85	449	193	311	48	322	131	103	95	117	314	283	235	266	138	92	214	90	164	79	122	89	85	211	127	41	67	280	82	55	96	68	207	184	50	162
chr3	41	36	103	153	87	282	152	220	182	215	102	218	104	81	444	199	288	46	357	119	106	98	114	291	271	219	269	99	72	206	61	170	72	117	87	59	198	115	55	89	263	104	55	90	67	209	166	42	130
chr3	42	25	92	163	106	315	149	243	191	226	116	216	93	104	426	174	320	39	353	104	88	93	128	257	272	241	253	107	73	199	75	151	66	127	82	60	206	122	52	80	225	89	42	76	68	221	157	33	157
chr3	43	19	113	161	84	316	164	237	221	235	102	232	120	106	417	159	338	51	317	133	101	68	129	281	266	227	254	144	83	195	74	166	69	136	108	76	232	133	53	95	271	91	64	103	81	228	171	50	158
chr3	44	28	112	163	109	352	197	256	209	256	125	268	128	111	496	200	364	59	343	153	115	115	158	333	352	264	295	136	90	214	95	182	89	138	102	75	242	140	48	111	320	115	65	119	83	235	216	46	147
chr3	45	32	121	205	141	373	201	283	247	297	135	252	143	114	532	236	388	51	345	166	105	114	160	427	361	278	307	161	109	254	80	208	96	176	139	100	248	154	73	137	316	100	74	117	102	278	232	70	197
chr3	46	36	137	229	137	423	227	306	226	321	163	328	160	140	563	252	428	79	436	176	127	125	163	451	432	277	335	171	128	276	103	217	100	190	123	120	305	182	82	134	308	124	71	156	139	281	230	59	205
chr3	47	46	130	244	151	417	294	336	291	336	173	298	150	162	602	323	473	63	448	177	153	152	226	646	424	316	432	188	148	310	131	248	121	197	187	125	346	227	97	131	360	145	80	182	128	311	274	62	221
chr3	48	50	198	277	200	507	356	401	329	335	217	330	251	211	701	349	625	85	510	251	204	180	228	926	446	359	456	253	165	395	181	270	143	229	188	141	433	232	112	157	453	203	100	198	158	355	321	82	292
chr3	49	71	230	299	263	589	401	450	433	438	234	424	214	231	873	377	639	100	604	301	236	188	284	1107	586	393	611	278	197	473	214	309	180	303	216	181	504	274	121	183	482	228	102	264	178	449	370	87	343
chr3	50	64	227	321	278	610	437	470	436	437	264	378	257	261	857	400	733	94	602	305	235	225	275	1002	614	417	672	305	186	525	211	337	174	294	232	195	543	318	143	195	498	227	110	270	164	459	389	108	344
chr3	51	53	223	300	243	551	426	423	366	401	214	354	236	232	809	346	727	98	598	276	201	167	279	727	559	407	630	257	212	460	191	296	154	280	186	175	485	322	130	205	494	202	96	253	190	398	336	92	343
chr3	52	49	187	285	197	525	349	420	345	409	206	343	189	219	749	353	637	89	534	254	207	164	278	592	499	344	513	227	179	355	172	293	146	252	180	174	406	257	102	192	405	187	114	205	165	385	295	97	289
chr3	53	59	189	281	203	517	363	384	337	370	182	331	220	178	659	348	635	98	547	260	214	162	243	557	503	339	511	246	174	396	187	289	146	227	185	144	349	268	103	186	396	191	121	240	178	346	319	80	306
chr3	54	46	189	267	200	462	367	397	314	404	193	355	201	235	677	351	603	87	510	247	186	189	255	536	476	346	511	232	165	356	173	278	152	250	191	171	396	254	118	209	415	174	102	209	168	347	313	92	302
chr3	55	68	190	293	186	564	348	411	349	407	195	369	236	230	653	378	683	110	530	266	181	184	268	580	506	361	508	224	176	362	158	278	131	246	192	189	408	316	103	218	407	171	95	236	210	355	302	80	295
chr3	56	63	212	311	231	555	447	462	326	424	272	399	257	218	691	397	741	94	557	270	218	191	293	680	541	369	543	275	211	426	180	298	163	277	212	189	438	325	135	254	472	223	107	265	192	377	288	96	336
chr3	57	69	230	346	252	592	454	471	368	477	268	403	222	263	731	443	824	141	618	310	251	214	309	763	633	368	633	268	253	467	171	295	169	277	237	220	472	357	154	275	482	225	143	264	265	467	389	113	421
chr3	58	69	290	337	295	616	564	527	453	510	328	494	302	326	873	491	846	154	699	378	307	253	354	1119	738	473	740	363	269	559	208	308	205	334	289	273	585	370	166	273	510	285	141	345	279	484	423	141	359
chr3	59	101	303	432	379	759	626	637	454	595	346	498	320	344	953	520	938	179	712	384	317	276	395	1198	757	496	851	383	338	627	246	349	236	346	341	325	610	437	205	321	586	307	188	413	292	504	497	162	495
chr3	60	109	306	423	339	725	618	579	494	597	355	529	347	371	924	545	962	173	763	424	355	260	377	1096	776	538	889	433	360	640	282	357	232	392	325	338	619	449	217	347	598	344	182	404	300	509	506	144	541
chr3	61	99	291	415	359	737	660	600	505	567	305	473	319	379	930	580	940	168	728	450	353	268	398	945	762	500	871	411	330	630	252	391	206	349	283	327	588	470	200	311	557	324	166	392	328	544	514	151	502
chr3	62	84	322	373	316	690	584	578	479	504	307	479	278	311	841	526	918	162	684	397	313	253	372	731	742	503	752	332	303	590	251	347	217	338	259	286	581	412	192	339	570	268	159	351	313	431	449	133	453
chr3	63	90	296	419	276	696	477	545	475	503	280	394	283	320	828	507	824	148	628	394	298	252	332	733	658	398	735	333	311	504	219	319	183	291	314	268	510	430	192	320	470	241	144	346	309	421	412	125	418
chr3	64	83	300	367	332	632	499	556	476	488	310	427	283	321	830	474	894	192	616	375	302	254	364	676	710	446	671	362	327	487	222	328	183	285	273	300	493	414	205	352	485	269	152	352	305	398	439	149	420
chr3	65	106	281	414	356	625	504	528	423	492	299	425	255	336	789	467	862	168	688	341	294	245	381	685	700	406	713	343	309	533	231	313	215	295	267	297	531	432	221	347	566	272	150	363	338	391	443	142	491
chr3	66	110	269	387	312	647	547	506	413	503	310	452	262	340	727	480	851	168	610	388	302	267	399	725	690	434	720	383	336	557	248	304	191	307	242	292	476	422	223	353	478	271	172	357	310	433	423	165	469
chr3	67	95	264	362	323	694	490	501	438	558	309	430	275	354	847	497	892	200	608	366	326	302	393	833	736	473	731	385	324	566	237	304	223	293	317	328	456	439	236	292	539	289	178	357	293	424	424	175	469
chr3	68	104	304	397	382	731	581	562	471	520	355	475	275	355	865	529	900	212	717	427	339	280	370	958	789	458	765	452	371	612	283	333	219	337	297	348	585	460	218	335	522	367	178	413	337	420	488	186	502
chr3	69	128	319	454	466	799	714	585	537	581	384	497	308	445	1011	632	973	252	756	483	429	344	440	1350	907	552	927	527	431	724	306	337	240	392	340	398	627	571	266	362	582	408	257	434	388	464	554	211	559
chr3	70	156	350	446	461	811	729	629	586	613	464	587	298	499	1072	639	1005	280	840	509	439	329	473	1257	995	605	1064	608	498	776	315	364	277	417	381	428	653	603	286	375	660	478	270	456	428	490	565	239	641
chr3	71	123	334	447	462	715	611	602	529	542	433	492	311	442	913	558	913	259	774	454	408	352	403	996	871	552	955	523	422	720	320	325	249	365	363	385	636	536	286	385	594	419	255	415	434	494	533	215	555
chr3	72	122	310	429	394	678	595	610	485	478	385	495	265	410	866	583	883	281	674	377	357	334	430	752	798	452	825	510	400	620	252	326	235	349	333	347	550	526	249	349	552	373	217	385	395	420	501	192	532
chr3	73	131	253	428	355	661	562	518	463	494	404	420	250	392	810	525	820	213	669	409	361	280	425	658	795	454	742	460	363	659	267	306	223	316	329	348	515	507	237	359	482	326	215	392	383	393	527	194	526
chr3	74	142	305	390	350	603	533	571	473	473	370	405	275	386	801	522	825	242	705	385	385	269	427	689	795	473	711	444	378	601	277	279	230	294	292	355	526	513	265	384	525	362	222	353	400	407	461	183	474
chr3	75	154	280	377	381	638	557	532	474	502	371	445	247	408	787	508	845	234	665	385	378	301	400	669	783	446	772	497	413	613	284	302	206	288	315	379	543	457	283	362	521	369	207	393	445	417	467	219	537
chr3	76	142	308	406	389	644	544	559	469	494	381	426	258	393	793	526	832	267	674	399	375	298	428	693	809	433	730	474	385	643	265	305	238	319	296	375	516	531	269	356	536	406	216	373	414	421	521	223	480
chr3	77	162	284	413	370	643	550	535	490	537	397	455	236	411	833	540	816	288	699	411	405	282	431	718	789	484	831	516	401	663	258	288	223	319	312	406	523	494	273	377	550	385	243	396	431	393	514	249	516
chr3	78	160	328	438	450	732	651	581	539	502	452	475	284	446	903	570	953	286	768	464	394	329	418	932	890	504	901	599	464	747	277	330	254	332	356	431	579	563	286	384	588	481	276	406	451	447	543	226	605
chr3	79	180	394	508	482	807	761	671	592	615	557	530	285	547	1083	732	1038	363	931	601	515	387	472	1240	1066	641	1094	748	549	992	343	360	308	431	396	467	665	601	413	385	705	589	377	558	516	541	697	319	679
chr3	80	275	428	564	628	873	884	781	772	753	636	602	339	607	1192	831	1187	413	1023	653	591	433	511	1271	1255	749	1346	848	678	1184	396	417	383	489	503	566	825	768	439	401	754	782	420	652	576	570	784	367	821
chr3	81	254	444	567	600	840	932	797	766	764	620	582	363	635	1217	819	1063	407	1016	626	513	430	470	1099	1285	723	1303	908	641	1149	387	408	330	503	445	591	766	761	415	397	741	712	435	616	566	574	727	369	781
chr3	82	219	353	483	501	736	696	646	570	547	486	505	275	541	936	672	913	345	831	490	471	356	409	821	1013	569	939	701	527	861	330	339	265	423	366	516	629	532	379	344	584	521	328	487	485	490	569	324	610
chr3	83	171	261	362	381	613	560	530	494	469	423	412	244	410	755	553	756	285	657	384	370	299	367	557	783	450	789	542	421	652	263	263	215	326	314	375	512	483	282	295	471	457	244	398	426	358	515	252	533
chr3	84	155	260	319	359	533	482	487	429	441	328	339	211	358	656	485	693	229	535	394	299	312	352	524	756	386	638	502	385	591	241	258	186	316	265	364	451	408	267	268	413	386	206	390	337	344	439	215	479
chr3	85	167	253	329	342	496	472	440	382	414	334	344	210	367	650	486	700	253	542	350	285	272	319	514	718	385	664	454	355	586	230	280	201	285	252	343	401	391	243	258	451	395	257	371	393	346	392	250	412
chr3	86	162	279	382	322	523	493	439	366	406	354	362	215	387	598	494	676	258	575	375	302	274	360	494	684	367	654	499	370	554	233	253	205	290	250	348	423	402	256	247	461	351	244	393	376	327	425	255	425
chr3	87	163	256	277	300	540	480	436	406	361	367	341	217	408	642	462	685	249	561	360	323	293	336	516	693	382	662	526	410	569	229	231	194	280	281	320	422	403	271	242	404	371	233	372	333	335	413	210	480
chr3	88	213	268	381	380	531	525	445	458	437	361	376	212	389	662	530	686	278	561	379	362	276	344	615	754	441	763	589	414	658	237	239	205	315	288	356	469	448	291	215	434	420	268	368	378	309	492	259	494
chr3	89	210	283	412	417	657	618	581	508	492	426	415	248	430	828	605	715	343	722	562	405	297	330	751	880	519	892	707	444	747	302	316	253	351	296	451	575	463	350	267	551	582	313	490	415	391	515	316	582
chr3	90	293	410	491	606	753	848	685	625	648	552	528	288	574	1035	723	953	400	865	634	517	399	399	976	1096	632	1110	908	610	1106	381	364	322	412	392	498	666	608	438	292	707	716	444	611	515	482	625	362	735
chr3	91	341	428	562	655	809	988	722	689	696	668	573	350	675	1179	826	1005	478	1027	676	535	452	411	914	1305	702	1332	1057	701	1238	466	395	365	532	470	616	722	707	491	322	767	943	502	709	600	539	753	445	836
chr3	92	349	424	524	626	765	912	718	718	659	711	516	332	642	1104	770	1064	490	1046	654	563	418	440	793	1201	705	1287	1018	670	1202	417	404	325	490	477	578	771	689	428	292	684	845	465	698	551	533	676	439	798
chr3	93	234	363	420	489	675	706	570	582	526	509	435	266	512	856	611	807	363	738	553	445	361	369	622	923	573	975	812	523	974	357	302	265	393	333	524	586	524	388	275	609	683	401	545	484	440	509	351	648
chr3	94	230	278	380	384	538	546	514	487	386	446	368	228	412	710	529	646	311	640	415	332	293	295	498	783	434	791	609	447	701	275	242	232	301	303	398	427	467	283	216	442	544	339	437	386	336	470	290	520
chr3	95	229	250	326	315	496	504	413	423	399	414	319	218	360	636	453	565	279	546	376	326	274	280	447	714	403	645	568	414	654	238	216	202	218	279	378	410	379	282	220	397	400	266	353	332	310	390	267	473
chr3	96	222	226	335	346	466	483	399	408	372	351	289	196	381	568	431	583	284	563	376	323	267	306	484	667	393	625	510	362	589	199	213	204	264	259	299	409	389	300	219	402	411	247	328	355	291	386	262	466
chr3	97	225	236	340	339	519	454	373	444	383	342	291	184	366	621	490	586	294	596	383	362	286	268	480	679	385	667	507	417	606	244	198	193	305	295	375	359	374	267	218	376	475	281	374	343	293	334	251	464
chr3	98	246	288	364	343	526	590	453	455	420	422	338	230	382	660	521	646	308	619	438	358	306	294	543	765	407	768	579	419	676	262	247	216	288	304	413	428	428	240	219	412	488	320	390	419	323	387	266	492
chr3	99	270	322	414	425	605	665	523	559	466	492	392	240	476	786	579	668	362	708	450	413	324	342	629	827	518	885	710	518	817	291	260	235	346	316	432	479	482	316	268	524	616	387	482	445	387	494	353	602
chr3	100	317	351	479	511	677	796	550	590	530	560	429	252	586	907	670	784	426	829	568	478	395	362	722	938	563	967	799	563	1011	358	349	294	413	385	530	573	604	406	257	577	731	473	566	492	465	580	381	650
chr3	101	346	379	543	548	715	822	627	652	575	576	432	281	613	924	698	826	410	840	601	531	405	385	715	1014	601	1048	945	611	1031	371	329	290	463	425	567	629	621	412	287	639	778	452	564	502	469	562	473	714
chr3	102	330	394	545	516	682	785	582	647	608	615	426	289	589	937	661	787	450	902	589	522	425	368	660	968	578	1040	893	614	1064	394	356	311	459	407	573	599	553	435	283	629	754	476	552	489	478	610	425	712
chr3	103	329	315	470	465	648	783	499	606	541	538	416	267	540	902	674	795	428	764	537	450	425	387	615	944	587	939	820	564	949	397	335	295	397	400	506	585	614	394	287	584	634	426	561	478	443	529	379	667
chr3	104	283	345	437	461	597	675	534	556	467	476	380	240	480	814	582	697	400	722	465	389	345	307	489	786	537	836	713	521	787	349	270	245	374	366	488	515	495	343	268	468	608	374	498	472	382	495	356	646
chr3	105	269	281	424	396	526	618	428	490	402	441	335	212	452	705	523	619	360	638	416	378	332	333	449	771	465	702	681	470	738	291	232	272	361	284	421	457	474	326	278	433	527	368	470	441	341	466	336	557
chr3	106	284	307	405	378	529	541	423	519	463	462	321	195	439	720	528	599	348	637	419	399	330	318	465	731	437	723	619	483	666	291	257	203	340	331	412	448	429	305	251	433	571	334	418	403	345	441	340	531
chr3	107	311	289	425	450	501	605	437	484	409	461	316	228	442	728	527	578	363	694	440	356	297	312	525	774	478	787	693	489	763	292	246	235	367	311	437	465	455	310	273	419	565	333	449	443	379	449	320	530
chr3	108	290	339	477	467	601	645	519	534	460	492	344	225	447	773	573	627	393	663	486	405	326	340	516	794	469	893	691	501	815	290	297	244	392	362	467	453	515	363	257	495	614	396	475	448	396	477	365	593
chr3	109	342	381	492	472	647	701	525	621	532	581	391	253	584	892	647	760	434	831	551	500	374	370	579	888	618	921	763	573	912	383	322	324	425	416	540	560	561	419	312	568	656	440	548	520	468	513	453	689
chr3	110	359	450	566	588	740	863	625	711	605	716	488	311	636	1106	747	866	571	882	678	560	463	466	697	1126	688	1110	921	658	1105	434	395	370	497	497	642	655	600	501	350	673	765	478	662	577	532	646	518	811
chr3	111	411	506	679	675	834	933	741	773	707	836	560	331	690	1148	845	1021	610	1086	749	681	515	491	806	1263	718	1304	1197	757	1411	575	455	394	570	590	725	722	770	634	361	764	935	571	768	596	608	762	630	876
chr3	112	459	489	639	662	903	1004	751	806	729	835	515	327	713	1187	822	1001	593	1084	743	639	535	492	743	1230	791	1282	1164	749	1350	517	423	381	573	543	725	784	800	601	363	722	881	613	724	604	617	765	588	794
chr3	113	420	409	598	634	761	794	665	664	570	647	458	247	635	1054	698	823	497	948	636	578	434	457	625	1042	663	1050	1011	693	1152	455	370	350	453	499	667	675	657	492	356	601	731	525	648	522	513	634	572	755
chr3	114	305	397	530	559	681	696	544	598	528	639	421	263	535	909	627	770	488	836	576	512	399	428	557	960	529	821	858	578	1001	371	350	304	423	413	548	555	528	478	332	532	682	451	548	478	492	588	499	694
chr3	115	344	377	536	554	654	670	566	549	540	621	375	244	576	854	609	701	503	746	567	480	392	434	575	904	557	872	779	595	947	387	307	311	385	411	494	545	609	450	330	520	610	396	527	488	450	559	449	704
chr3	116	367	349	590	498	656	685	540	581	492	623	382	237	547	866	583	770	509	757	562	497	392	421	594	932	563	860	901	588	952	401	328	307	379	467	571	552	586	402	388	548	642	428	518	500	463	569	462	642
chr3	117	396	388	582	559	677	734	572	607	536	607	407	263	597	908	611	739	544	805	597	519	417	470	584	1020	618	900	884	633	981	429	315	304	429	462	596	583	626	465	342	542	669	458	575	504	525	571	502	633
chr3	118	426	425	568	583	706	774	571	649	609	701	418	272	657	910	674	787	588	846	653	581	420	430	609	997	625	942	916	657	1101	413	386	322	465	465	622	615	690	549	395	602	749	465	621	523	539	614	565	693
chr3	119	434	481	640	662	765	862	708	685	651	782	501	290	747	1065	760	922	600	953	733	611	485	510	706	1117	664	1015	1054	745	1208	525	414	373	515	559	701	739	729	553	401	640	761	567	731	548	641	669	599	783
chr3	120	496	604	793	805	975	1074	876	866	888	991	661	407	874	1395	959	1103	850	1138	901	757	616	640	840	1400	878	1340	1312	898	1519	644	566	466	655	627	867	889	958	711	495	859	990	723	886	666	735	806	740	935
chr3	121	683	741	1113	1069	1253	1390	1058	1073	1057	1264	850	549	1096	1701	1197	1335	1018	1454	1148	981	757	787	1022	1784	1145	1544	1714	1142	1913	844	708	573	821	877	1106	1121	1264	876	554	1093	1143	942	1130	822	939	1107	928	1165
chr3	122	726	804	1216	1268	1404	1497	1241	1216	1210	1545	935	582	1262	1897	1311	1522	1097	1767	1258	1151	897	816	1037	2059	1280	1855	1886	1315	2173	932	851	689	933	993	1297	1279	1475	1091	647	1223	1341	1133	1252	1006	1073	1261	1126	1301
chr3	123	705	793	1080	1179	1353	1450	1142	1106	1119	1466	967	596	1244	1677	1263	1363	1053	1603	1200	1048	891	780	1029	2017	1275	1749	1851	1158	2009	907	769	687	853	922	1229	1236	1319	959	611	1134	1253	1052	1240	1004	999	1160	1004	1276
chr3	124	591	611	896	920	1012	1141	976	897	920	1100	708	457	930	1448	986	1138	908	1249	923	876	681	681	889	1508	921	1398	1423	951	1557	678	592	494	712	763	950	931	1032	795	503	918	1010	838	983	768	809	909	830	1012
chr3	125	529	511	731	712	776	890	758	771	720	861	580	347	788	1073	801	953	683	987	748	699	623	554	731	1181	773	1121	1091	743	1240	615	504	398	527	586	818	747	808	597	461	634	748	604	758	625	644	726	631	859
chr3	126	481	452	686	638	822	796	645	706	735	793	560	315	742	1074	774	881	690	918	743	682	500	570	677	1124	702	978	1053	722	1141	503	463	387	543	609	736	761	815	592	471	629	744	587	706	609	607	700	654	862
chr3	127	545	470	736	716	851	865	749	752	667	904	567	348	777	1091	746	914	719	967	762	707	570	557	761	1164	730	960	1093	774	1194	561	454	384	460	595	795	683	867	633	527	632	791	602	703	667	611	715	692	899
chr3	128	560	485	833	823	880	901	739	865	775	928	608	336	875	1123	748	958	755	1025	841	693	581	601	785	1132	750	1055	1106	796	1234	581	494	383	557	659	811	761	936	678	555	681	867	630	811	677	681	769	707	908
chr3	129	678	516	925	859	904	1012	858	858	793	1026	672	402	888	1225	866	1042	888	1121	854	796	610	667	795	1336	869	1144	1300	833	1390	660	590	515	617	720	908	853	970	723	530	812	908	681	963	778	693	817	820	973
chr3	130	771	684	1049	942	1071	1213	953	921	922	1302	843	472	1100	1424	1095	1212	1000	1316	1043	966	760	749	949	1575	981	1373	1450	1042	1645	774	645	520	738	824	995	1020	1185	871	669	873	1029	845	1057	782	881	969	942	1152
chr3	131	892	844	1335	1248	1315	1490	1202	1247	1223	1606	967	629	1301	1764	1275	1461	1184	1718	1240	1185	898	929	1104	1965	1255	1617	1843	1251	2000	952	823	687	907	1094	1276	1219	1440	1034	738	1181	1267	1037	1302	1035	1021	1221	1200	1278
chr3	132	1170	1073	1630	1599	1633	1847	1567	1566	1545	2074	1341	761	1685	2216	1610	1807	1511	2071	1617	1460	1196	1136	1299	2345	1660	2021	2289	1630	2507	1202	1054	915	1119	1340	1651	1536	1805	1300	917	1500	1605	1447	1658	1321	1346	1460	1473	1619
chr3	133	1292	1299	2027	1833	1982	2190	1922	1792	1911	2524	1677	973	2032	2541	1945	2201	1830	2440	1993	1774	1379	1319	1547	2942	1937	2489	2759	1855	2938	1482	1348	1059	1421	1626	1935	1918	2224	1541	1118	1802	1785	1729	2027	1691	1552	1796	1693	1890
chr3	134	1373	1314	2074	1862	2057	2266	1899	1867	1977	2671	1746	980	2050	2690	2069	2322	1853	2460	1950	1786	1399	1372	1542	2856	1924	2475	2736	1939	2897	1490	1435	1060	1409	1719	1921	2024	2281	1588	1238	1819	1803	1780	2148	1672	1691	1915	1796	2017
chr3	135	1173	1125	1881	1691	1766	2024	1632	1612	1756	2333	1449	849	1892	2349	1801	1929	1735	2222	1793	1629	1321	1244	1401	2549	1723	2090	2413	1727	2641	1284	1191	899	1255	1482	1729	1707	2019	1400	1185	1591	1609	1561	1883	1549	1435	1564	1710	1850
chr3	136	1109	1008	1654	1506	1494	1746	1499	1464	1451	1946	1368	737	1683	2032	1619	1760	1536	1915	1623	1384	1130	1043	1277	2245	1513	1885	2084	1520	2241	1155	977	822	1056	1285	1532	1499	1738	1162	980	1363	1450	1332	1639	1403	1354	1346	1455	1576
chr3	137	1214	948	1675	1351	1556	1739	1513	1527	1628	1993	1378	779	1744	2077	1645	1736	1580	1874	1560	1430	1108	1081	1236	2136	1446	1718	1997	1564	2075	1137	936	833	1039	1337	1447	1517	1804	1176	1030	1331	1485	1365	1643	1389	1277	1381	1444	1700
chr3	138	1457	1163	1874	1571	1656	1993	1785	1647	1812	2264	1543	814	2030	2421	1828	2052	1812	2237	1777	1633	1306	1124	1391	2389	1645	2036	2336	1701	2292	1294	1056	974	1175	1534	1711	1689	2058	1332	1078	1524	1638	1572	1793	1575	1422	1571	1651	1903
chr3	139	1687	1402	2398	1924	1888	2376	2068	2058	2194	2756	1902	1033	2384	2859	2279	2393	2113	2682	2167	1975	1668	1342	1649	2916	1898	2477	2720	2156	2831	1600	1357	1218	1456	1798	2079	2013	2433	1572	1317	1956	1945	1904	2290	1959	1662	1871	1909	2160
chr3	140	2066	1709	2737	2260	2420	2830	2567	2287	2670	3396	2407	1313	2887	3371	2611	2784	2451	3190	2625	2319	1969	1598	1897	3356	2279	2838	3244	2432	3332	1869	1703	1385	1783	2208	2421	2406	2805	1886	1583	2244	2262	2364	2762	2322	2040	2196	2315	2585
chr3	141	2316	1916	3094	2602	2741	3098	2919	2586	3030	3827	2745	1413	3148	3828	2985	3151	2816	3620	2913	2656	2207	1896	2133	3843	2647	3110	3631	2824	3671	2138	1949	1621	1851	2521	2674	2754	3264	2158	1718	2719	2483	2677	3282	2575	2213	2473	2559	2825
chr3	142	2400	2035	3136	2636	2872	3292	2881	2606	3121	3997	2873	1547	3316	4000	3082	3215	2920	3780	2913	2696	2353	1963	2148	3986	2741	3395	3760	2870	3842	2246	2041	1662	2020	2706	2778	2895	3360	2245	1727	2833	2552	2931	3455	2707	2361	2730	2731	2995
chr3	143	2486	1947	3169	2599	3039	3143	3027	2635	3236	4052	2884	1580	3309	4074	3059	3287	2929	3861	2773	2691	2355	1902	2199	3944	2638	3404	3587	2839	3784	2248	2073	1654	1994	2753	2883	2888	3407	2241	1813	2762	2608	2798	3232	2775	2394	2583	2702	2925
chr3	144	2416	1959	3222	2592	2986	3069	3078	2646	3149	4009	2946	1563	3298	4061	3199	3355	2989	3714	2888	2719	2471	1885	2155	3931	2707	3243	3651	2766	3828	2249	2022	1690	1994	2768	2882	2897	3329	2274	1746	2755	2567	2760	3240	2800	2311	2618	2719	2858
chr3	145	2462	2038	3152	2642	2967	3266	3000	2685	3186	4022	2865	1601	3292	4096	3250	3323	3050	3773	2910	2671	2426	2020	2265	3994	2773	3272	3678	2843	3803	2185	2104	1726	1981	2759	2759	2915	3321	2301	1767	2759	2506	3017	3214	2811	2471	2607	2727	2945
chr3	146	2524	1975	3202	2540	2860	3209	3015	2594	3128	4008	2934	1520	3182	3888	3246	3213	3004	3752	2885	2645	2471	1967	2247	3994	2645	3185	3520	2734	3771	2242	2054	1604	2027	2682	2761	2877	3358	2185	1869	2789	2477	2891	3205	2806	2375	2508	2742	2903
chr3	147	2529	1964	3183	2438	2886	3109	3089	2607	3257	4071	2942	1567	3270	3941	3207	3249	3149	3680	2866	2709	2482	1960	2191	3919	2693	3136	3496	2728	3582	2191	2067	1696	1977	2721	2752	2824	3312	2223	1776	2803	2500	2791	3105	2945	2391	2492	2729	3045
chr3	148	2734	2110	3080	2528	3016	3201	3076	2721	3331	4120	3045	1579	3417	4047	3473	3345	3195	3826	2898	2749	2608	2006	2263	3967	2675	3201	3682	2837	3720	2252	2160	1749	2047	2934	2871	2945	3387	2234	1755	2849	2482	2905	3215	2982	2502	2643	2927	3007
chr3	149	2888	2103	3275	2664	3220	3379	3297	2765	3596	4401	3213	1734	3569	4361	3777	3494	3312	4097	3159	2991	2748	2119	2279	4020	2896	3340	3702	3047	3847	2367	2124	1930	2240	3069	2914	3017	3530	2357	1813	3060	2692	3088	3450	3247	2654	2696	2929	3311
chr3	150	3099	2370	3495	2698	3449	3611	3502	2960	3829	4608	3594	1874	3796	4443	3967	3833	3667	4240	3259	3130	2923	2250	2487	4395	3051	3434	4071	3254	4304	2506	2421	1906	2397	3320	3124	3261	3653	2431	1863	3365	2924	3295	3776	3494	2754	2747	3115	3410
chr3	151	3272	2595	3777	2988	3619	3811	3877	3084	4096	5175	3853	1947	3969	4766	4288	4056	3758	4646	3505	3443	3179	2325	2648	4533	3351	3639	4274	3400	4459	2677	2519	2089	2561	3527	3327	3531	3897	2734	1926	3606	2962	3587	4021	3711	2966	3064	3462	3693
chr3	152	3544	2655	4124	3113	3884	4025	3940	3265	4458	5565	4154	2064	4104	5164	4543	4272	4014	4862	3634	3609	3410	2586	2818	4845	3546	3828	4535	3545	4714	2796	2827	2230	2716	3707	3474	3732	4178	2935	2157	3789	2950	3836	4306	3927	3145	3222	3628	3877
chr3	153	3506	2730	3957	3082	3891	3969	4054	3110	4409	5600	4195	2117	4096	5079	4478	4237	4103	5002	3714	3686	3363	2684	2794	4847	3474	3814	4477	3539	4815	2876	2831	2208	2639	3841	3419	3711	4294	2866	2218	3740	3143	3826	4297	3894	3058	3266	3721	3863
chr3	154	3586	2544	3871	3004	3763	3910	3955	3213	4329	5480	3982	2058	4078	5012	4490	4135	4025	4772	3628	3550	3314	2598	2833	4626	3560	3748	4436	3548	4539	2815	2610	2134	2632	3680	3333	3625	4140	2924	2136	3723	2912	3667	4095	3862	3109	3176	3580	3673
chr3	155	3670	2653	3956	3040	3728	3980	3725	3240	4345	5503	4013	2097	4049	4998	4625	4179	4146	4764	3694	3424	3404	2715	2806	4690	3349	3558	4282	3390	4608	2686	2742	2261	2696	3793	3421	3528	4173	2892	2203	3726	3104	3774	4092	3738	3146	3171	3616	3759
chr3	156	3934	2687	4151	3176	3902	4066	4102	3324	4668	5801	4339	2225	4469	5268	4821	4509	4243	5138	3838	3643	3503	2822	2935	4835	3508	3950	4531	3623	4695	2959	2825	2330	2664	3930	3666	3739	4356	2961	2413	3789	3162	3985	4399	4085	3198	3350	3880	4095
chr3	157	4335	3009	4503	3389	4232	4546	4537	3586	5213	6317	4715	2315	4838	5692	5312	4800	4677	5544	4245	4094	3877	2890	3239	5245	3729	4132	4857	3916	5043	3196	3053	2456	2924	4424	3788	4082	4772	3322	2626	4342	3309	4299	4773	4450	3609	3498	4421	4331
chr3	158	4804	3420	5060	3646	4504	4876	4886	3942	5926	6961	5269	2663	5422	6211	5956	5409	5055	6133	4652	4531	4422	3364	3367	5692	4205	4454	5307	4444	5519	3427	3418	2636	3246	4705	4043	4440	5264	3546	2853	4793	3744	4838	5073	5009	3786	3904	4928	4819
chr3	159	5057	3671	5515	4160	4951	5307	5324	4247	6294	7873	5842	2879	5814	6708	6694	5813	5513	6684	4984	4769	4743	3660	3738	6237	4683	4727	5865	4763	6049	3870	3665	3085	3449	5209	4432	5005	5577	3902	3148	5350	3970	5211	5842	5461	4096	4099	5224	5138
chr3	160	5506	3882	5616	4371	5480	5669	5544	4566	6721	8269	6291	3051	6216	7264	7160	6204	6007	7083	5303	5248	5012	3995	4079	6624	5079	5105	6257	5117	6245	3958	4048	3223	3753	5544	4744	5171	5987	4231	3445	5786	4249	5479	6195	6017	4479	4486	5774	5515
chr3	161	5907	4043	5874	4650	5788	6055	5843	4791	7133	8841	6460	3138	6511	7516	7327	6424	6311	7594	5606	5556	5460	4231	4194	6786	5281	5427	6509	5272	6562	4177	4134	3438	3878	5845	5031	5449	6232	4426	3686	6147	4433	5799	6388	6152	4532	4523	6174	5748
chr3	162	6108	4472	6464	4986	6119	6272	6142	4975	7488	9372	6722	3415	6757	7859	7564	6829	6817	7699	5729	5886	5488	4453	4501	7149	5578	5498	6658	5467	7025	4504	4366	3493	4055	6160	5154	5610	6659	4657	4060	6286	4535	6191	6508	6427	4815	4775	6521	5839
chr3	163	6865	4750	6969	5462	6393	6769	6747	5670	8297	10110	7224	3571	7486	8728	8443	7576	7353	8506	6393	6531	6235	4924	4982	7640	5902	5910	7211	6129	7423	4886	4664	3870	4383	6841	5676	6146	7228	5038	4493	6862	4982	6712	7225	7132	5260	5370	7120	6693
chr3	164	7671	5321	7658	6163	7116	7717	7345	6421	9472	11321	8234	4259	8572	9739	9729	8600	8472	9603	7465	7260	6794	5555	5551	8529	6588	6505	8220	6851	8258	5681	5306	4332	4827	7701	6514	6972	8398	5746	4967	7782	5620	7536	7996	8127	5739	5944	8136	7466
chr3	165	8486	5832	8444	6603	7775	8643	8234	7143	10813	12562	9181	4650	9354	10839	10995	9586	9292	10746	8164	8037	7398	6098	6103	9296	7145	7241	9082	7646	8976	6092	5855	4913	5558	8599	6941	7479	9190	6357	5628	8783	6048	8246	8731	9194	6371	6561	9164	8279
chr3	166	8809	5978	8555	6743	8032	8839	8543	7117	11046	13162	9486	4738	9575	11201	11389	9808	9554	11211	8499	8190	7847	6396	6277	9792	7449	7296	9605	7816	9409	6406	6071	4990	5661	9179	7157	7889	9244	6524	5986	9165	6404	8508	9277	9445	6611	6643	9445	8534
chr3	167	8556	5993	8432	6690	8088	8746	8289	6870	11101	13125	9474	4837	9147	11236	11398	9600	9731	11059	8291	8234	7936	6449	6278	9716	7520	7440	9338	7649	9196	6367	6075	5064	5781	8846	6996	7909	9033	6605	5951	9270	6265	8389	8993	9589	6364	6612	9260	8471
chr3	168	8048	5986	8039	6401	7960	8430	8369	6579	10622	12984	9189	4550	8751	10668	11136	9305	9490	10824	7912	7898	7812	6464	6157	9381	7537	7136	8994	7418	9099	6094	5852	5023	5594	8374	6825	7663	8576	6591	6084	9204	5877	8188	8855	9395	6299	6252	9203	8244
chr3	169	7704	5748	7553	6235	8080	7854	7951	6069	10070	12826	8955	4469	8244	10059	10700	9065	9164	10448	7466	7560	7823	6234	5944	9011	7511	6952	8781	6884	9018	5856	5677	4608	5526	8367	6393	7514	8237	6454	6082	8845	5493	7878	8581	8966	5967	5968	8737	7739
chr3	170	7039	5630	7021	5794	7806	7318	7577	5775	9648	11937	8373	4102	7696	9777	10261	8422	8733	9844	7053	7031	7146	6237	5431	8634	7145	6464	8210	6536	8483	5690	5458	4451	5230	7967	6051	6968	7505	6213	5887	8548	5184	7459	8205	8575	5630	5624	8175	7269
chr3	171	6610	5174	6708	5309	7697	7057	6960	5318	9079	11591	7998	3920	7060	8955	9893	7981	8195	9195	6554	6689	6791	5751	5308	8224	6772	6150	7790	5970	8272	5245	5376	4220	5010	7614	5689	6651	6963	5851	5825	8156	4955	6845	7675	7808	5420	5173	7689	6769
chr3	172	6026	5052	6129	5055	7147	6568	6836	4943	8404	11040	7685	3731	6541	8610	9370	7581	7656	8838	6101	6259	6762	5696	5049	7847	6479	5734	7381	5620	7944	5054	5035	4127	4795	7329	5294	6278	6628	5711	5775	7721	4644	6616	7283	7558	5224	4986	7577	6266
chr3	173	5950	4765	5722	4844	7219	6436	6481	4718	8275	10702	7199	3734	6377	8182	9297	7451	7716	8479	5905	6126	6707	5727	4898	7596	6456	5661	7235	5503	7862	4754	4996	4020	4762	7110	5218	6131	6241	5592	5598	7528	4506	6208	7196	7461	5088	4750	7306	6215
chr3	174	5700	4834	5484	4657	6958	6257	6521	4512	8219	10459	7242	3681	5964	8317	9656	7424	7563	8311	5819	6044	6617	5644	4902	7580	6471	5516	6998	5265	7783	4841	5096	3913	4822	7066	5070	6030	6058	5396	5476	7673	4356	6235	6868	7498	4868	4663	7042	6182
chr3	175	5601	4672	5151	4744	7161	6174	6585	4456	8110	10393	7206	3599	5773	8095	9625	7178	7392	8284	5736	5875	6573	5582	4774	7330	6486	5393	7014	5113	7936	4619	4959	3824	4822	7135	4848	6018	5938	5364	5410	7739	4199	6131	6808	7503	4838	4538	6987	5990
chr3	176	5293	4641	5084	4336	6934	5869	6278	4146	7799	10232	7055	3554	5551	7664	9432	6963	7283	7825	5581	5631	6365	5547	4523	7186	6234	5331	6988	5096	7762	4668	4976	3729	4718	6910	4651	5743	5677	5284	5238	7664	4052	5979	6520	7370	4779	4448	6916	5811
chr3	177	4833	4361	4767	4172	6871	5468	5967	3890	7507	9781	6767	3271	5140	7200	9055	6410	6778	7581	5150	5305	6247	5393	4286	6765	6016	4904	6594	4664	7587	4436	4752	3624	4463	6256	4154	5368	5256	4951	5082	7184	3884	5693	6359	6916	4480	4116	6485	5469
chr3	178	4377	4031	4290	3839	6437	5073	5597	3495	6625	9047	6393	3051	4605	6546	8365	5947	6164	6938	4731	4884	5796	5021	4013	6367	5674	4562	6263	4232	6895	3962	4435	3288	4209	5811	4022	5100	4713	4598	4773	6724	3501	5173	5901	6501	4078	3727	5874	5000
chr3	179	4031	3656	3679	3559	5940	4668	5083	3078	6025	8694	5830	2805	4067	6021	7515	5403	5605	6365	4280	4321	5321	4516	3685	5670	5359	4217	5701	3781	6499	3522	4248	3041	3793	5215	3590	4684	4265	4216	4216	6184	3108	4853	5468	6073	3811	3433	5266	4594
chr3	180	3515	3300	3453	3060	5421	4212	4640	2703	5476	7751	5339	2434	3661	5350	6980	4930	5214	5542	3796	3876	4756	4171	3244	4951	4867	3817	5132	3376	6031	3219	3767	2726	3620	4694	3224	4238	3775	3793	3907	5523	2848	4265	4852	5546	3423	3069	4826	4120
chr3	181	3153	3059	3013	2866	5139	3710	4245	2458	4758	7119	4909	2214	3192	4882	6221	4472	4605	5079	3345	3462	4383	3800	2950	4729	4401	3513	4588	2973	5581	2779	3456	2425	3222	4233	2844	3744	3344	3492	3488	5067	2497	3755	4594	4943	3081	2705	4287	3673
chr3	182	2757	2800	2684	2587	4663	3341	3773	2269	4453	6542	4351	2015	2902	4477	5728	3939	4234	4531	3151	3229	4027	3540	2661	4445	4113	3116	4309	2578	5174	2559	3252	2245	2982	3808	2496	3456	3040	3150	3234	4616	2323	3477	3998	4443	2794	2583	3999	3365
chr3	183	2605	2607	2450	2313	4659	3115	3438	1987	4050	6172	4035	1907	2686	3910	5264	3612	3935	4206	2768	2999	3706	3356	2450	3985	3809	2868	3912	2416	4756	2421	3066	2019	2670	3533	2267	3310	2718	2880	2966	4293	2083	3223	3694	4272	2631	2337	3594	3127
chr3	184	2344	2412	2242	2195	4276	2873	3203	1787	3813	5641	3851	1832	2411	3657	5050	3403	3734	4030	2634	2690	3631	3147	2291	3716	3471	2729	3714	2243	4492	2290	2746	1919	2660	3469	2231	3007	2457	2780	2829	4011	1997	2861	3524	3891	2348	2202	3442	2840
chr3	185	2149	2289	2038	1999	4058	2718	3171	1723	3529	5638	3742	1722	2129	3391	5032	3184	3501	3732	2531	2453	3369	3045	2152	3497	3411	2597	3451	2160	4287	2068	2698	1835	2517	3264	2047	2821	2403	2593	2730	3921	1873	2829	3305	3840	2200	2056	3225	2692
chr3	186	2039	2274	1852	1928	3881	2680	2964	1623	3352	5183	3567	1619	2131	3219	4704	3028	3258	3473	2326	2389	3334	2892	2030	3358	3240	2448	3334	1935	4233	2102	2635	1783	2415	2950	1882	2743	2204	2420	2532	3737	1709	2709	3144	3620	2100	1879	3157	2519
chr3	187	2008	2050	1876	1791	3854	2391	2922	1524	3215	4963	3413	1545	1923	2995	4456	2773	3167	3369	2276	2206	3038	2737	1960	3299	3236	2373	3252	1833	4061	1904	2502	1707	2323	2776	1760	2554	2145	2149	2388	3474	1685	2587	3111	3520	2004	1786	2944	2549
chr3	188	1768	1868	1604	1735	3639	2292	2818	1388	2860	4771	3220	1394	1741	2731	4280	2700	2891	3150	2128	2149	2888	2673	1802	3029	3024	2184	3038	1728	3866	1757	2463	1538	2298	2682	1625	2315	1865	2104	2249	3322	1564	2300	2890	3343	1935	1725	2666	2323
chr3	189	1544	1857	1594	1552	3438	2140	2518	1251	2723	4347	3016	1279	1618	2600	4012	2494	2655	2944	2004	2009	2655	2431	1642	2836	2957	1992	2850	1573	3655	1620	2263	1436	2007	2398	1526	2245	1830	1877	2064	3007	1396	2189	2564	3012	1731	1615	2520	2175
chr3	190	1396	1624	1373	1499	3236	1818	2316	1145	2534	4018	2867	1111	1460	2359	3603	2185	2403	2624	1798	1788	2538	2220	1407	2504	2609	1818	2559	1499	3293	1497	2100	1331	1934	2201	1336	2031	1627	1726	1899	2819	1300	1972	2503	2909	1463	1496	2374	1937
chr3	191	1315	1508	1199	1368	2919	1713	2109	1059	2213	3762	2612	1049	1279	2084	3262	2029	2234	2447	1609	1632	2183	2055	1364	2350	2563	1745	2310	1255	3082	1292	1891	1143	1745	1999	1238	1901	1492	1632	1690	2517	1178	1731	2248	2621	1438	1378	2174	1745
chr3	192	1146	1396	1116	1193	2725	1563	1899	908	2022	3289	2400	997	1120	1916	2857	1803	2005	2197	1467	1424	1980	1822	1214	2138	2182	1534	2123	1074	2815	1193	1695	1097	1568	1846	1119	1683	1301	1511	1542	2359	1029	1591	1982	2320	1287	1223	1834	1548
chr3	193	1046	1277	1079	1108	2577	1351	1790	863	1823	2924	2072	846	1024	1795	2610	1648	1763	1928	1279	1313	1817	1709	1074	1832	2068	1349	1951	1050	2579	1089	1570	1000	1431	1595	1053	1506	1191	1356	1403	2070	943	1460	1887	2124	1133	991	1586	1418
chr3	194	979	1131	969	987	2326	1268	1605	801	1668	2858	1956	817	915	1538	2471	1509	1613	1750	1169	1219	1698	1535	944	1784	1912	1219	1774	927	2320	1034	1468	905	1269	1487	939	1398	1135	1210	1313	1873	850	1339	1763	1964	1055	990	1591	1314
chr3	195	871	1089	858	880	2128	1278	1552	707	1530	2649	1882	759	863	1433	2349	1371	1571	1677	1118	1052	1584	1411	922	1631	1806	1170	1685	868	2168	959	1416	874	1178	1430	878	1335	956	1156	1170	1728	808	1240	1676	1816	1038	935	1470	1202
chr3	196	828	1022	846	785	2045	1155	1459	625	1436	2451	1748	708	752	1335	2211	1296	1479	1504	1045	1032	1466	1381	836	1502	1733	1088	1546	821	2169	920	1304	777	1119	1284	833	1210	921	1123	1087	1607	788	1097	1552	1706	877	884	1362	1166
chr3	197	807	971	762	819	2192	1098	1464	633	1366	2335	1647	608	696	1322	2122	1252	1361	1457	976	966	1429	1278	785	1539	1597	1029	1501	728	2069	841	1266	720	1112	1207	723	1135	920	1018	1065	1524	724	1019	1389	1697	861	884	1323	1049
chr3	198	760	859	721	764	1870	1011	1297	575	1314	2209	1669	591	739	1258	2029	1246	1232	1393	888	909	1309	1194	695	1387	1538	998	1366	675	1954	756	1212	683	1149	1216	672	1096	882	947	951	1474	699	1013	1341	1486	791	733	1284	1026
chr3	199	661	845	677	707	1897	983	1204	542	1239	2079	1500	575	647	1138	1839	1147	1254	1282	915	904	1247	1091	704	1328	1470	907	1312	690	1873	719	1125	668	995	1090	650	1003	768	897	963	1372	640	898	1308	1463	818	741	1149	1004
chr3	200	625	815	622	694	1754	857	1098	523	1124	1947	1376	549	619	1018	1692	1079	1094	1222	803	741	1159	1081	726	1156	1390	856	1223	627	1781	696	1035	607	910	977	609	932	788	808	853	1291	602	915	1275	1412	727	681	1100	910
chr3	201	563	800	582	632	1563	820	1052	457	1002	1824	1295	521	525	985	1637	918	1053	1162	765	750	1067	989	644	1170	1303	805	1139	559	1571	628	1009	541	918	911	567	826	691	790	806	1196	554	791	1085	1265	699	618	1029	823
chr3	202	583	613	542	583	1471	757	976	450	962	1754	1148	440	470	929	1517	930	925	1025	731	699	1013	909	562	1060	1212	751	1083	512	1492	610	965	510	801	890	524	830	624	676	734	1062	551	723	1036	1164	608	574	922	726
chr3	203	488	583	506	532	1367	739	885	412	899	1505	1128	400	432	772	1363	817	851	935	648	616	952	830	506	957	1139	691	944	437	1368	526	804	483	722	824	480	768	617	706	710	958	477	673	914	1101	577	539	887	676
chr3	204	456	559	437	444	1288	624	833	362	749	1367	1010	377	391	777	1170	723	759	882	563	515	882	802	466	861	1070	596	875	462	1268	483	790	445	642	702	376	718	538	609	643	922	419	641	883	1014	533	480	787	656
chr3	205	419	500	412	432	1171	560	706	331	727	1301	955	297	375	715	1098	675	777	789	583	509	768	711	409	795	925	585	829	411	1142	441	697	403	540	654	365	649	493	514	627	849	404	550	808	938	488	464	745	594
chr3	206	401	519	346	395	1122	537	664	295	635	1204	843	351	328	619	1056	674	657	730	492	484	680	680	369	732	886	534	757	395	1101	382	618	353	595	611	351	573	449	508	576	788	389	508	753	811	440	455	664	513
chr3	207	371	488	351	405	1057	543	650	285	614	1095	779	329	318	623	933	591	617	678	468	434	673	593	354	705	813	511	677	300	1086	365	592	349	535	617	328	525	386	501	505	721	311	462	689	791	434	443	618	504
chr3	208	377	436	331	343	948	452	610	286	600	1014	748	293	277	571	947	568	592	640	434	435	640	585	367	664	792	468	669	332	907	340	577	340	530	581	304	511	402	445	457	731	363	404	638	756	381	352	600	483
chr3	209	278	393	302	321	976	425	555	285	564	924	737	229	273	547	866	547	575	608	415	370	612	500	308	640	744	442	588	301	854	326	587	304	426	512	253	452	333	426	431	661	293	396	594	755	361	353	533	445
chr3	210	292	374	262	344	889	429	553	242	506	905	651	242	260	480	816	483	518	574	374	343	575	483	329	547	707	399	563	302	890	313	510	288	480	499	281	427	352	417	417	558	282	399	593	651	331	308	538	409
chr3	211	270	378	290	308	858	363	547	215	500	827	648	207	232	460	760	443	460	525	357	326	470	445	263	551	630	355	483	286	766	268	467	247	401	404	210	445	345	353	371	532	273	354	529	634	331	295	438	371
chr3	212	219	344	232	278	754	363	480	211	432	758	536	209	214	436	669	463	415	474	290	276	461	413	247	494	615	329	466	257	683	238	415	245	430	451	244	379	288	356	350	472	218	335	486	573	315	271	464	390
chr3	213	198	277	214	247	710	292	415	180	413	710	552	204	215	377	650	381	396	446	307	288	431	383	246	471	546	337	428	217	661	251	402	228	351	367	221	363	289	305	341	418	206	292	480	523	247	227	389	326
chr3	214	187	279	193	206	686	268	389	177	348	633	466	198	181	364	584	399	344	406	310	262	359	355	236	403	524	261	380	216	604	222	401	188	340	344	188	339	245	258	318	420	157	258	431	495	224	234	364	305
chr3	215	188	247	183	184	584	309	362	144	305	593	458	144	177	303	513	327	339	369	258	196	364	337	192	345	464	255	388	177	582	202	319	184	264	289	170	299	233	278	320	349	181	252	363	470	200	200	325	274
chr3	216	142	218	156	182	561	231	340	144	303	542	415	128	140	342	493	299	283	353	228	207	307	297	163	360	444	236	337	164	480	178	307	162	235	296	167	253	200	231	277	353	168	244	364	390	185	206	309	232
chr3	217	135	208	165	201	514	229	288	139	289	482	382	129	129	305	426	287	259	350	219	183	336	301	135	310	384	203	296	160	480	156	302	166	243	261	138	238	169	225	231	310	127	204	336	367	177	192	304	219
chr3	218	157	210	144	155	496	224	298	107	274	456	328	131	134	240	405	259	236	294	187	175	288	259	169	318	400	192	290	141	464	172	300	136	213	254	140	239	187	199	225	291	151	164	316	360	168	145	247	226
chr3	219	130	189	140	170	467	178	265	109	226	419	326	133	104	254	382	258	220	246	176	174	248	232	162	316	392	190	285	121	429	157	260	139	236	234	115	235	156	187	220	291	130	183	297	342	134	139	242	196
chr3	220	111	171	128	140	417	214	237	88	215	387	311	103	108	224	340	234	178	245	169	171	238	243	121	253	309	180	261	121	366	125	243	138	212	225	122	191	150	159	195	239	136	157	259	321	145	133	229	198
chr3	221	123	144	126	134	443	178	230	118	186	396	300	100	99	206	315	224	225	264	152	142	229	232	142	234	334	175	252	111	409	126	219	102	185	211	98	173	138	182	194	220	119	149	267	277	146	140	210	182
chr3	222	115	137	101	111	384	175	217	98	184	333	253	86	102	186	302	201	194	227	138	136	209	210	121	266	292	145	233	107	330	141	196	101	150	192	115	178	123	151	184	215	100	143	220	250	107	134	168	153
chr3	223	89	142	97	105	362	150	194	99	180	283	264	69	80	177	263	179	180	204	143	95	147	183	105	219	253	154	207	97	330	115	210	108	143	171	111	165	110	137	161	210	110	136	195	269	115	121	171	143
chr3	224	81	118	81	106	331	129	198	79	134	283	219	67	85	169	232	165	196	172	120	106	142	170	101	219	270	112	205	97	298	108	183	97	153	188	81	150	112	121	160	178	108	121	208	228	110	116	147	148
chr3	225	67	124	96	97	294	125	141	78	141	248	192	60	63	153	239	157	149	183	118	79	153	160	92	166	191	99	150	94	290	103	186	68	146	161	54	114	101	116	122	171	92	98	177	190	94	107	128	119
chr3	226	79	109	86	81	294	109	146	58	139	235	217	53	62	123	201	137	142	143	113	95	134	140	92	135	204	86	150	77	279	78	162	59	133	116	56	142	72	116	108	164	63	93	149	183	69	87	137	120
chr3	227	59	112	78	95	232	98	144	63	114	216	178	63	55	134	184	122	129	139	102	85	138	142	80	152	179	102	133	68	209	83	112	78	102	112	77	111	81	81	95	157	60	92	139	175	76	76	126	107
chr3	228	61	80	55	65	237	89	99	49	99	170	181	56	49	116	182	100	104	121	88	77	117	145	66	142	170	87	131	51	202	57	116	59	101	102	47	103	71	92	111	102	58	69	142	154	78	72	132	88
chr3	229	47	77	52	75	222	91	122	64	118	195	158	64	40	106	150	116	106	125	82	76	116	127	55	135	161	82	131	49	224	63	120	69	93	93	50	106	64	77	91	134	60	72	106	138	75	79	86	109
chr3	230	46	73	47	66	226	88	96	54	74	150	136	57	36	93	166	102	102	139	57	50	109	91	62	112	135	82	99	67	171	43	113	50	86	93	59	94	53	74	90	133	59	66	107	147	71	75	92	95
chr3	231	38	65	45	60	196	75	127	40	86	164	125	36	38	100	158	83	71	126	82	44	91	80	50	126	123	84	115	66	164	53	94	49	76	107	42	76	64	63	82	106	50	60	126	117	70	50	70	78
chr3	232	46	63	45	62	187	76	86	42	86	162	129	29	29	72	137	93	82	100	63	43	74	112	52	98	123	56	93	58	152	54	94	34	77	92	41	79	57	66	72	95	42	67	109	120	45	49	80	67
chr3	233	36	67	44	42	172	64	83	25	76	120	98	37	38	98	111	91	74	104	69	38	76	64	53	101	110	56	75	48	130	40	82	43	61	84	33	72	48	50	66	91	44	48	96	113	63	56	63	76
chr3	234	33	68	39	55	152	64	77	33	78	108	79	43	34	79	110	69	59	88	63	46	75	76	42	97	112	52	69	57	124	41	78	36	66	73	36	61	56	45	55	80	36	45	79	107	45	48	67	62
chr3	235	31	51	25	38	150	51	80	30	70	101	89	39	30	61	105	91	63	97	41	34	65	54	34	91	98	49	79	44	141	42	74	34	52	61	35	50	39	39	58	74	37	38	87	94	35	36	58	61
chr3	236	32	43	39	39	110	47	67	33	75	77	84	25	23	73	91	79	56	79	46	52	55	61	38	76	106	35	74	43	92	39	70	35	59	52	36	61	42	43	59	64	35	42	76	97	39	44	34	49
chr3	237	35	52	32	30	127	34	53	25	50	80	84	31	21	55	90	68	47	79	42	33	60	66	37	71	72	50	67	38	97	37	75	25	48	50	27	50	24	35	45	52	34	36	72	74	40	32	48	44
chr3	238	31	41	36	40	118	48	50	25	44	76	82	24	20	67	88	68	37	81	43	22	51	48	29	52	88	35	52	27	84	33	49	25	39	58	33	41	29	40	43	60	26	29	69	80	34	34	52	42
chr3	239	25	35	21	35	84	54	58	28	42	83	67	20	17	60	79	52	30	62	56	25	52	52	32	72	86	41	41	40	95	40	55	25	40	47	28	43	24	34	46	48	35	18	63	66	36	21	44	37
chr3	240	29	38	17	29	113	42	54	29	43	80	60	22	25	48	84	45	38	59	37	33	39	49	23	63	60	30	47	25	88	47	47	27	40	38	23	53	39	32	48	52	22	33	51	51	41	42	46	59
chr3	241	18	36	19	20	101	46	41	25	41	55	52	12	23	44	69	57	43	53	21	28	43	43	26	58	71	30	54	33	74	23	45	29	36	48	21	27	19	33	34	47	19	21	61	59	28	30	36	45
chr3	242	22	38	20	24	91	39	44	22	29	60	52	20	22	57	76	40	35	64	34	19	36	52	17	60	60	24	33	26	67	25	34	27	44	39	19	31	39	24	35	50	19	21	43	66	23	28	40	43
chr3	243	22	28	26	24	70	39	35	28	32	56	53	30	18	48	67	31	38	41	32	31	41	37	14	43	53	29	48	19	66	22	37	22	35	48	24	27	20	34	22	57	29	22	40	46	31	22	41	35
chr3	244	13	36	28	20	103	33	39	12	33	58	31	20	10	46	57	49	36	47	33	25	41	35	31	51	57	36	28	28	70	23	43	14	39	40	22	29	19	29	30	29	17	24	43	55	25	17	25	42
chr3	245	16	23	24	21	64	27	32	25	28	31	57	15	18	38	62	50	31	42	38	11	33	28	16	38	52	23	31	22	56	12	31	13	40	34	15	28	30	30	25	29	20	24	47	52	27	28	26	31
chr3	246	15	22	17	15	57	31	34	29	33	40	37	9	16	33	50	35	25	30	19	10	29	34	24	55	36	27	59	16	63	21	37	17	14	29	16	39	21	21	20	29	17	20	25	38	14	22	27	39
chr3	247	21	13	14	13	78	28	28	32	25	51	29	18	11	24	41	37	35	48	29	19	22	47	20	54	41	19	41	9	60	31	25	18	32	30	18	24	27	17	17	22	19	19	44	54	25	21	21	35
chr3	248	18	21	17	15	70	32	39	26	29	40	33	14	15	30	60	39	26	40	18	24	15	28	19	38	60	27	27	19	54	17	36	7	17	23	15	20	23	16	21	26	14	21	25	63	26	18	24	27
chr3	249	17	18	20	20	56	31	37	20	20	34	30	15	17	37	39	32	19	36	25	12	28	26	20	32	32	16	23	13	41	24	24	19	19	30	16	31	19	11	14	26	12	17	33	47	16	18	23	24
chr3	250	16	17	12	18	65	30	32	21	29	40	31	12	13	36	42	40	22	45	25	18	37	22	19	44	33	15	29	15	53	26	24	14	20	31	16	22	10	18	26	37	19	14	33	54	21	13	16	28
chr3	251	8	20	16	17	62	38	35	20	26	37	25	9	8	32	42	36	18	41	21	11	26	38	17	33	46	23	44	14	53	14	34	16	27	26	11	12	22	15	25	22	15	13	30	32	8	12	20	25
chr3	252	12	19	10	21	55	20	35	21	22	28	34	18	8	34	30	33	32	22	19	14	25	22	15	31	35	22	29	15	40	24	22	8	23	24	7	26	20	16	19	28	18	11	23	35	7	22	26	30
chr3	253	23	17	10	14	44	20	32	24	25	30	30	5	11	35	44	23	23	33	27	9	24	23	12	35	24	26	34	12	43	14	26	11	28	23	20	24	17	13	27	39	9	18	29	40	16	15	22	34
chr3	254	21	23	17	16	49	28	27	31	24	25	37	6	13	32	37	39	22	42	20	10	21	20	14	34	24	18	30	16	43	20	12	5	24	28	18	20	15	12	13	28	15	17	22	39	21	16	16	28
chr3	255	10	9	18	8	45	31	32	14	17	28	26	12	7	33	34	30	22	28	14	18	26	26	16	36	21	24	24	14	42	18	20	16	20	18	18	18	11	12	27	29	11	19	28	39	12	18	15	30
chr3	256	8	16	8	8	53	27	27	14	28	24	25	14	8	27	43	23	23	28	15	8	22	23	23	28	32	23	26	15	42	19	23	10	18	16	11	16	17	14	16	26	10	12	13	37	18	13	13	21
chr3	257	7	19	15	18	40	23	28	17	14	18	17	12	8	34	42	36	17	26	14	10	23	20	18	27	34	14	28	20	46	14	25	14	19	20	8	14	11	16	21	22	15	18	17	32	18	13	14	16
chr3	258	8	14	10	8	40	18	25	15	16	17	20	9	6	31	40	26	15	30	12	9	24	24	14	26	25	12	18	5	39	15	27	5	14	25	12	20	13	7	11	18	16	19	15	35	8	11	10	31
chr3	259	11	16	12	11	49	17	13	23	24	32	18	11	8	33	32	23	10	19	14	6	21	14	13	22	25	14	26	10	29	13	16	8	18	17	22	18	5	10	18	18	14	20	29	42	7	15	20	34
chr3	260	9	17	14	19	45	19	17	23	23	20	14	9	11	20	28	27	14	21	13	7	20	17	21	34	24	15	20	18	38	11	18	13	17	23	9	16	11	11	24	20	10	11	19	25	12	8	12	20
chr3	261	13	17	6	11	51	15	18	18	19	18	21	4	7	31	24	26	19	28	10	10	24	14	13	37	20	17	23	16	38	18	11	12	12	23	19	17	11	5	12	15	8	19	13	22	17	13	12	25
chr3	262	8	15	14	10	60	25	26	19	18	18	16	9	16	16	32	24	12	30	31	11	16	14	14	35	36	19	31	15	39	15	12	6	11	17	9	10	15	11	14	10	13	14	16	20	15	13	17	27
chr3	263	10	17	16	10	39	29	19	19	23	25	29	9	17	32	30	29	21	28	17	10	20	18	15	32	25	17	19	12	39	22	23	11	16	20	15	13	16	10	11	19	11	14	14	26	8	14	26	25
chr3	264	11	15	14	21	59	19	22	20	19	29	26	7	10	28	36	23	12	34	14	11	14	22	9	35	28	13	15	10	35	22	16	11	17	19	11	14	21	16	15	22	13	13	18	23	18	10	14	31
chr3	265	14	15	10	9	40	19	29	14	24	20	18	9	4	29	31	21	17	29	10	14	23	22	14	22	20	13	28	15	34	19	17	9	18	21	16	15	15	18	11	14	18	17	36	32	11	15	14	24
chr3	266	10	11	13	21	32	13	21	18	35	25	14	10	9	26	27	23	14	25	11	7	15	14	11	27	17	15	24	18	26	13	15	16	12	9	14	17	17	8	8	19	10	11	23	32	13	15	11	26
chr3	267	14	13	10	13	43	18	24	11	16	32	27	9	15	29	31	22	15	38	23	9	19	14	10	28	30	11	24	11	29	27	16	13	15	13	12	8	10	15	9	18	13	8	21	28	11	16	13	21
chr3	268	14	14	11	11	41	14	18	14	18	22	14	8	9	26	25	19	16	31	16	11	20	8	16	36	18	19	25	13	38	13	23	8	11	21	10	10	12	7	15	15	9	8	22	24	14	11	14	20
chr3	269	9	11	12	11	39	22	23	23	18	24	12	17	17	18	32	21	19	34	16	9	23	21	8	31	23	16	11	5	32	16	15	9	19	15	13	14	11	15	14	15	12	19	16	24	14	19	12	19
chr3	270	8	15	15	19	45	24	19	17	20	15	17	10	20	22	23	18	13	35	12	16	8	21	18	39	24	20	29	14	36	11	17	9	12	32	13	13	12	9	16	25	19	19	15	33	9	13	13	32
chr3	271	10	13	13	12	34	23	17	13	20	26	22	10	7	24	23	24	17	33	22	9	17	23	10	34	25	20	24	12	39	13	21	9	20	24	20	20	15	15	15	22	16	14	20	23	17	19	18	25
chr3	272	6	13	8	8	39	21	20	17	19	20	18	9	8	38	37	33	18	28	16	10	20	10	20	28	27	14	26	14	28	16	18	8	20	24	9	12	14	11	12	11	8	15	22	24	16	13	16	18
chr3	273	10	14	10	11	48	31	16	20	22	20	32	16	9	34	38	31	10	20	19	16	21	20	22	32	28	19	36	9	23	26	16	10	19	24	13	19	14	12	16	14	13	22	28	30	21	18	17	27
chr3	274	10	14	25	11	48	24	19	15	20	31	29	14	17	40	30	24	14	35	17	17	16	17	20	34	21	14	28	16	38	27	22	8	18	31	19	21	13	8	20	21	10	15	21	27	8	19	26	30
chr3	275	11	10	15	13	42	28	18	20	16	24	20	12	21	31	29	32	21	26	28	16	19	27	18	36	31	15	30	18	36	23	20	18	15	22	11	21	18	10	27	17	19	13	26	31	12	13	19	32
chr3	276	12	15	14	15	57	28	21	22	27	18	24	17	9	40	28	29	21	34	22	16	15	25	17	29	21	19	22	19	44	22	20	14	18	32	11	20	15	13	14	16	16	20	22	23	19	19	32	30
chr3	277	10	9	21	14	40	20	20	18	25	33	20	18	17	22	38	23	13	39	35	13	16	22	18	27	19	8	23	15	39	15	23	8	17	26	18	21	15	15	12	15	12	15	25	27	16	15	12	24
chr3	278	8	17	15	14	52	29	20	17	17	27	27	11	24	28	21	26	17	26	25	15	23	20	19	28	13	17	25	21	42	20	22	16	20	27	21	17	25	7	8	28	16	21	23	32	12	15	17	26
chr3	279	8	24	13	22	40	33	27	21	27	19	19	12	20	31	29	18	18	40	20	17	29	23	23	27	36	16	39	16	36	14	16	11	18	16	21	26	23	11	14	26	13	17	24	30	14	14	15	44
chr3	280	19	10	18	17	50	25	29	28	19	28	28	12	16	47	29	28	23	45	23	12	25	18	23	52	26	15	35	17	51	29	21	8	24	20	14	30	23	15	11	21	21	14	21	40	28	24	14	39
chr3	281	16	22	17	15	55	27	35	25	23	21	34	14	30	44	33	41	34	31	29	22	23	17	8	48	32	20	37	23	43	29	22	10	23	28	14	27	16	11	19	27	16	13	32	51	14	20	25	32
chr3	282	21	20	13	22	54	37	24	27	38	24	40	16	23	47	43	25	26	27	28	20	28	21	28	39	27	16	30	17	49	26	30	24	37	31	23	32	21	18	17	18	22	20	26	35	25	16	20	39
chr3	283	19	28	14	29	61	33	34	26	32	36	39	12	18	49	32	25	31	53	26	15	35	20	33	36	46	24	39	26	48	21	31	23	22	21	24	21	32	16	18	22	14	25	33	29	31	19	34	35
chr3	284	20	16	31	26	50	39	36	27	25	31	40	21	21	47	46	37	32	57	36	16	35	23	20	54	51	20	38	24	41	29	28	20	27	23	17	27	33	20	26	28	14	20	39	39	15	28	28	39
chr3	285	19	19	24	23	43	33	41	24	39	40	36	13	23	49	46	37	44	52	14	18	26	18	24	58	41	20	35	22	57	32	30	26	22	35	16	42	32	20	19	25	13	24	43	36	18	27	23	41
chr3	286	22	26	18	25	60	33	34	27	35	40	33	13	22	47	36	35	28	49	42	20	43	22	18	52	25	28	45	26	44	28	24	25	17	31	21	38	27	27	15	29	19	21	43	32	20	25	26	54
chr3	287	28	20	33	28	73	34	32	27	32	43	40	18	18	53	58	39	21	58	35	17	25	20	21	37	42	24	43	21	43	24	31	23	30	29	29	38	30	33	10	28	15	31	34	28	21	21	33	43
chr3	288	38	26	18	30	70	43	48	35	36	47	26	15	27	68	56	40	39	51	38	22	40	25	28	62	43	25	45	30	48	35	31	19	31	46	29	41	33	20	24	32	29	21	38	38	27	16	29	36
chr3	289	27	21	17	28	52	34	39	43	49	43	37	23	35	45	48	47	41	59	34	25	40	30	22	58	45	23	51	19	54	50	45	21	41	44	26	38	44	17	25	27	26	38	52	41	22	19	33	46
chr3	290	27	34	40	26	59	49	40	40	48	46	71	31	32	56	59	37	47	59	40	27	40	29	35	62	45	29	66	34	60	34	43	26	44	34	33	37	34	30	22	42	29	35	37	50	24	39	32	57
chr3	291	32	35	40	28	67	46	61	35	54	53	51	19	38	64	49	38	43	54	59	39	37	36	33	50	47	31	60	40	64	38	42	24	36	41	33	36	41	31	25	32	18	36	50	63	36	28	39	56
chr3	292	39	27	37	31	86	44	49	30	53	62	66	23	32	58	46	47	47	68	53	28	50	35	37	70	63	33	54	29	58	38	45	24	40	38	33	45	39	33	25	39	30	39	57	50	37	30	38	69
chr3	293	47	37	33	25	80	57	48	44	53	59	66	22	28	65	61	61	44	75	56	32	56	40	39	82	70	28	68	28	84	45	37	29	47	48	35	43	37	24	37	39	24	36	61	49	46	28	39	50
chr3	294	34	25	45	41	84	50	67	44	44	69	68	30	35	85	51	52	54	60	71	29	59	26	29	64	55	34	63	28	77	55	53	35	50	43	31	55	40	28	28	50	30	31	54	54	28	42	47	58
chr3	295	46	38	45	45	80	50	56	44	48	58	67	34	33	91	56	53	61	82	46	29	60	36	38	76	67	29	66	35	71	48	38	31	33	40	41	62	45	31	32	45	25	40	81	64	46	37	35	75
chr3	296	41	42	47	47	92	53	56	40	59	77	75	31	38	80	75	66	61	79	86	40	62	40	46	90	75	34	61	36	70	48	48	25	43	51	36	51	41	26	35	53	24	43	58	65	41	43	47	66
chr3	297	41	51	58	34	113	60	60	56	57	75	92	28	54	104	74	55	50	95	64	47	77	44	45	80	59	47	66	45	67	62	58	20	52	62	45	52	62	25	43	58	26	45	59	68	40	36	55	79
chr3	298	47	40	51	39	112	74	70	54	57	79	79	38	61	89	83	63	70	91	67	52	71	49	50	104	63	46	75	47	88	70	63	42	57	50	42	52	63	31	42	54	31	47	67	65	35	36	60	69
chr3	299	50	50	47	42	110	79	76	57	60	99	89	38	64	90	78	59	57	98	90	48	82	50	54	100	80	43	79	49	82	55	61	37	54	73	58	64	49	31	40	60	39	53	99	74	55	52	63	86
chr3	300	55	39	62	46	101	66	84	50	61	77	109	29	39	95	91	80	67	86	78	48	67	61	56	105	81	40	80	57	89	51	79	34	57	93	34	66	45	32	44	57	43	67	70	84	58	47	60	79
chr3	301	57	43	64	50	107	75	83	47	84	82	97	35	58	87	87	68	75	90	79	53	91	46	64	118	94	52	92	47	107	60	62	28	50	74	50	62	52	35	41	68	35	53	75	84	51	56	63	83
chr3	302	50	46	52	51	133	71	89	55	82	128	115	43	55	89	91	74	85	97	76	40	74	57	67	98	84	41	86	50	108	63	48	45	65	75	48	81	62	37	35	70	38	59	82	86	43	56	68	63
chr3	303	60	44	61	65	120	71	90	49	70	102	105	36	56	99	109	110	83	106	93	50	77	53	77	110	88	55	80	52	113	67	58	41	66	72	48	73	57	55	42	65	40	74	96	89	48	57	72	95
chr3	304	61	55	72	52	140	97	86	62	89	110	97	41	65	123	82	75	91	109	86	48	117	78	68	116	90	57	107	50	104	76	82	43	69	88	38	82	65	44	43	72	46	64	90	97	70	54	87	93
chr3	305	74	47	71	54	164	83	83	56	80	106	128	51	75	126	103	68	81	112	91	57	113	71	74	117	93	52	96	49	102	74	63	41	64	74	61	86	72	49	62	84	41	76	101	98	70	53	85	99
chr3	306	65	56	65	73	164	110	115	62	87	115	129	52	50	132	112	66	104	118	100	53	126	72	92	114	118	74	125	58	124	77	90	62	84	79	54	90	64	58	64	83	43	85	121	118	62	67	82	84
chr3	307	72	68	81	62	156	103	138	51	79	144	127	51	76	120	126	86	120	145	101	65	107	80	71	135	103	76	127	55	125	92	99	60	75	100	51	109	72	56	54	101	52	96	118	127	64	74	91	84
chr3	308	72	60	59	76	182	126	116	47	109	134	138	52	90	150	147	91	108	135	84	70	113	81	93	146	114	61	142	61	135	95	101	74	88	112	71	100	63	52	72	86	51	75	130	107	72	81	88	117
chr3	309	70	64	73	78	163	121	125	55	109	129	144	57	69	124	130	108	125	138	101	74	113	69	74	153	105	70	135	64	112	93	98	59	90	99	60	102	74	56	84	97	53	94	137	121	65	79	83	110
chr3	310	85	60	92	63	191	108	103	69	103	160	131	59	81	142	124	98	117	156	115	56	136	93	84	151	121	98	125	63	143	99	117	68	94	95	80	121	71	62	59	96	45	73	128	122	67	80	95	101
chr3	311	67	70	63	72	199	104	123	62	123	157	177	58	73	143	163	120	99	151	109	65	117	85	70	132	128	66	144	54	149	121	123	65	89	126	73	116	80	62	80	106	45	93	124	141	74	85	92	88
chr3	312	81	81	85	80	194	109	126	61	108	163	159	48	65	136	142	100	104	122	129	55	143	92	72	152	142	80	125	73	148	110	132	58	101	117	71	135	72	67	64	101	51	93	130	131	75	91	112	115
chr3	313	87	66	116	79	211	103	133	79	110	168	167	64	90	137	142	111	137	162	138	73	139	110	90	152	155	83	128	83	146	93	122	62	81	113	73	131	76	60	60	104	43	77	157	130	100	100	104	111
chr3	314	81	89	84	84	222	118	131	85	105	175	161	70	72	149	142	123	120	164	121	79	165	88	91	161	151	88	152	55	148	101	117	72	100	98	61	122	76	71	85	111	47	96	151	141	87	83	103	112
chr3	315	70	72	93	63	225	110	146	75	121	156	161	54	82	164	168	110	118	146	139	56	154	105	84	153	129	91	141	77	149	89	134	68	95	120	70	111	88	72	77	130	50	84	168	176	85	85	109	103
chr3	316	81	75	98	70	212	117	146	60	126	188	151	81	79	160	137	118	122	170	116	67	166	98	84	152	144	84	163	84	161	90	106	69	103	135	65	120	69	89	86	120	57	79	164	150	91	76	124	117
chr3	317	92	92	80	62	228	116	173	58	122	177	182	63	76	152	148	123	140	157	131	62	164	110	97	174	143	95	134	66	186	108	136	75	102	129	65	138	81	89	72	141	57	108	154	161	86	97	112	118
chr3	318	80	102	91	70	225	110	156	56	119	181	186	60	99	147	169	120	147	153	115	55	186	101	77	155	171	83	158	68	161	96	118	70	99	132	45	116	87	56	78	130	49	97	164	164	72	101	99	126
chr3	319	87	97	86	72	206	141	152	66	113	194	184	73	91	184	161	106	135	179	135	62	182	124	102	167	156	82	155	63	187	103	152	65	97	129	72	140	75	70	89	121	54	88	189	141	73	84	122	120
chr3	320	82	78	94	77	232	118	164	62	129	197	173	69	82	155	175	117	123	153	136	73	193	94	94	167	160	90	144	67	197	101	149	84	101	129	63	143	83	65	84	137	57	86	171	149	70	94	114	110
chr3	321	93	89	94	81	250	115	155	59	129	198	188	61	83	157	181	116	128	170	128	68	170	122	97	189	160	99	151	66	165	110	154	73	106	124	81	133	78	80	92	141	53	87	170	167	79	97	116	132
chr3	322	82	83	86	66	230	108	153	79	132	188	179	66	83	140	172	130	149	203	118	78	190	94	76	191	169	91	166	77	176	103	145	91	82	132	66	122	84	73	89	124	45	76	179	143	93	69	113	127
chr3	323	73	90	79	61	258	132	141	65	132	201	164	49	64	155	155	109	143	183	117	72	184	117	80	208	170	77	148	59	189	96	144	68	107	127	51	121	77	97	106	150	49	87	176	159	67	81	102	119
chr3	324	72	92	92	68	250	111	156	69	125	211	199	77	60	171	186	122	135	181	141	75	180	124	88	151	164	77	140	55	167	90	129	74	109	108	65	128	78	82	106	137	67	116	147	156	87	96	122	99
chr3	325	74	77	92	71	283	106	156	70	116	193	194	74	73	148	181	136	137	154	120	78	186	112	104	178	176	89	161	62	168	88	144	60	100	119	68	130	84	83	87	132	48	105	152	147	74	79	112	123
chr3	326	85	73	95	80	296	123	159	56	132	203	176	57	55	177	163	116	132	164	110	71	189	94	111	179	183	78	147	47	187	93	151	67	100	138	56	143	70	77	95	163	50	87	169	139	75	117	110	126
chr3	327	75	102	87	71	253	106	156	64	110	242	196	50	64	154	199	123	129	194	116	69	165	104	88	155	178	91	127	68	224	72	133	76	101	110	60	125	78	73	78	159	56	93	167	130	87	98	111	106
chr3	328	86	85	71	79	272	122	143	49	126	187	183	61	68	164	199	98	165	169	112	74	175	107	85	177	190	97	152	64	208	70	129	74	125	118	57	131	64	77	80	125	42	85	152	148	80	81	114	109
chr3	329	83	91	74	76	264	104	172	53	112	221	190	67	59	139	191	111	134	173	111	68	184	120	76	149	166	79	162	70	173	85	138	61	110	146	70	128	82	68	84	135	38	87	180	144	96	72	114	117
chr3	330	69	86	63	70	267	101	155	52	98	227	173	73	60	120	166	110	135	154	103	79	190	113	100	148	178	87	156	64	149	93	132	80	105	118	62	143	65	66	76	140	46	99	185	145	76	68	111	113
chr3	331	68	87	64	70	260	122	124	47	114	195	186	59	74	147	176	130	122	148	111	67	210	108	72	172	180	92	160	69	181	100	158	78	96	124	71	111	74	79	83	158	57	96	160	143	94	93	115	109
chr3	332	76	84	81	76	301	114	158	56	127	230	183	65	66	131	164	130	131	176	105	73	172	117	87	170	171	85	171	73	185	81	162	73	119	159	56	134	77	57	88	136	44	84	158	126	71	85	93	88
chr3	333	62	82	66	69	286	91	160	50	121	220	180	56	62	131	174	122	114	162	115	50	191	107	70	175	214	79	132	64	182	80	141	68	96	94	55	130	68	57	109	133	39	84	176	150	86	90	104	95
chr3	334	79	73	61	71	271	106	166	53	99	196	177	70	59	160	178	133	104	149	108	58	201	107	87	149	174	76	165	53	202	76	126	86	115	144	62	118	71	77	65	166	69	91	165	128	80	96	92	98
chr3	335	71	81	79	70	253	109	147	52	108	194	183	58	66	131	180	114	117	147	101	54	177	129	76	128	196	80	127	46	165	81	136	77	92	116	71	124	58	53	87	135	39	81	156	137	81	82	91	83
chr3	336	71	86	71	74	253	99	147	52	121	203	170	75	53	132	167	92	106	170	115	62	169	112	74	159	186	93	148	70	192	89	149	66	86	112	57	131	63	59	74	133	73	78	184	145	73	83	102	94
chr3	337	58	81	60	57	292	97	146	43	95	202	167	54	52	110	160	105	107	154	106	58	169	98	65	144	174	73	156	58	169	76	130	67	93	102	53	94	41	64	68	143	45	81	174	124	84	65	93	107
chr3	338	51	91	81	61	251	105	135	63	99	182	193	61	56	115	167	88	98	140	112	58	174	116	53	154	164	88	148	45	151	78	143	63	90	86	40	93	62	63	60	135	44	80	155	122	65	73	102	78
chr3	339	70	91	77	60	252	92	111	47	108	207	159	64	47	131	172	97	124	135	102	66	167	103	65	134	178	79	125	56	174	73	135	78	100	110	50	131	67	70	78	153	33	98	140	128	79	81	76	83
chr3	340	71	67	59	65	249	88	150	41	102	198	197	61	54	117	168	92	109	158	108	56	157	99	66	128	164	78	142	60	166	100	132	73	102	105	41	93	56	46	72	128	52	78	142	142	67	70	73	87
chr3	341	52	79	63	66	245	86	143	48	110	190	173	74	50	109	150	89	106	130	89	61	146	101	58	157	180	69	134	52	181	85	137	57	90	110	48	99	78	68	82	137	43	64	148	138	61	72	96	83
chr3	342	51	94	59	71	288	106	129	49	91	193	165	55	52	107	158	112	107	148	94	63	150	104	57	140	194	88	136	53	178	63	153	65	87	103	49	97	62	63	66	126	36	94	125	118	81	64	101	78
chr3	343	72	77	62	53	260	97	144	46	84	182	174	38	41	117	158	99	86	136	103	63	151	113	52	140	193	68	128	42	169	77	134	60	84	102	54	117	69	73	68	140	40	80	122	118	67	70	85	93
chr3	344	61	63	83	59	268	112	128	33	103	224	174	39	55	130	153	90	95	146	89	54	155	106	64	145	142	67	118	32	161	76	129	71	100	92	38	101	64	73	62	131	42	68	179	162	60	65	79	90
chr3	345	63	66	64	71	240	80	132	45	101	174	148	38	50	116	147	97	91	148	75	56	136	103	65	140	169	67	124	45	137	81	117	53	87	98	34	108	54	54	67	130	42	72	141	121	69	57	78	97
chr3	346	55	84	70	59	275	95	117	58	92	193	150	41	42	112	139	87	82	128	79	55	153	122	51	146	142	61	105	47	181	64	147	56	88	108	34	87	38	60	72	144	40	71	149	131	73	66	84	91
chr3	347	58	82	60	67	245	89	124	44	95	199	180	55	39	118	152	76	86	141	81	54	165	116	61	121	167	74	120	49	160	71	124	72	84	102	34	88	40	57	47	136	37	68	150	118	72	48	84	90
chr3	348	56	72	54	55	260	116	101	46	86	223	141	54	42	116	188	101	78	138	68	38	132	99	49	143	151	84	119	56	167	80	114	56	77	103	45	102	46	60	67	136	28	62	143	127	68	74	77	69
chr3	349	62	76	58	47	250	70	100	32	89	187	155	62	37	113	143	77	80	146	109	49	135	109	61	107	165	70	108	46	182	65	140	53	89	97	34	79	58	51	70	116	49	64	132	133	64	58	88	81
chr3	350	61	72	49	51	247	78	148	31	86	169	167	36	25	109	144	75	80	124	90	49	151	98	52	127	171	48	133	46	161	71	119	53	79	107	51	102	49	58	57	90	40	69	162	135	73	60	72	73
chr3	351	39	61	58	64	224	67	110	34	95	187	174	44	39	114	140	89	73	100	73	42	133	110	54	121	162	55	115	47	155	63	137	59	87	100	33	112	42	62	53	109	23	70	135	110	73	63	91	61
chr3	352	45	49	45	46	221	71	102	38	89	209	144	51	42	101	163	95	92	124	86	37	142	101	52	105	181	81	108	45	147	60	136	53	75	102	38	89	40	62	77	142	36	70	128	132	53	74	78	69
chr3	353	55	81	64	69	235	89	116	30	89	180	162	49	33	102	154	76	96	121	87	40	140	96	49	107	181	59	94	37	149	75	132	42	75	97	28	84	67	61	54	106	31	61	132	105	62	62	62	57
chr3	354	44	81	45	50	223	91	125	24	66	178	129	57	47	108	137	75	86	123	70	56	135	90	58	116	184	67	122	41	169	64	116	56	82	79	33	83	43	57	64	111	29	60	101	115	57	64	83	78
chr3	355	49	79	54	50	191	74	95	40	75	199	126	48	31	96	146	75	80	114	84	49	112	97	53	113	152	66	118	38	143	76	92	50	79	76	34	99	50	48	60	111	28	68	129	125	69	63	66	66
chr3	356	42	75	34	55	218	77	114	26	80	192	162	37	45	84	138	73	104	112	83	43	115	94	55	100	155	52	82	37	143	70	122	45	69	86	44	89	50	53	54	101	31	63	128	114	67	64	51	68
chr3	357	44	61	45	50	240	72	105	41	71	184	161	36	32	94	141	80	72	105	80	50	119	86	50	87	152	56	94	43	142	68	116	41	82	84	31	78	54	43	67	100	48	75	135	99	52	54	54	63
chr3	358	46	61	47	54	208	84	91	20	91	183	130	40	37	88	133	56	65	114	82	44	124	95	43	106	151	47	100	39	133	60	114	42	70	91	24	85	58	40	60	105	26	57	114	108	64	59	61	66
chr3	359	45	47	43	51	190	73	105	30	72	166	135	47	30	92	126	77	72	105	80	45	112	97	38	112	130	41	91	45	153	61	112	45	75	97	30	89	49	41	50	112	41	59	120	114	59	47	55	64
chr3	360	50	60	40	43	194	67	108	29	97	186	143	39	38	66	113	73	69	98	56	32	114	81	54	100	154	45	78	28	151	65	114	46	77	78	20	72	45	49	57	90	39	58	103	72	57	62	64	52
chr3	361	45	57	43	48	190	73	86	31	61	161	146	35	33	90	125	77	69	112	68	48	115	82	60	110	165	42	82	29	131	53	132	49	64	96	36	89	41	40	60	79	28	55	123	102	47	66	56	52
chr3	362	39	71	49	55	185	65	94	24	73	174	135	35	30	84	147	50	56	107	81	46	96	81	45	102	142	49	97	27	142	52	121	56	86	98	22	92	33	50	63	82	27	57	112	115	54	59	55	51
chr3	363	44	68	48	40	186	70	96	29	74	193	130	35	20	95	121	63	72	95	76	49	107	96	42	87	159	56	89	28	134	56	122	48	61	83	23	65	45	37	48	82	29	51	118	97	61	52	57	60
chr3	364	42	61	43	47	167	61	99	19	77	152	115	37	28	87	101	87	64	101	68	36	81	77	38	89	135	44	89	26	128	47	108	43	75	65	28	79	48	40	49	86	30	38	105	92	51	47	56	55
chr3	365	26	53	41	44	172	69	76	33	62	152	147	44	34	96	113	74	52	100	76	36	96	83	58	90	152	38	101	31	115	53	118	37	61	76	25	63	38	53	54	81	29	45	115	101	58	38	54	44
chr3	366	28	41	44	34	188	64	84	23	76	151	113	44	23	84	88	68	45	91	59	31	81	66	40	82	131	44	91	38	119	53	117	54	73	71	23	79	38	57	48	83	27	46	96	98	58	50	48	48
chr3	367	35	51	50	38	153	50	100	33	55	163	124	28	29	76	129	73	64	85	66	41	96	87	38	87	140	45	94	27	146	50	117	43	46	75	22	58	37	28	57	83	41	48	91	97	44	42	55	58
chr3	368	29	54	35	39	156	57	81	31	71	146	104	37	17	90	102	62	49	89	48	35	80	68	44	71	142	43	85	27	120	52	86	44	48	76	16	91	40	42	48	83	19	48	92	91	44	46	53	42
chr3	369	29	48	45	37	158	61	68	31	58	149	118	40	26	80	122	62	61	83	67	22	82	77	40	77	133	43	60	30	123	46	94	30	65	63	18	73	34	41	37	84	16	45	83	107	35	46	56	48
chr3	370	37	40	35	35	154	48	77	18	56	132	112	31	26	75	98	72	57	78	63	28	108	75	33	84	126	40	76	25	115	56	92	39	57	55	23	67	35	32	48	84	28	55	82	106	59	33	41	48
chr3	371	20	45	28	43	168	60	73	17	53	151	110	27	33	65	90	61	43	75	60	25	74	66	40	75	150	40	70	39	108	43	89	37	57	70	21	63	31	39	40	76	22	44	68	79	44	30	44	53
chr3	372	31	34	29	47	161	58	72	24	55	156	101	35	26	73	92	53	38	83	57	30	90	71	35	73	120	41	67	33	105	38	83	32	56	55	17	63	25	42	33	65	22	46	86	86	50	39	43	51
chr3	373	25	44	33	35	144	72	67	24	45	110	93	29	17	64	102	53	36	75	50	33	91	61	28	86	114	39	54	23	118	37	94	45	57	44	18	56	26	29	48	57	15	41	88	69	47	32	43	39
chr3	374	32	48	38	28	154	52	66	22	69	118	93	20	28	64	85	64	43	75	61	23	87	75	36	59	121	29	65	21	117	35	82	29	56	60	14	61	19	27	56	71	23	26	81	89	35	33	37	44
chr3	375	25	40	24	35	134	62	58	25	57	118	90	29	21	52	82	67	49	61	52	23	70	64	37	74	109	30	63	22	95	35	85	31	55	66	21	49	33	27	39	61	17	43	66	68	41	46	41	43
chr3	376	25	45	27	23	155	47	79	22	50	116	91	20	18	58	86	46	43	67	43	28	75	57	31	58	103	31	63	24	86	32	91	37	41	41	25	49	23	28	40	62	22	37	76	74	30	31	47	40
chr3	377	26	48	24	39	131	40	59	18	38	88	98	28	20	61	85	54	45	71	46	23	77	63	17	69	109	33	53	23	88	42	74	33	51	55	14	57	21	25	36	55	16	34	78	60	35	28	44	32
chr3	378	23	30	21	32	135	42	59	14	51	118	82	28	13	56	73	57	41	64	33	17	69	59	33	49	100	34	50	27	77	38	74	25	47	51	15	49	27	23	32	64	14	35	89	71	24	31	43	34
chr3	379	22	24	32	26	133	38	53	11	42	115	90	25	24	56	83	40	34	77	44	19	67	61	30	58	95	36	58	18	92	38	70	32	47	61	13	40	23	24	36	62	20	28	65	58	38	30	30	39
chr3	380	25	29	28	21	126	48	59	18	34	115	83	24	13	52	77	50	44	53	38	19	79	62	27	59	86	19	53	28	92	35	77	26	36	47	12	43	29	18	33	45	24	21	61	83	40	37	32	28
chr3	381	20	34	25	27	99	39	55	16	45	98	81	16	19	44	67	50	42	53	43	21	54	51	27	57	80	30	47	16	100	30	76	22	51	44	27	42	21	25	35	43	14	23	77	72	49	32	37	30
chr3	382	28	27	18	28	127	33	63	12	44	100	83	16	19	58	78	40	37	47	44	27	63	44	15	54	99	21	47	22	87	23	79	30	48	44	19	38	21	22	35	44	13	31	67	53	27	30	32	49
chr3	383	26	38	26	24	111	35	55	11	37	82	66	19	20	51	73	43	29	49	31	24	51	43	33	46	88	19	50	21	75	33	62	24	46	43	14	46	16	11	22	45	9	30	51	66	29	24	27	35
chr3	384	19	19	19	21	108	26	36	17	39	80	76	23	26	48	75	32	32	59	27	19	47	47	23	51	85	29	41	18	94	26	60	18	43	46	11	44	20	19	33	44	14	20	69	66	38	22	26	31
chr3	385	15	35	21	22	96	45	52	14	38	88	54	16	12	35	60	27	32	46	42	16	45	45	26	34	84	24	35	19	78	21	70	26	35	41	11	40	18	26	22	53	17	20	59	53	24	20	39	26
chr3	386	14	24	18	24	96	21	36	18	29	87	62	21	14	49	57	37	25	59	39	15	41	46	19	43	70	29	44	11	58	26	57	20	31	40	11	35	14	25	33	41	15	17	53	49	24	18	31	22
chr3	387	14	25	18	24	102	21	36	12	40	70	53	11	13	47	40	28	27	61	32	27	43	51	22	33	77	12	44	19	73	28	52	27	25	30	17	38	17	34	22	50	17	10	51	49	18	24	32	29
chr3	388	23	30	17	26	79	29	26	8	27	80	56	18	9	43	58	31	31	40	37	14	45	41	20	46	56	20	33	21	69	15	50	22	37	36	14	29	26	16	31	42	10	17	49	57	18	24	16	28
chr3	389	17	20	16	26	70	28	41	11	30	70	44	16	10	37	52	41	32	36	29	12	47	39	20	40	58	17	31	12	76	22	44	19	34	38	10	32	15	19	18	36	16	17	40	53	32	16	30	15
chr3	390	13	25	11	17	94	29	26	12	26	65	47	24	12	36	49	26	22	32	20	19	44	34	16	29	61	19	35	14	49	19	38	20	29	40	15	33	17	14	26	43	9	18	43	51	27	33	27	19
chr3	391	7	20	16	14	82	28	34	10	30	56	67	18	15	23	42	34	26	37	26	15	44	44	15	37	52	18	24	25	67	16	48	16	24	33	9	32	21	12	29	36	11	12	52	39	23	26	20	16
chr3	392	14	22	23	16	84	29	42	4	26	55	54	14	7	30	39	18	22	47	23	20	29	39	10	30	60	25	36	7	57	23	36	19	36	35	7	37	19	7	22	25	10	25	42	46	25	21	25	24
chr3	393	8	21	15	15	90	22	34	12	27	56	45	11	16	39	40	20	23	36	21	17	26	24	15	45	61	14	32	10	50	19	45	12	22	25	7	20	18	12	22	30	9	20	41	46	15	19	22	20
chr3	394	16	20	13	15	72	20	40	14	20	51	44	8	6	27	47	26	19	44	23	15	54	42	12	37	45	13	29	9	47	8	49	15	24	23	12	29	18	14	20	23	12	19	39	44	19	17	14	16
chr3	395	12	16	16	14	61	23	43	13	24	61	45	10	11	33	48	31	19	26	22	9	27	26	11	33	55	11	33	8	61	20	38	23	31	28	7	34	15	12	20	33	8	11	37	37	21	13	21	17
chr3	396	10	27	9	9	52	12	39	3	23	42	36	10	4	32	46	20	16	36	26	8	22	29	9	30	35	17	20	8	39	7	45	11	15	28	9	27	8	15	21	23	6	12	29	36	23	13	18	20
chr3	397	6	15	6	12	47	8	30	4	15	37	35	16	6	23	36	14	15	27	20	10	29	37	14	40	40	9	20	10	27	8	39	9	28	21	5	20	12	9	24	20	10	10	36	30	22	20	18	12
chr3	398	9	20	14	6	65	23	18	5	16	45	36	11	6	21	37	20	18	23	24	15	23	21	11	31	50	14	28	8	42	16	32	13	24	11	8	13	16	15	17	25	7	10	19	28	14	14	15	17
chr3	399	6	20	12	13	56	14	25	7	16	44	47	8	10	13	32	11	17	41	22	6	35	19	10	28	41	16	21	10	46	11	28	12	14	17	8	16	5	13	17	15	4	10	38	30	12	18	13	12
chr3	400	8	13	10	17	51	21	17	12	25	39	30	15	5	29	37	19	14	20	20	7	18	19	11	24	46	15	22	7	43	15	24	5	13	19	3	19	6	9	11	22	4	10	20	23	12	15	17	18
chr3	401	6	10	6	12	49	25	19	4	20	41	24	8	8	24	32	21	21	15	23	4	27	29	14	29	42	9	15	9	38	18	28	12	14	25	2	18	12	14	11	20	8	8	36	19	10	11	18	19
chr3	402	8	11	9	8	57	15	26	4	16	41	24	6	5	23	33	22	10	20	13	8	21	20	7	15	34	9	21	5	37	12	30	5	14	18	4	19	5	7	12	20	7	12	21	21	13	13	10	14
chr3	403	10	12	12	12	41	13	18	7	18	30	23	7	5	18	33	18	17	19	11	8	19	23	8	20	29	11	13	12	33	11	21	9	11	15	6	16	4	11	15	14	7	10	22	25	15	10	11	17
chr3	404	13	19	11	11	45	14	19	8	12	32	22	4	3	21	19	16	21	20	7	8	12	19	14	21	22	15	17	4	29	17	24	9	12	18	7	13	9	10	13	16	9	13	13	29	9	14	7	12
chr3	405	7	7	9	4	43	13	26	4	9	26	23	6	8	21	21	17	14	21	13	6	14	16	11	17	23	3	19	4	39	7	23	10	13	19	2	20	2	7	14	21	4	4	13	32	13	11	10	11
chr3	406	5	11	7	18	35	21	11	5	13	34	23	7	3	14	15	19	8	15	19	4	16	21	16	23	23	3	23	6	44	9	28	9	14	11	5	15	7	16	15	19	9	6	23	22	18	10	9	10
chr3	407	4	9	14	9	37	16	10	2	16	35	26	8	5	15	25	10	11	19	10	4	8	15	12	13	26	5	18	6	34	4	22	1	13	17	6	10	7	6	16	12	2	8	22	13	22	11	7	13
chr3	408	12	9	5	11	43	6	26	2	14	28	20	3	7	10	13	19	11	9	7	4	15	13	6	25	25	10	20	10	34	6	18	12	14	14	2	14	10	5	6	11	4	8	24	23	8	9	10	9
chr3	409	6	8	6	5	34	12	11	7	10	27	17	5	5	19	18	14	9	18	12	10	9	15	4	24	33	6	15	5	29	8	19	3	13	13	4	8	6	7	15	16	4	6	15	13	10	14	11	13
chr3	410	7	8	5	11	27	5	12	1	13	22	17	11	4	20	23	12	11	14	14	9	19	21	5	10	27	5	11	1	28	14	21	5	9	15	3	16	2	4	8	11	6	6	18	27	8	10	11	9
chr3	411	1	8	11	6	28	12	8	2	7	36	13	4	2	8	15	10	12	22	9	7	15	13	10	8	17	7	11	8	22	11	14	6	6	12	3	11	7	7	11	13	5	9	19	25	6	3	7	9
chr3	412	6	4	7	4	22	9	15	6	11	20	20	10	4	12	13	18	10	9	13	2	21	10	7	9	24	7	13	7	22	6	18	9	9	15	2	16	3	4	7	10	4	12	11	23	11	5	11	11
chr3	413	7	7	8	7	28	9	7	5	8	14	16	6	5	14	15	11	8	10	10	1	11	14	8	16	25	12	10	2	20	8	17	3	8	10	2	9	9	5	9	10	4	11	22	16	6	10	2	11
chr3	414	4	12	7	8	34	9	19	7	9	15	14	4	2	15	13	3	6	9	8	2	9	13	10	19	14	6	11	3	19	3	22	1	10	8	4	11	5	5	4	11	8	3	14	10	4	11	9	4
chr3	415	2	5	3	5	22	7	9	4	7	29	16	7	4	9	12	10	7	17	5	0	9	9	11	13	17	3	16	6	19	6	14	5	8	12	2	9	6	3	8	12	2	3	15	12	7	6	2	5
chr3	416	2	7	0	6	22	10	10	3	5	11	19	5	2	8	12	15	6	13	10	2	10	8	4	15	16	4	15	2	14	6	11	2	9	4	4	5	4	4	7	8	1	4	13	22	6	10	5	9
chr3	417	1	5	5	7	14	5	6	4	8	19	18	3	3	15	12	14	4	11	11	4	9	5	8	12	19	4	9	6	23	7	6	2	8	6	2	7	1	3	6	6	2	4	11	15	5	3	6	3
chr3	418	2	4	5	2	11	10	9	1	5	10	13	7	1	8	3	9	7	9	9	3	9	10	6	11	20	6	10	5	6	5	7	4	4	5	2	8	4	5	6	8	6	7	11	8	2	5	6	6
chr3	419	4	5	4	3	21	8	9	3	5	10	12	2	2	6	18	13	4	10	4	2	6	8	5	11	10	3	8	8	9	6	13	3	11	6	0	5	3	7	9	12	0	2	6	9	5	8	1	5
chr3	420	3	5	2	3	21	4	6	4	8	3	8	2	0	15	11	4	8	18	8	3	9	3	2	10	16	3	13	7	13	7	9	8	6	11	2	3	0	2	4	6	0	3	11	13	8	5	3	5
chr3	421	2	6	4	4	19	9	7	2	7	5	9	4	1	5	10	12	9	7	6	2	10	8	5	13	11	5	9	1	16	7	13	1	7	8	0	4	2	1	4	12	6	4	11	13	8	1	3	2
chr3	422	3	4	1	6	11	5	3	4	5	7	12	4	2	4	13	4	2	12	6	0	9	10	3	9	22	2	5	5	9	2	7	3	8	5	1	7	4	2	3	4	3	4	4	10	5	5	1	6
chr3	423	3	5	1	3	10	3	6	4	10	10	11	4	1	8	10	6	6	10	5	1	5	5	3	12	13	4	5	2	13	5	7	2	7	5	2	7	4	2	3	6	2	4	8	7	4	7	5	7
chr3	424	4	10	3	3	15	10	8	2	6	14	9	7	3	14	5	3	5	6	6	1	7	6	7	11	11	4	11	1	17	5	8	6	3	6	2	11	4	3	4	5	2	3	10	7	2	8	2	10
chr3	425	1	4	2	1	17	6	6	2	0	9	7	2	3	8	10	6	2	5	5	4	5	10	8	13	14	4	3	7	15	2	11	1	2	5	1	4	3	2	4	5	0	2	7	8	4	2	2	11
chr3	426	4	6	1	1	15	4	6	4	5	11	13	1	2	9	6	3	3	7	6	1	8	6	2	8	14	4	11	3	18	3	9	2	3	6	2	8	1	1	4	4	4	5	15	7	4	5	6	7
chr3	427	3	2	4	5	12	6	3	5	2	6	8	1	1	4	8	2	2	9	2	1	5	9	3	10	14	4	5	3	9	4	6	4	6	5	0	6	2	4	6	6	0	4	11	11	3	4	1	7
chr3	428	3	3	5	5	17	8	5	2	5	7	9	1	3	6	3	8	3	9	4	1	10	5	2	8	4	1	6	3	7	4	9	3	6	5	0	5	0	3	6	8	0	3	10	8	3	4	5	3
chr3	429	4	6	2	2	12	9	7	1	5	7	6	3	3	10	7	6	6	7	4	0	12	10	4	4	6	1	2	3	9	3	10	5	4	7	1	4	5	2	5	3	2	4	9	8	6	1	3	3
chr3	430	3	5	2	5	10	2	4	3	1	7	12	2	4	8	4	3	5	6	4	6	7	3	4	3	6	2	7	2	18	2	5	0	8	6	2	3	2	2	2	6	1	4	5	8	5	3	3	7
chr3	431	2	6	2	1	15	4	2	2	2	11	3	0	1	6	4	8	3	10	3	3	5	6	2	7	10	2	4	3	12	1	10	3	6	2	1	3	2	2	1	4	1	7	2	6	4	5	1	6
chr3	432	4	4	4	3	10	10	3	1	4	6	8	5	4	3	9	4	1	3	3	2	11	7	1	9	8	3	3	4	7	2	5	3	6	8	2	6	1	2	6	3	1	2	7	6	8	6	2	6
chr3	433	1	2	5	0	16	3	9	0	6	6	10	0	4	1	8	0	2	8	1	3	1	7	12	9	10	5	2	0	9	5	5	4	7	6	4	6	3	0	3	1	0	5	5	6	6	5	3	1
chr3	434	3	0	2	3	9	3	8	1	2	2	9	3	0	7	4	9	3	4	2	4	8	9	4	7	6	2	6	4	12	3	6	2	2	2	2	3	3	3	3	3	2	2	4	8	2	7	2	2
chr3	435	5	3	2	1	13	7	7	3	2	2	14	2	0	9	5	7	2	9	3	3	9	6	4	4	8	0	6	2	6	4	5	4	5	2	0	6	2	2	2	10	2	1	6	5	2	5	3	5
chr3	436	3	1	6	4	14	4	5	3	5	5	5	0	2	4	3	4	3	5	3	0	5	2	3	7	11	2	7	4	9	2	5	4	7	4	2	1	3	1	2	6	3	2	11	6	3	3	3	5
chr3	437	2	2	3	3	13	3	5	2	5	5	7	4	2	9	8	2	1	5	5	2	3	4	6	6	2	1	5	0	3	1	3	1	3	4	2	4	1	1	6	2	4	3	9	10	3	1	6	4
chr3	438	0	2	3	0	9	6	4	0	1	7	8	1	1	7	4	2	4	12	2	3	4	3	3	6	9	2	6	3	8	5	6	0	4	5	1	7	1	2	3	5	1	0	4	9	4	3	1	2
chr3	439	2	2	3	0	10	9	4	4	4	7	7	5	2	7	4	5	5	7	1	4	2	5	2	10	5	2	6	0	14	3	7	0	3	2	1	5	1	1	4	3	3	0	5	4	5	4	0	2
chr3	440	1	5	3	4	14	2	1	0	1	7	11	0	2	5	7	2	7	0	6	3	4	6	4	10	1	0	7	2	5	2	3	5	2	5	0	3	1	2	3	3	0	2	7	4	4	5	2	1
chr3	441	4	3	8	2	5	6	4	1	6	10	10	1	0	0	6	2	5	2	5	1	3	6	2	6	6	2	2	0	6	6	3	5	4	8	1	7	0	2	1	7	2	2	2	6	5	4	3	5
chr3	442	4	3	2	2	8	8	2	2	5	9	3	2	2	7	3	4	6	9	3	1	2	7	4	4	3	3	4	3	13	5	6	1	6	6	3	7	3	0	6	6	2	0	5	10	5	3	3	3
chr3	443	1	4	2	3	12	6	0	0	2	7	3	3	0	9	6	5	2	5	4	6	7	3	3	5	4	3	3	0	5	2	6	4	2	3	2	0	2	1	7	4	0	2	8	2	1	2	4	4
chr3	444	5	6	1	2	9	1	2	3	3	6	3	0	3	3	9	2	0	1	0	3	4	5	4	12	7	1	3	2	4	2	2	0	2	5	1	4	4	3	4	4	2	2	3	4	3	1	4	8
chr3	445	0	4	0	0	12	3	4	3	3	6	5	1	6	7	7	3	3	3	3	4	1	3	1	7	7	3	3	2	7	4	1	2	1	5	0	5	4	3	1	6	3	3	7	1	1	0	3	1
chr3	446	2	1	3	1	15	6	2	7	5	7	7	3	1	5	5	5	9	9	8	4	10	5	8	5	11	6	8	2	6	5	8	2	3	5	1	3	3	0	3	3	2	2	4	2	2	2	2	4
chr3	447	0	1	1	2	11	3	3	4	5	8	6	2	1	5	4	1	3	2	2	2	5	6	2	3	6	3	7	2	9	2	6	3	6	1	1	10	4	4	1	6	0	2	4	9	3	6	2	2
chr3	448	1	1	1	1	6	2	4	0	2	3	6	0	1	7	7	4	5	9	3	1	4	4	4	9	5	0	5	1	4	2	7	1	2	2	3	7	2	0	3	7	1	1	7	7	3	1	0	4
chr3	449	3	6	4	1	8	5	3	5	5	5	6	0	4	7	6	5	3	2	4	2	5	3	4	5	5	1	3	1	7	4	3	2	2	5	2	8	3	0	0	1	1	1	4	4	3	2	2	2
chr3	450	3	6	6	2	6	6	4	1	4	3	5	2	1	10	5	2	5	6	2	3	5	7	2	7	5	3	6	0	9	4	2	1	3	4	1	7	2	3	2	6	2	3	6	6	4	2	2	4
chr3	451	3	4	1	5	6	7	2	4	2	6	6	3	0	3	7	4	3	9	4	1	6	1	1	5	10	4	7	2	2	6	6	3	2	5	3	4	3	2	5	4	1	1	7	7	2	4	2	3
chr3	452	6	2	1	3	9	4	3	2	1	5	5	2	0	6	2	4	1	6	3	1	4	5	0	8	4	5	1	1	11	6	3	4	4	6	3	6	2	1	2	3	1	4	4	4	2	3	6	7
chr3	453	1	4	3	5	13	10	1	2	5	8	7	2	4	1	7	3	1	4	8	2	4	8	5	11	6	5	4	2	4	8	6	1	3	4	3	3	2	2	7	6	0	0	5	4	2	4	2	5
chr3	454	2	1	2	4	14	2	5	4	3	11	2	6	2	8	6	3	2	10	3	0	8	3	3	7	6	2	4	1	5	4	7	3	4	2	0	3	1	2	4	4	0	2	8	3	5	1	2	6
chr3	455	1	4	3	2	9	6	6	0	3	4	3	4	4	7	1	4	7	16	3	1	3	8	5	5	8	1	7	2	6	2	4	2	2	2	3	1	2	0	1	3	1	6	5	5	5	4	2	3
chr3	456	3	1	2	1	14	4	5	1	1	6	4	3	8	8	6	7	3	5	5	0	7	6	3	9	8	3	4	1	5	9	3	5	5	4	3	6	1	1	5	8	1	2	5	6	3	1	9	5
chr3	457	2	3	9	1	11	10	3	2	3	9	5	3	1	5	4	2	3	5	6	3	6	11	2	5	4	2	5	5	6	3	8	0	2	5	5	2	2	4	2	1	0	5	3	6	6	3	0	6
chr3	458	1	3	6	3	14	2	2	3	4	7	6	3	1	7	4	3	2	10	7	3	7	4	7	6	10	2	5	2	13	3	7	3	2	4	3	7	3	4	4	3	2	3	2	2	5	1	2	1
chr3	459	0	2	4	3	11	6	4	2	3	6	3	2	5	7	3	6	7	7	4	2	7	5	3	5	4	4	8	4	9	1	6	5	5	2	3	6	5	4	6	6	1	2	5	6	10	4	2	3
chr3	460	2	1	2	3	9	6	8	3	4	3	13	2	1	9	5	4	5	7	9	4	6	0	1	3	5	4	2	0	4	4	7	3	5	3	1	7	5	2	4	3	3	2	5	4	3	2	8	1
chr3	461	4	5	3	3	17	5	8	2	5	4	5	2	1	5	3	7	6	5	3	1	7	3	0	7	7	6	2	2	11	7	2	4	2	5	3	6	0	1	2	7	2	5	8	9	1	3	2	6
chr3	462	4	7	3	5	16	7	7	3	8	6	13	2	1	3	3	4	3	3	3	6	14	5	4	5	11	3	2	1	6	3	6	1	4	4	3	4	1	0	1	8	1	3	8	4	3	6	6	3
chr3	463	1	4	2	2	7	5	3	1	3	6	2	2	3	12	11	4	3	10	5	4	5	6	3	8	7	1	6	0	6	5	9	5	4	3	1	7	1	0	5	10	1	4	9	5	6	3	0	4
chr3	464	2	4	0	3	13	2	7	1	1	12	9	2	5	6	11	4	6	8	3	0	6	4	4	5	9	2	3	3	6	1	7	1	1	5	1	9	3	2	3	9	0	5	9	7	5	7	5	4
chr3	465	4	6	2	2	18	1	5	1	3	4	11	3	3	4	7	2	3	11	2	0	10	5	4	8	2	3	5	3	7	0	13	5	4	5	1	10	2	1	2	8	1	1	10	9	0	8	4	6
chr3	466	2	2	1	3	13	4	4	1	5	8	6	3	2	9	6	6	4	10	9	1	13	5	4	7	6	3	7	1	8	3	7	5	5	5	5	3	0	1	4	5	1	4	8	5	4	8	5	1
chr3	467	2	4	4	3	18	1	3	2	3	7	5	3	5	3	8	4	4	5	7	2	15	3	6	8	4	5	7	2	9	2	4	4	6	6	2	6	2	0	4	2	2	7	9	4	5	1	3	2
chr3	468	6	1	5	3	20	0	8	3	2	9	12	2	3	9	12	6	5	6	5	1	8	6	6	9	5	3	4	2	9	2	3	3	3	4	3	8	4	1	3	4	3	1	3	6	2	3	4	3
chr3	469	4	1	3	5	17	6	4	2	1	12	7	3	3	6	4	0	7	9	8	1	5	10	2	6	3	5	6	5	9	7	9	5	5	2	0	3	1	3	1	4	2	7	10	4	7	4	2	4
chr3	470	5	3	3	3	13	10	5	1	5	7	9	5	3	7	7	2	7	10	1	2	9	5	0	7	3	3	8	2	9	6	5	2	3	3	1	5	1	1	7	6	2	4	9	3	3	5	2	4
chr3	471	1	6	0	1	17	9	7	2	3	7	5	5	1	3	5	2	7	8	3	2	18	6	3	7	6	4	7	4	5	1	3	1	7	4	3	11	1	1	4	7	0	3	8	9	2	5	1	4
chr3	472	4	4	5	0	12	5	7	5	2	17	8	4	3	11	5	3	4	4	7	2	9	10	1	8	8	4	5	0	8	4	4	3	3	8	1	5	3	0	3	6	2	3	10	6	5	10	7	2
chr3	473	1	4	3	1	16	6	11	0	1	11	6	2	3	5	3	5	5	8	8	1	13	9	2	5	9	2	8	0	12	3	9	4	4	4	4	9	2	1	6	7	1	4	10	5	4	6	3	5
chr3	474	1	5	3	2	15	4	4	3	3	7	11	0	0	9	4	5	3	8	7	0	8	1	6	5	10	5	3	1	11	5	5	4	7	5	1	6	2	4	2	2	1	3	8	7	6	5	3	1
chr3	475	2	3	4	3	17	5	5	1	7	13	9	5	2	9	7	8	8	9	3	2	7	9	4	6	9	6	8	1	11	3	11	4	6	6	0	7	4	1	2	9	3	3	5	7	3	4	2	3
chr3	476	2	3	3	5	13	7	14	4	4	7	9	1	1	1	6	6	5	10	4	1	13	9	3	7	7	4	6	3	13	3	9	2	5	6	1	5	7	3	2	5	0	8	5	1	1	7	2	4
chr3	477	5	0	3	3	14	7	7	0	13	13	10	3	4	6	10	5	2	8	8	3	7	8	4	13	7	3	3	2	6	4	13	4	4	1	0	1	2	0	0	4	1	6	7	3	5	3	1	4
chr3	478	4	5	3	4	8	5	12	2	4	8	7	1	4	7	3	6	6	6	7	2	11	8	7	8	10	5	6	2	8	7	4	2	8	7	1	5	2	2	3	4	0	3	5	3	4	1	1	4
chr3	479	2	2	2	0	17	3	8	2	3	12	7	2	5	5	6	7	4	6	7	3	13	6	6	7	9	3	5	1	6	3	10	7	8	4	0	4	2	1	2	8	1	3	7	5	2	1	3	1
chr3	480	7	2	2	3	19	11	12	1	3	14	11	4	4	9	6	7	6	9	4	1	14	7	5	6	11	2	13	5	7	5	17	1	5	1	1	6	4	0	3	5	0	2	9	6	1	2	2	4
chr3	481	1	4	4	1	18	4	5	2	4	10	10	8	1	6	6	5	5	8	10	1	9	5	2	6	8	8	4	1	15	3	10	2	6	6	1	5	2	5	5	5	1	6	10	12	4	3	5	4
chr3	482	4	1	2	0	19	5	7	3	9	5	9	2	1	6	8	6	5	7	6	0	8	6	4	4	9	3	9	1	4	5	9	2	4	8	4	5	3	4	4	4	2	3	12	11	4	3	2	7
chr3	483	2	1	4	1	14	4	12	2	2	9	7	3	3	5	9	3	10	7	10	2	12	7	4	9	10	4	5	1	10	2	10	6	8	6	3	5	2	0	6	9	0	3	7	3	3	5	4	3
chr3	484	1	8	3	1	20	8	7	3	4	10	8	0	2	5	6	4	4	9	3	2	9	7	9	4	6	2	10	0	13	7	6	1	3	9	3	9	2	0	2	3	0	4	10	5	6	6	6	3
chr3	485	3	5	2	1	13	3	6	1	2	10	6	3	3	3	8	8	8	7	6	4	11	10	3	6	13	1	7	4	9	4	11	2	6	4	0	3	6	2	2	8	0	5	8	7	6	5	2	1
chr3	486	3	3	3	4	22	10	7	4	7	10	12	3	5	7	7	3	4	1	4	3	9	4	5	6	8	4	10	4	6	5	7	3	3	9	1	7	4	7	2	8	2	4	8	2	0	2	3	6
chr3	487	2	3	3	0	16	5	7	1	4	7	9	6	4	7	11	2	5	9	5	1	10	8	4	12	8	5	3	3	9	6	12	4	4	9	3	3	3	0	5	6	1	3	5	8	2	0	1	7
chr3	488	2	0	1	4	14	5	12	1	4	12	10	3	2	5	7	8	5	6	5	1	6	4	3	11	11	6	4	4	11	5	15	2	3	2	1	6	1	1	2	6	4	3	7	8	7	1	1	3
chr3	489	0	4	2	0	15	4	8	3	4	15	8	6	1	5	7	5	3	7	6	0	5	4	2	7	8	6	8	2	9	1	9	4	3	4	2	4	1	0	1	9	1	2	2	7	5	3	4	5
chr3	490	6	10	2	0	18	3	6	0	2	14	9	2	3	8	6	8	5	3	5	3	7	7	7	9	6	4	3	2	10	4	12	3	5	8	1	2	2	0	5	7	1	3	12	11	4	9	2	4
chr3	491	2	6	2	1	16	7	3	1	7	10	5	3	2	5	5	4	4	8	8	2	3	4	9	8	8	2	6	3	11	3	10	1	6	8	1	5	2	1	6	4	2	3	15	6	2	4	3	4
chr3	492	3	9	3	1	17	2	9	2	3	7	5	2	1	7	7	7	5	7	4	4	14	15	4	14	9	7	6	2	14	3	5	3	4	6	2	11	2	2	4	7	0	4	11	3	4	3	1	8
chr3	493	4	3	6	2	17	4	9	3	2	13	11	5	4	5	4	10	1	6	9	1	10	5	5	3	6	4	10	2	11	6	10	7	5	3	0	3	6	1	5	3	3	3	6	10	1	7	3	1
chr3	494	1	4	4	1	8	5	2	4	1	11	11	2	4	2	3	3	3	11	5	3	5	7	4	9	6	4	1	1	12	5	8	4	4	6	3	8	3	2	12	5	1	8	8	6	1	5	3	3
chr3	495	2	1	5	6	23	6	3	1	6	12	6	3	2	10	13	5	3	6	6	0	8	7	3	8	6	8	3	1	16	3	10	3	4	5	0	6	4	2	8	6	1	2	6	4	5	3	5	2
chr3	496	5	4	3	2	10	7	7	0	3	11	13	4	4	4	8	1	5	14	6	4	13	5	4	6	5	6	6	0	7	3	6	1	6	5	1	1	5	1	3	3	1	5	6	10	4	6	0	8
chr3	497	1	5	4	4	8	6	6	0	4	15	7	3	1	9	11	3	2	13	3	4	2	8	1	8	17	7	9	5	13	3	8	2	5	3	2	2	5	1	4	2	0	6	6	7	8	2	0	0
chr3	498	1	3	3	1	19	7	4	2	4	13	12	4	2	5	8	7	5	9	6	0	8	7	2	6	10	5	5	1	11	3	8	1	2	4	2	2	2	4	2	5	2	3	10	8	2	2	3	5
chr3	499	2	1	5	1	17	4	7	3	3	9	12	3	1	2	9	6	3	5	5	2	8	9	2	7	7	3	6	2	10	4	8	2	6	7	3	9	4	1	9	4	2	4	9	5	4	6	3	1
chr3	500	0	5	5	0	13	4	5	1	3	5	9	1	4	11	8	2	3	7	9	2	10	6	2	9	12	9	8	1	11	4	5	5	3	6	1	5	0	0	4	5	1	5	8	6	1	4	4	4
chr3	501	3	6	3	2	16	5	5	1	6	8	15	3	1	6	8	7	7	6	8	2	7	7	3	11	7	3	9	2	10	3	12	3	9	3	1	9	1	2	3	7	3	7	9	8	4	4	5	4
chr3	502	1	2	4	8	19	5	8	1	8	13	16	0	3	2	7	6	2	7	7	0	4	6	3	7	4	3	5	2	16	2	9	1	7	1	1	8	5	2	6	4	1	2	4	4	2	5	2	1
chr3	503	4	4	4	1	18	4	5	2	3	16	15	4	1	8	8	4	5	3	3	1	11	9	4	4	4	5	9	0	15	5	8	7	4	3	1	3	3	2	7	6	1	3	7	6	5	1	3	1
chr3	504	1	5	2	4	15	6	10	1	1	17	9	3	3	3	10	3	6	11	5	1	9	6	1	9	6	7	6	2	3	5	8	2	6	5	1	1	2	1	6	6	2	2	11	8	4	3	3	1
chr3	505	2	3	2	5	17	7	5	2	9	11	10	1	2	3	5	1	3	6	7	1	3	6	5	6	5	3	12	0	9	3	14	3	2	4	1	10	2	1	5	4	0	3	8	3	7	3	5	3
chr3	506	2	4	2	3	18	2	7	1	10	14	8	2	2	4	3	7	7	5	2	2	8	2	1	8	6	6	9	3	4	3	14	0	4	5	3	7	5	0	0	4	1	6	12	2	10	5	1	1
chr3	507	1	0	2	2	12	9	6	2	5	10	14	0	1	8	11	6	2	8	1	3	11	2	1	5	11	7	6	1	3	2	6	3	2	10	0	7	3	1	4	2	3	4	8	7	7	9	6	2
chr3	508	1	1	1	2	14	4	9	0	3	5	8	4	3	10	11	2	3	8	4	1	10	3	3	7	13	3	8	1	9	4	8	3	6	2	2	7	1	3	6	5	3	5	5	7	5	9	3	3
chr3	509	0	3	2	0	21	0	7	3	2	9	7	1	1	3	5	4	13	5	7	1	11	5	4	7	7	3	5	0	10	3	11	3	7	5	1	5	3	2	6	7	0	3	8	4	5	1	4	2
chr3	510	3	5	5	1	18	7	10	1	1	8	10	3	0	4	6	4	4	5	5	2	13	7	2	5	10	2	12	2	10	0	9	5	4	2	2	10	2	2	2	2	3	5	8	9	4	3	3	1
chr3	511	4	2	1	2	15	3	11	2	0	6	15	4	1	3	3	2	6	6	5	2	12	6	5	8	7	6	6	0	11	5	6	3	2	5	1	4	2	3	9	5	0	2	10	5	3	3	1	3
chr3	512	2	3	4	1	17	6	5	1	3	12	13	2	2	6	5	6	2	9	9	2	10	9	1	13	11	6	9	3	10	6	15	1	5	6	0	7	4	1	5	6	1	1	4	7	5	7	5	2
chr3	513	4	6	8	2	5	7	7	0	4	6	12	3	1	9	7	2	3	12	2	0	14	9	4	10	10	4	5	2	5	0	10	5	5	11	2	8	5	3	1	9	0	2	8	8	5	3	5	2
chr3	514	4	4	4	2	10	3	3	0	9	17	9	2	4	7	4	2	1	9	5	2	12	11	3	8	7	3	5	1	9	6	13	3	6	4	1	6	4	1	3	2	3	0	8	4	2	7	5	1
chr3	515	6	2	5	2	17	4	8	3	4	15	15	1	1	8	9	3	3	7	6	0	9	8	3	4	9	5	6	3	12	5	8	0	5	2	2	7	0	3	4	8	2	3	6	3	3	3	4	1
chr3	516	3	2	6	4	14	2	8	1	6	11	12	1	0	7	8	1	4	7	6	1	7	6	2	8	7	4	8	1	11	5	8	4	8	7	1	2	4	0	5	4	1	3	10	1	8	4	5	4
chr3	517	1	3	4	3	10	5	6	2	7	9	3	2	1	8	5	2	2	5	8	1	8	6	5	3	12	4	5	2	9	3	10	1	6	2	1	3	0	0	3	5	0	5	12	8	5	4	3	1
chr3	518	3	5	3	3	13	2	6	2	4	14	8	4	2	8	3	5	1	4	2	3	8	8	4	13	7	5	2	3	12	4	7	5	6	5	2	9	1	2	4	9	1	6	4	6	2	6	2	6
chr3	519	1	7	3	1	12	2	11	1	3	9	11	5	1	8	5	5	2	5	5	1	8	7	6	6	8	10	4	3	11	5	8	3	3	6	3	8	4	2	5	6	1	3	13	4	2	2	0	2
chr3	520	0	0	3	5	14	5	12	2	3	8	12	0	2	6	5	1	2	6	5	0	13	3	5	3	12	8	7	5	7	4	15	0	4	2	0	11	5	1	6	5	2	3	10	5	5	2	4	4
chr3	521	1	3	4	3	23	6	7	2	5	14	5	5	2	5	7	3	3	8	5	1	10	7	2	9	13	7	6	1	6	4	20	1	5	2	1	3	2	2	6	4	2	4	10	5	4	3	1	3
chr3	522	2	3	4	1	16	5	11	1	3	10	7	1	4	9	6	8	5	8	5	1	11	6	4	1	5	3	5	1	8	3	9	2	4	1	1	7	0	0	6	4	1	4	12	5	3	4	0	3
chr3	523	3	7	4	4	22	8	7	1	2	8	8	1	1	3	1	3	5	12	5	0	7	6	1	7	11	4	7	2	15	0	15	2	3	4	2	4	0	4	2	5	1	3	7	8	5	4	4	3
chr3	524	1	7	4	2	13	4	6	0	3	11	5	2	0	6	9	4	2	7	6	1	9	9	4	9	12	4	6	2	11	1	6	0	1	3	3	8	2	2	6	10	3	1	5	6	7	6	1	1
chr3	525	2	5	2	4	11	5	9	2	4	16	11	0	3	3	9	4	3	4	5	0	11	6	2	7	8	2	5	2	8	3	11	4	4	3	2	2	2	1	5	6	2	5	2	8	7	6	2	3
chr3	526	2	4	1	3	9	4	9	0	6	13	11	4	3	3	7	3	3	12	6	2	10	5	5	4	14	5	7	3	16	2	10	0	2	6	1	9	0	2	4	5	0	4	11	6	4	6	4	3
chr3	527	3	2	7	0	13	4	5	1	4	16	8	1	2	8	3	8	4	8	5	2	8	8	5	9	14	7	7	0	7	3	13	2	6	5	0	6	7	0	7	3	0	3	10	9	5	4	5	1
chr3	528	2	6	3	3	10	7	9	1	3	13	11	2	3	5	6	2	3	5	4	1	6	6	1	9	12	4	3	2	10	1	3	1	4	7	1	3	4	2	3	6	3	1	5	6	6	5	3	2
chr3	529	2	5	3	1	16	3	3	1	5	12	6	5	1	10	4	5	9	9	8	2	8	12	2	6	16	7	12	3	10	2	13	2	3	3	2	4	2	2	5	2	1	1	8	6	4	4	1	1
chr3	530	1	9	2	5	13	5	7	3	3	4	13	2	1	6	7	5	2	6	6	3	7	4	2	8	10	6	4	2	12	2	7	1	2	6	4	5	6	1	3	5	1	4	6	10	6	9	5	1
chr3	531	4	4	1	3	12	8	9	1	5	12	12	0	1	9	5	3	4	5	9	1	8	7	2	8	19	2	6	2	4	3	8	1	5	7	1	5	2	0	6	3	2	2	8	4	7	0	4	4
chr3	532	1	3	0	1	19	3	4	1	3	17	9	2	2	5	7	7	7	8	5	1	10	17	3	4	12	6	6	3	13	3	11	3	2	3	2	9	2	0	3	3	2	1	7	7	1	6	1	4
chr3	533	2	3	4	3	13	5	9	1	4	12	8	3	2	8	12	4	3	9	0	0	10	4	4	8	4	4	3	1	11	7	13	5	8	7	1	6	4	1	4	5	1	2	4	3	2	7	1	1
chr3	534	1	4	3	4	23	10	6	2	2	18	9	0	0	4	6	3	2	3	7	1	10	7	2	3	8	2	4	2	14	6	11	1	3	1	2	2	3	2	3	6	2	4	7	9	6	4	2	1
chr3	535	2	5	3	3	13	8	9	2	5	9	7	1	2	7	6	4	3	5	4	3	5	7	2	11	7	6	7	2	10	4	12	4	2	5	1	4	1	4	1	6	1	3	6	7	8	4	4	1
chr3	536	1	6	3	1	13	8	2	0	3	12	5	2	1	9	8	6	0	4	5	2	6	5	2	6	11	2	1	2	10	3	12	2	4	4	1	11	2	4	3	7	1	5	5	4	6	4	4	5
chr3	537	0	6	2	1	17	3	7	2	0	11	7	0	1	6	5	2	4	5	8	1	7	10	5	5	11	5	6	5	12	3	16	3	6	6	1	6	2	1	5	4	0	1	15	6	5	3	4	3
chr3	538	4	2	3	2	12	3	5	0	2	6	6	1	0	4	6	5	1	8	6	1	10	7	1	2	13	10	7	1	5	1	17	7	6	4	3	4	2	0	6	7	3	1	5	3	4	3	3	3
chr3	539	2	1	3	3	9	6	9	1	2	8	4	3	1	9	7	5	3	8	10	3	14	7	3	4	8	5	5	0	14	4	8	2	4	5	4	3	1	3	3	12	2	2	10	8	5	3	2	4
chr3	540	0	1	5	4	17	8	5	1	8	12	11	3	4	10	4	4	3	6	3	3	10	8	3	10	12	2	3	2	13	1	6	8	5	7	0	6	1	2	4	1	2	1	8	4	3	2	1	2
chr3	541	3	5	4	1	19	5	5	3	5	9	12	1	1	2	4	3	4	7	4	0	7	1	5	3	11	5	6	0	10	3	6	0	4	3	2	6	4	3	3	3	2	5	6	8	5	2	5	2
chr3	542	0	1	2	2	14	2	1	3	2	10	6	0	2	8	11	4	4	5	2	0	9	4	2	3	16	3	10	1	8	3	9	2	2	5	2	13	2	0	5	2	0	2	10	4	8	5	0	2
chr3	543	1	5	2	3	10	2	8	0	3	8	6	2	2	8	7	2	0	6	6	2	14	3	2	11	14	5	4	0	9	3	10	2	5	6	2	6	6	0	6	5	1	1	3	10	4	9	2	2
chr3	544	1	9	3	1	8	2	10	2	4	11	8	1	0	6	11	1	4	13	5	2	7	6	2	10	10	0	3	1	12	7	9	3	5	2	0	6	3	1	6	4	1	3	2	6	2	2	4	4
chr3	545	1	4	3	3	14	4	8	2	4	7	6	1	1	7	9	3	2	7	3	1	7	4	8	10	10	3	4	2	9	2	9	1	1	11	0	8	0	0	6	9	1	2	11	4	3	6	2	2
chr3	546	4	3	1	3	21	3	8	2	5	12	9	5	0	3	6	3	4	9	4	3	6	6	3	9	10	7	2	1	7	3	13	3	5	6	1	6	1	1	2	4	1	2	11	5	7	5	0	2
chr3	547	3	4	2	1	12	7	9	1	1	8	5	1	3	7	7	9	2	14	7	2	9	3	4	4	13	3	5	2	11	0	8	2	3	3	0	4	2	1	3	4	1	1	10	5	3	3	1	5
chr3	548	2	1	2	0	20	5	8	4	8	11	7	0	3	12	5	2	4	6	7	2	7	6	2	5	8	2	5	0	11	5	13	3	1	2	1	6	2	2	5	11	2	2	6	7	4	6	1	0
chr3	549	4	11	2	1	19	7	9	2	3	11	7	2	0	3	5	3	4	6	6	1	10	8	7	11	8	2	0	1	11	4	13	3	4	2	1	5	2	0	8	2	2	2	5	4	6	6	2	1
chr3	550	3	11	1	2	15	6	8	0	4	11	8	3	0	6	3	3	3	4	5	1	6	2	1	7	7	5	9	6	9	2	5	3	1	6	2	3	2	2	3	8	1	0	6	10	4	2	1	6
chr3	551	0	8	2	3	12	3	8	1	3	11	8	2	6	9	4	4	3	6	3	2	5	3	3	7	9	3	4	1	13	4	6	2	5	2	1	8	3	4	0	8	0	4	10	10	4	2	1	1
chr3	552	1	3	2	3	16	4	9	2	2	9	6	2	1	7	4	4	5	9	6	1	9	4	0	3	12	4	6	1	13	3	10	0	4	4	0	6	3	1	5	9	0	2	4	8	2	0	1	3
chr3	553	1	3	3	6	7	4	6	0	4	9	8	3	1	3	8	3	5	10	2	0	5	5	2	4	7	2	2	0	15	1	6	3	2	8	0	8	3	0	5	6	0	1	9	8	6	3	1	1
chr3	554	2	4	2	3	16	6	5	2	5	5	6	0	4	3	8	2	6	3	3	0	6	6	2	4	11	4	8	1	8	7	7	1	5	6	1	5	2	0	4	1	1	3	5	9	6	4	3	4
chr3	555	1	5	1	7	9	3	7	3	5	17	9	1	2	7	8	3	7	6	3	2	5	11	2	8	4	4	2	2	13	4	13	2	2	3	0	10	1	3	1	6	0	2	9	16	5	4	3	1
chr3	556	3	5	2	6	16	5	5	3	2	16	6	2	2	5	6	2	2	6	3	2	11	2	3	2	16	2	7	2	16	6	11	2	1	3	1	5	7	0	3	2	1	3	10	7	5	2	1	1
chr3	557	1	6	2	2	12	6	4	2	2	6	4	1	1	4	4	1	2	4	6	4	4	8	0	8	9	3	1	2	11	5	2	0	8	3	0	6	3	3	5	1	1	4	6	5	6	6	1	1
chr3	558	1	3	3	2	14	4	2	1	1	6	2	1	0	4	7	3	4	10	1	2	3	5	4	5	11	4	3	1	5	3	5	2	4	3	0	5	3	0	4	1	1	6	7	4	4	3	4	3
chr3	559	1	2	6	0	15	3	5	3	3	11	7	0	3	6	6	3	4	8	4	1	8	9	1	9	4	4	4	0	4	2	9	0	9	4	0	8	6	0	2	5	1	1	7	6	4	1	1	4
chr3	560	2	3	3	1	16	3	4	2	3	10	4	0	1	2	10	5	3	5	7	2	8	8	2	5	9	2	4	2	13	7	9	4	3	5	1	6	1	5	2	2	0	4	7	0	2	1	1	1
chr3	561	5	2	3	4	12	3	8	3	1	6	1	0	2	2	2	4	1	3	7	3	12	6	2	8	4	2	4	0	11	6	8	0	2	5	1	4	1	2	4	0	2	3	8	3	3	2	2	1
chr3	562	4	4	2	5	13	7	5	1	5	5	7	1	0	6	8	8	4	3	4	2	9	4	3	6	7	5	10	1	12	1	6	1	2	4	2	3	2	3	4	1	1	3	2	5	0	3	0	2
chr3	563	0	2	1	2	11	4	10	0	4	5	3	1	1	5	4	1	1	7	2	2	2	4	3	8	7	2	3	0	8	4	5	2	5	5	0	6	2	0	5	3	1	2	7	4	3	5	0	1
chr3	564	2	3	3	2	10	6	3	1	4	9	4	1	1	5	3	3	1	7	2	1	5	10	0	7	9	4	4	1	7	2	6	2	5	6	1	4	1	0	1	4	1	0	3	5	2	4	4	2
chr3	565	2	4	0	2	12	2	6	2	3	4	12	3	2	6	6	3	2	5	7	1	4	6	1	6	6	3	4	4	15	4	7	1	3	4	3	5	2	1	2	4	1	3	8	5	2	0	4	2
chr3	566	0	5	3	1	8	4	4	0	2	5	3	0	1	7	6	2	5	6	10	0	10	5	1	5	13	2	6	0	11	0	8	4	2	2	1	4	3	3	4	3	1	1	3	3	1	3	2	0
chr3	567	2	3	1	2	10	3	7	0	0	10	8	2	0	8	3	0	1	4	2	0	8	5	3	2	4	3	3	2	14	1	11	3	3	2	2	7	3	0	1	5	0	5	6	1	1	7	4	2
chr3	568	1	2	4	0	9	1	5	0	1	14	1	0	1	1	4	6	3	2	2	2	8	8	1	7	10	0	5	0	11	4	3	1	4	4	0	5	1	0	0	1	0	2	2	7	2	5	1	3
chr3	569	1	0	2	3	11	2	1	2	3	5	6	2	0	4	6	4	3	3	2	2	3	8	0	6	3	1	3	3	11	6	6	1	6	3	1	3	2	1	6	1	1	3	3	2	4	1	1	4
chr3	570	2	5	2	2	9	1	8	0	4	8	1	0	1	7	6	1	4	0	2	1	2	2	1	3	2	4	3	0	10	0	4	3	6	10	2	2	1	2	1	3	0	0	8	3	2	4	5	0
chr3	571	2	1	1	5	9	3	6	1	1	5	12	2	1	4	4	3	4	9	3	0	7	8	1	4	7	0	7	1	8	4	12	2	3	3	2	2	1	0	5	1	1	0	6	5	2	4	1	2
chr3	572	0	7	2	2	14	0	5	1	2	7	8	3	0	2	2	3	1	5	2	1	2	9	3	4	10	5	4	1	11	2	8	4	2	5	2	3	1	1	4	1	2	4	5	6	3	1	3	0
chr3	573	1	2	0	2	5	2	4	0	4	7	5	1	0	1	6	1	6	3	3	2	8	5	2	3	3	0	2	4	5	3	2	1	3	3	0	3	1	0	3	4	1	1	5	1	1	2	5	0
chr3	574	1	1	0	1	8	3	5	2	6	4	4	0	0	3	3	3	8	4	6	1	6	7	1	3	6	2	2	3	5	4	6	1	4	2	1	8	2	2	2	6	0	2	7	4	4	3	3	1
chr3	575	2	1	2	2	15	4	5	2	3	6	3	4	1	2	4	2	2	6	2	0	5	3	1	6	8	2	4	0	6	3	10	1	3	3	1	5	1	1	4	2	1	2	13	4	2	4	1	1
chr3	576	3	1	1	3	12	2	3	1	2	3	6	1	2	3	5	5	2	2	2	1	7	3	2	5	5	5	3	1	4	1	3	4	1	3	2	6	0	1	0	1	1	2	9	4	1	1	6	5
chr3	577	1	1	1	2	8	3	1	0	2	8	3	1	1	4	5	5	0	5	3	0	3	3	2	1	7	0	0	3	6	2	4	2	1	5	0	3	2	3	1	1	0	2	2	3	2	5	2	2
chr3	578	1	3	1	3	13	1	3	0	2	7	8	2	0	5	4	3	1	3	4	0	2	8	3	7	3	3	3	1	8	2	7	1	3	3	0	5	1	1	1	2	1	1	2	3	1	1	0	0
chr3	579	1	5	4	1	2	2	5	0	2	6	5	3	2	5	4	1	3	7	4	0	6	4	5	4	6	4	4	0	6	1	5	0	1	1	0	3	0	0	2	3	0	1	1	1	3	2	2	3
chr3	580	3	3	2	3	7	0	6	0	4	6	0	1	0	5	4	0	2	3	1	0	7	3	3	6	2	2	6	0	5	0	5	1	1	6	0	0	0	0	4	1	0	2	3	5	0	4	4	3
chr3	581	0	1	4	2	5	2	3	0	1	4	4	1	0	5	6	2	2	3	2	0	3	2	4	4	2	2	3	0	9	1	8	1	4	4	1	3	0	1	0	4	0	1	3	3	1	3	2	2
chr3	582	0	3	1	2	2	0	2	0	2	5	5	0	0	2	3	2	1	3	2	2	5	6	0	5	4	0	6	1	2	2	0	0	3	1	0	1	2	1	1	2	0	1	3	4	3	2	1	0
chr3	583	2	0	2	0	6	2	3	2	1	2	3	1	1	2	3	2	1	4	3	0	2	5	2	4	3	3	3	0	5	2	6	0	3	4	1	5	0	1	0	3	1	0	7	3	2	3	0	0
chr3	584	2	5	0	2	5	0	3	2	1	3	4	0	0	5	3	3	1	7	2	2	7	5	0	3	7	1	1	0	4	2	4	2	2	3	1	4	2	0	1	0	1	2	4	5	1	1	0	1
chr3	585	0	0	0	2	12	0	3	0	4	9	3	0	0	1	2	4	1	3	4	3	1	4	5	1	1	2	7	1	9	2	3	1	2	5	1	5	2	0	2	0	1	1	4	4	3	2	1	0
chr3	586	1	2	3	3	6	1	2	0	1	5	5	0	0	3	3	3	2	2	1	1	6	3	0	7	4	5	3	0	3	2	4	1	4	1	0	4	0	2	6	2	1	3	2	0	3	2	1	1
chr3	587	0	1	1	0	3	2	4	1	0	6	3	1	0	5	1	0	5	3	1	0	2	3	0	2	5	0	4	2	5	3	8	2	1	1	2	3	0	0	3	5	0	1	6	3	1	1	3	1
chr3	588	2	2	1	1	5	2	3	0	1	3	4	2	0	1	1	1	3	3	2	0	3	7	1	7	4	4	4	1	8	2	4	1	2	0	1	2	0	0	0	2	0	0	4	2	0	3	4	3
chr3	589	2	0	1	2	6	1	2	0	1	7	1	1	1	3	5	1	1	1	4	0	1	1	1	3	5	5	2	3	7	1	3	0	2	1	0	2	1	0	1	3	2	2	0	3	0	0	1	3
chr3	590	1	1	1	1	4	4	3	0	0	2	2	0	0	2	1	1	0	2	4	0	2	4	1	2	5	3	3	1	9	0	1	0	1	4	0	1	0	2	0	2	0	0	2	3	2	3	0	1
chr3	591	1	2	1	0	7	1	4	0	0	2	6	1	0	2	2	1	0	5	2	1	5	3	3	1	6	2	3	0	5	0	3	1	3	0	0	2	0	0	5	2	2	2	0	4	4	3	1	0
chr3	592	1	1	2	2	8	0	0	0	1	6	1	1	1	3	1	2	1	1	0	0	2	2	1	4	2	0	4	1	4	2	3	3	1	1	1	4	1	1	3	1	1	0	5	1	2	0	0	0
chr3	593	0	2	0	4	9	1	0	2	0	3	4	0	1	4	1	2	0	6	1	1	2	3	1	0	4	1	3	0	6	2	0	1	3	4	0	2	1	0	2	1	1	1	4	2	3	2	1	2
chr3	594	0	2	0	1	4	2	1	1	1	3	1	0	0	0	2	4	2	2	2	0	6	4	0	1	3	1	3	2	5	1	3	1	0	0	0	0	0	1	0	3	2	0	4	3	1	0	2	0
chr3	595	0	1	3	1	8	1	1	0	1	1	1	0	1	2	2	1	1	1	2	0	1	4	3	3	1	0	1	0	4	1	2	0	2	1	1	1	1	0	2	2	1	2	2	2	1	0	3	3
chr3	596	1	0	4	0	6	1	3	2	3	3	0	1	0	2	1	0	1	3	0	1	5	7	1	2	3	0	2	0	3	2	4	0	0	1	1	1	0	2	0	1	0	1	4	2	1	1	0	1
chr3	597	0	3	1	0	0	2	1	2	2	0	4	1	1	1	3	1	2	2	2	0	4	0	0	1	3	1	3	0	4	1	6	1	1	1	0	2	1	0	2	3	1	1	0	3	4	2	1	1
chr3	598	2	0	1	2	5	2	4	1	0	4	3	4	0	3	1	2	2	0	0	0	8	5	0	5	5	2	4	0	3	3	3	0	3	0	0	0	0	0	1	0	0	1	4	3	2	2	1	2
chr3	599	2	0	0	4	3	2	3	0	3	6	1	0	0	1	2	0	0	0	1	0	2	3	0	1	2	1	2	0	1	1	8	1	3	3	0	2	2	1	1	0	0	0	1	1	1	1	0	1
chr3	600	0	2	1	0	4	0	2	1	2	7	3	1	0	3	1	2	2	2	0	0	4	6	1	3	2	2	1	2	4	5	1	2	5	2	0	0	0	0	1	3	0	0	0	1	3	0	0	0
chr4	36	15	54	109	55	164	43	151	76	151	71	147	81	44	264	139	201	12	183	81	55	55	68	142	181	160	134	62	39	96	50	112	49	88	59	46	116	56	26	32	160	47	45	38	43	111	109	28	107
chr4	37	13	50	104	77	186	60	148	117	158	81	169	78	56	333	150	263	27	265	77	71	57	68	273	193	164	186	57	47	124	56	138	52	95	71	39	163	67	38	44	196	59	41	57	42	140	108	35	84
chr4	38	19	81	136	67	253	93	208	134	199	92	201	104	84	378	188	257	29	298	96	78	61	111	383	251	224	248	90	63	151	74	111	75	123	74	64	184	100	48	45	218	75	47	69	64	173	131	30	119
chr4	39	24	82	139	104	259	113	232	151	177	92	224	109	85	403	177	292	31	291	107	79	78	102	368	265	196	251	125	72	205	73	135	65	122	93	73	207	119	48	58	263	78	47	66	60	180	151	30	137
chr4	40	16	87	137	88	271	105	227	159	199	110	197	113	90	405	175	268	39	317	106	86	98	103	291	292	226	289	94	69	190	77	137	75	141	81	64	180	108	47	54	226	84	43	66	72	184	129	37	133
chr4	41	21	85	128	93	284	109	186	141	201	93	189	114	80	437	162	274	26	259	100	90	86	109	237	229	199	225	91	67	164	62	168	69	115	79	52	164	95	37	61	210	66	45	76	70	182	156	32	140
chr4	42	30	99	141	88	260	134	216	152	203	107	203	104	73	415	165	261	33	285	94	95	76	110	240	236	183	238	98	81	143	59	140	65	129	87	57	180	97	47	68	214	78	42	58	71	181	159	38	135
chr4	43	27	98	117	90	296	109	208	177	223	95	195	92	78	430	172	320	39	295	92	99	80	140	253	264	222	246	101	63	188	73	153	64	112	93	73	196	104	56	81	248	77	45	83	69	195	143	41	125
chr4	44	36	97	146	83	296	179	235	159	244	125	210	112	89	383	187	369	45	309	113	96	79	110	277	269	195	292	118	79	192	82	154	72	111	106	87	213	142	49	99	269	105	59	112	69	197	177	46	151
chr4	45	37	134	207	107	291	171	242	212	262	125	225	117	106	485	204	379	44	380	109	109	102	153	361	291	240	280	130	93	225	69	179	95	154	104	95	227	146	62	95	291	115	71	116	111	221	183	40	169
chr4	46	30	124	202	120	336	199	273	216	288	166	288	156	113	490	212	390	49	353	150	129	111	184	467	350	253	297	176	98	266	91	213	107	161	146	103	253	157	76	104	313	101	73	150	123	279	221	68	192
chr4	47	35	134	197	152	398	248	321	239	291	146	240	171	141	559	256	465	70	425	174	159	133	179	541	390	280	354	182	122	292	128	230	90	183	141	119	313	203	69	127	341	146	80	163	135	258	237	67	203
chr4	48	41	168	244	182	431	313	356	259	350	201	312	190	175	642	324	507	56	485	213	188	126	221	805	454	278	430	210	156	326	127	254	153	227	164	144	367	229	111	113	357	159	95	183	132	336	250	81	256
chr4	49	43	207	298	214	513	381	398	329	407	221	381	214	223	760	362	622	96	574	231	214	167	244	946	548	371	596	260	211	413	174	271	165	270	182	183	419	274	116	133	439	202	104	237	150	421	306	88	309
chr4	50	64	198	288	269	539	361	444	363	390	250	380	235	223	805	377	644	89	576	295	222	189	257	889	531	356	599	279	170	478	193	285	174	296	201	206	468	293	130	165	451	184	117	267	173	383	335	74	343
chr4	51	42	200	265	239	489	313	412	341	341	186	326	223	208	711	352	612	91	517	265	175	170	237	675	521	351	529	273	165	419	194	271	160	233	203	153	389	278	129	169	418	184	96	220	181	392	328	75	308
chr4	52	42	171	258	197	465	322	362	296	349	177	302	191	215	638	303	580	81	509	212	185	138	242	524	440	300	451	207	133	359	162	270	126	237	178	130	384	274	96	171	406	168	73	175	173	333	301	90	276
chr4	53	43	164	220	191	413	265	370	253	344	162	274	185	188	626	293	598	66	462	236	165	131	214	522	450	317	420	210	181	297	141	247	138	195	178	158	334	241	93	182	345	139	75	180	177	311	284	91	269
chr4	54	64	196	240	165	442	329	364	301	334	189	301	204	193	617	305	533	71	451	240	164	140	246	485	449	301	449	184	131	347	152	240	136	215	166	170	350	248	88	184	356	138	79	223	178	331	233	73	234
chr4	55	63	202	245	207	474	359	363	330	336	218	310	205	188	593	319	621	88	483	216	165	161	262	539	422	337	479	209	168	348	161	251	132	209	159	183	381	257	106	226	355	161	106	198	193	305	304	86	273
chr4	56	64	194	260	219	487	367	389	313	392	210	373	208	206	666	355	606	113	496	218	214	176	272	618	523	364	522	214	200	398	162	289	139	229	213	170	377	237	99	213	401	203	104	226	218	342	290	67	300
chr4	57	60	200	314	212	569	397	409	352	392	245	383	209	229	679	377	634	109	556	286	209	216	275	791	532	352	546	250	203	427	174	235	156	262	210	180	429	298	129	249	435	201	114	246	217	338	339	79	319
chr4	58	68	265	326	275	561	436	429	385	495	264	373	275	249	767	433	744	151	634	296	277	222	267	1004	653	432	618	330	229	480	189	302	173	303	274	216	452	391	151	246	452	254	149	312	257	383	379	117	388
chr4	59	88	273	336	304	698	504	519	416	464	304	446	273	317	876	495	797	161	724	357	334	250	368	1151	685	420	762	361	305	549	250	307	188	341	271	281	546	388	165	277	532	293	164	343	284	456	409	112	449
chr4	60	78	285	372	311	707	584	526	510	518	317	443	264	353	858	465	883	176	738	356	314	238	365	1054	699	512	810	330	321	595	252	351	239	338	253	278	583	421	194	268	536	303	149	348	288	439	459	119	439
chr4	61	80	290	362	306	602	538	510	433	477	356	413	294	269	868	461	848	158	671	353	295	213	362	826	694	431	754	391	285	562	227	341	206	320	281	266	540	394	206	329	535	286	147	326	268	471	394	130	442
chr4	62	67	271	362	274	608	484	479	441	443	289	415	264	301	758	448	787	144	599	330	262	226	322	747	664	442	674	308	279	524	230	302	169	285	253	253	512	372	180	332	484	249	149	316	259	376	416	118	393
chr4	63	95	240	340	288	562	477	480	382	447	262	449	284	270	736	430	749	159	574	314	273	241	346	620	619	416	666	285	264	464	203	311	180	283	226	248	460	369	167	318	435	252	112	284	270	390	390	147	407
chr4	64	64	234	333	288	594	411	432	414	452	298	390	249	306	734	459	764	132	549	316	258	212	326	572	580	426	580	302	274	491	214	284	186	265	259	264	445	388	190	316	453	230	123	292	287	350	394	132	426
chr4	65	91	250	332	307	549	426	423	388	413	274	401	235	297	741	406	756	155	591	330	246	234	363	564	616	389	657	313	247	463	216	293	207	282	258	282	467	386	198	320	410	253	150	299	271	361	385	132	389
chr4	66	93	259	301	311	598	411	412	375	476	300	401	226	284	673	458	732	145	611	314	290	214	316	671	611	402	633	343	284	485	221	291	193	276	252	286	443	365	172	301	444	277	143	304	310	323	396	123	391
chr4	67	95	260	379	320	652	454	453	391	421	300	382	237	289	721	442	767	167	607	359	297	245	299	691	661	414	652	350	292	490	226	294	196	298	240	258	475	398	186	316	424	284	166	308	304	347	425	155	428
chr4	68	100	279	337	325	627	471	480	398	467	303	442	250	343	777	498	847	178	671	372	280	264	323	926	721	458	704	411	298	536	227	307	194	308	276	304	502	438	188	319	486	298	213	314	289	374	392	153	438
chr4	69	122	308	382	380	692	570	551	463	502	365	471	302	396	888	547	854	204	694	419	387	303	361	1240	776	520	842	455	367	683	265	323	228	380	301	376	561	501	279	305	565	407	225	386	368	406	437	173	493
chr4	70	127	332	381	436	686	622	560	501	558	404	482	269	370	937	613	914	202	728	428	378	307	402	1099	861	548	886	547	411	732	293	327	278	384	340	372	610	493	276	315	576	413	229	421	355	496	544	219	547
chr4	71	147	316	387	385	621	536	560	475	506	375	484	275	397	847	532	784	224	707	396	317	298	355	847	822	522	807	468	391	699	282	275	211	342	306	340	566	550	230	330	527	333	203	409	317	382	489	164	486
chr4	72	97	267	389	338	633	538	517	438	494	337	389	222	351	758	466	796	190	625	361	338	293	380	687	703	414	681	407	339	542	239	280	185	305	289	309	461	465	209	309	467	323	183	347	340	396	456	180	456
chr4	73	112	227	337	301	590	519	463	403	439	312	381	227	367	665	445	718	171	613	372	335	284	355	606	653	420	694	423	308	485	236	270	211	290	264	343	477	454	228	318	470	289	171	344	364	349	420	170	458
chr4	74	136	284	381	303	550	472	443	396	406	300	392	241	338	684	445	726	217	609	338	323	247	341	588	687	385	660	394	354	509	215	259	170	293	259	316	461	440	260	345	422	297	197	327	364	337	407	179	444
chr4	75	120	273	371	324	539	495	486	393	419	312	382	224	371	722	464	780	182	624	362	361	275	342	586	738	415	650	393	343	549	243	224	203	276	266	315	466	439	241	338	422	351	182	323	357	345	456	173	445
chr4	76	124	215	340	345	573	484	470	445	446	344	386	217	328	701	491	760	226	626	378	312	250	389	637	723	393	638	438	347	543	236	254	202	277	259	319	463	415	250	321	439	332	192	350	401	369	451	182	455
chr4	77	126	238	371	333	613	489	458	410	423	360	406	232	399	672	529	758	238	646	404	345	289	380	694	701	399	692	485	389	610	259	289	206	269	320	312	465	475	230	299	501	333	225	354	378	360	474	194	440
chr4	78	151	320	356	375	669	595	508	437	467	359	439	250	410	785	520	815	255	689	438	336	274	363	893	803	455	761	529	375	643	286	254	214	317	295	366	496	493	304	296	528	386	245	379	406	405	481	235	521
chr4	79	184	379	452	444	711	720	587	543	580	436	466	273	469	957	634	944	321	834	526	452	343	420	1151	949	554	1017	718	488	901	305	308	306	424	411	447	608	575	340	347	602	546	366	479	448	452	572	277	620
chr4	80	220	447	517	569	772	826	684	696	687	572	569	334	548	1056	771	983	382	934	621	505	371	461	1193	1178	643	1189	817	573	998	387	331	304	448	398	529	651	695	442	358	729	656	390	587	526	525	644	331	768
chr4	81	235	374	484	553	754	771	718	604	658	563	528	304	532	1020	704	964	359	979	582	481	379	445	977	1128	639	1131	738	591	1034	376	372	348	402	467	471	699	680	404	343	690	628	398	505	532	503	630	332	706
chr4	82	184	355	419	446	647	634	555	449	485	455	448	247	415	849	562	810	299	729	490	433	342	398	666	892	511	934	589	474	807	302	314	247	332	317	425	568	513	327	301	538	480	279	425	459	398	543	289	574
chr4	83	145	279	314	307	548	457	419	392	403	357	352	201	321	629	502	680	215	610	388	307	303	316	544	733	365	674	481	358	600	221	225	205	283	280	363	490	430	261	289	412	381	221	339	386	330	426	231	448
chr4	84	146	211	292	317	475	454	412	325	364	324	298	171	345	562	436	558	237	503	330	299	255	320	444	640	345	651	423	339	534	238	208	198	250	242	331	400	395	238	260	402	351	200	327	321	295	369	173	445
chr4	85	134	240	285	309	488	451	388	364	352	273	313	178	289	535	396	604	200	482	311	288	264	327	479	613	354	584	438	347	488	216	204	192	251	209	320	343	351	264	222	385	327	204	283	323	292	373	204	378
chr4	86	136	228	296	288	440	443	360	399	375	293	330	179	285	541	420	576	194	493	328	280	230	294	489	599	329	560	453	353	514	227	218	182	254	261	302	392	369	226	230	381	359	197	295	350	271	365	176	385
chr4	87	158	207	276	264	446	416	346	363	348	334	265	189	318	599	449	563	226	527	339	302	221	298	502	591	332	575	424	345	508	209	191	168	238	258	305	368	353	249	220	367	376	213	315	310	289	382	218	429
chr4	88	154	244	315	307	475	495	424	387	411	331	299	204	340	603	433	593	258	491	343	281	248	282	540	650	382	628	488	374	557	218	219	183	229	268	337	384	366	246	249	396	414	225	323	351	301	383	209	398
chr4	89	205	294	337	419	571	589	479	419	379	392	358	225	370	728	528	632	283	667	426	374	302	337	721	793	434	785	573	395	725	282	258	236	313	325	402	496	456	299	210	493	487	279	430	361	362	500	269	490
chr4	90	216	359	449	523	702	751	577	541	560	462	432	271	472	931	683	836	339	767	523	456	347	360	868	969	533	1001	793	546	978	339	313	256	391	374	453	584	566	401	268	583	640	391	576	474	462	539	335	606
chr4	91	286	411	526	606	768	820	669	667	613	551	484	257	587	1028	740	920	397	977	588	470	415	383	826	1089	634	1197	953	646	1121	373	379	345	473	424	564	684	672	390	274	654	711	419	603	520	483	652	384	695
chr4	92	247	426	433	559	761	783	576	671	549	552	474	300	618	1004	703	880	398	898	551	486	406	373	763	1085	596	1117	889	614	1067	386	358	298	450	374	486	631	635	387	251	662	744	435	579	519	463	677	370	688
chr4	93	228	343	421	446	667	653	515	530	461	494	362	216	428	763	565	709	306	742	467	412	304	326	597	871	492	883	723	519	821	323	250	244	359	356	399	519	476	341	232	532	576	320	420	414	371	491	336	607
chr4	94	181	260	337	340	486	503	406	448	342	378	348	188	366	615	448	595	247	580	366	334	274	287	462	727	385	718	534	388	658	239	189	210	301	233	345	420	405	255	186	414	452	293	378	373	305	407	279	471
chr4	95	168	225	274	337	471	445	364	375	329	314	290	182	336	520	390	541	227	464	348	257	235	280	423	606	321	566	471	337	569	207	174	193	263	221	329	315	348	225	178	309	365	211	357	329	265	365	233	400
chr4	96	159	195	287	292	400	429	364	366	363	303	268	157	339	549	414	494	231	505	293	257	217	252	383	567	343	539	447	329	525	205	202	154	223	240	290	347	327	240	210	329	355	229	271	322	261	333	200	385
chr4	97	191	227	302	313	424	445	337	351	344	318	252	182	339	546	427	479	266	514	331	270	225	261	439	574	324	518	473	336	565	235	195	192	280	261	311	340	344	261	193	365	413	235	297	331	260	328	255	391
chr4	98	201	239	315	328	457	473	437	419	368	397	305	185	353	613	454	566	229	535	343	294	255	262	495	649	415	659	471	392	600	247	220	174	283	226	362	354	385	282	204	386	477	265	341	337	272	374	228	395
chr4	99	245	307	360	381	509	585	445	445	424	412	320	212	394	659	544	628	317	684	405	357	278	282	598	749	466	733	602	461	733	259	255	212	287	304	413	427	424	318	206	440	521	314	422	395	308	417	266	485
chr4	100	256	319	429	480	605	627	517	516	455	518	363	222	489	865	607	676	378	757	499	426	328	307	657	886	494	905	752	510	848	311	287	260	378	358	499	494	472	407	210	497	642	358	484	472	386	486	319	562
chr4	101	282	339	458	516	589	728	497	597	498	536	372	255	532	860	614	712	357	772	510	414	371	344	617	915	561	951	784	520	960	373	307	261	442	360	486	587	521	371	228	584	682	409	523	445	421	571	368	647
chr4	102	294	371	462	467	618	711	494	568	471	530	369	243	495	885	600	717	391	847	483	420	355	344	615	862	559	959	802	507	914	347	307	262	408	405	474	510	511	407	227	530	633	431	535	445	435	526	383	621
chr4	103	279	342	445	415	574	665	492	567	441	469	352	226	462	785	572	702	346	683	482	408	325	321	515	842	509	834	706	520	880	307	292	242	355	324	471	484	507	318	222	480	589	352	487	496	379	512	337	583
chr4	104	268	294	384	380	560	576	375	463	442	434	381	197	461	701	476	641	327	622	429	366	299	293	447	720	441	679	625	485	718	272	245	225	327	305	411	421	476	299	240	424	563	321	452	408	341	410	349	506
chr4	105	227	318	357	340	427	598	387	460	368	396	309	163	375	626	458	537	306	566	373	311	272	309	401	689	391	659	536	408	726	236	218	215	295	290	369	436	415	269	228	386	504	275	408	356	308	394	269	529
chr4	106	210	232	346	371	467	514	394	460	393	395	302	186	373	672	466	538	323	633	352	343	296	280	417	616	362	621	513	365	659	278	207	213	251	304	384	383	415	274	220	381	464	270	368	354	309	407	274	449
chr4	107	250	239	373	372	465	561	421	499	438	419	308	204	422	635	464	594	329	572	360	307	287	274	388	651	384	647	537	398	650	247	226	196	288	314	415	400	409	284	214	412	522	277	390	357	318	399	310	475
chr4	108	234	255	364	409	526	551	434	458	426	422	301	211	438	624	478	612	331	696	421	370	290	308	437	738	439	688	625	458	723	309	245	205	298	329	404	455	428	301	237	443	506	325	415	396	344	412	333	558
chr4	109	278	301	431	464	592	614	430	533	459	577	378	233	450	783	566	638	402	717	515	405	297	340	522	759	493	869	715	506	800	342	268	286	372	363	479	473	491	381	254	519	598	377	484	434	369	496	407	600
chr4	110	318	405	564	528	664	789	560	592	522	640	412	294	522	945	651	753	468	852	563	487	403	413	614	955	603	911	900	613	972	421	326	300	450	434	522	607	567	438	286	639	761	459	574	528	472	625	456	675
chr4	111	401	432	551	624	770	865	671	687	624	721	481	316	653	1010	749	829	544	956	720	593	473	425	714	1104	706	1148	1028	707	1212	465	399	371	494	447	628	653	715	500	324	659	843	521	639	535	555	646	533	774
chr4	112	370	432	600	642	739	840	640	666	608	690	454	287	675	989	689	885	559	1005	723	599	466	468	703	1073	666	1106	992	653	1197	471	390	355	503	491	657	673	689	531	331	687	773	521	673	548	562	630	529	792
chr4	113	337	410	522	574	675	782	533	582	547	650	402	259	546	925	644	746	448	816	561	497	423	409	578	915	576	937	843	630	1049	424	368	316	456	441	570	610	591	470	304	596	696	498	534	464	481	595	482	672
chr4	114	277	319	450	455	602	653	474	536	480	531	357	222	486	783	546	640	458	678	479	487	352	377	522	815	490	798	780	486	853	331	306	256	323	383	502	523	531	418	284	461	556	432	447	440	390	514	440	579
chr4	115	301	315	474	400	556	612	479	490	481	466	363	220	444	752	576	632	446	667	471	423	377	350	494	725	475	799	673	472	789	355	286	224	331	349	480	463	506	386	322	476	580	349	461	438	409	508	416	559
chr4	116	313	350	505	471	501	612	454	544	458	512	375	255	519	751	563	644	407	690	507	427	340	367	505	719	514	742	698	487	807	341	295	276	349	384	486	516	546	398	330	466	583	371	442	435	418	468	400	596
chr4	117	327	367	473	478	603	682	504	523	473	570	387	223	550	814	527	675	452	718	462	440	347	404	528	831	500	801	768	486	870	366	303	296	363	359	529	527	533	431	325	482	560	418	491	428	449	516	406	585
chr4	118	353	358	509	496	616	654	563	528	554	563	382	259	567	824	584	725	497	802	544	513	400	403	532	893	541	842	782	544	868	394	328	284	383	393	580	590	573	429	374	536	584	453	558	457	449	535	424	640
chr4	119	421	425	566	594	735	760	572	592	551	638	429	237	624	934	661	729	542	860	609	581	440	465	621	1007	613	925	906	601	1085	446	385	331	427	464	628	628	635	486	368	579	733	511	599	519	518	636	566	642
chr4	120	398	524	706	696	814	938	781	762	765	864	617	340	736	1100	790	894	700	994	837	755	504	550	726	1297	755	1190	1151	755	1258	569	450	430	532	585	782	777	768	630	420	723	822	627	693	578	620	769	647	815
chr4	121	552	648	930	916	1034	1157	973	926	866	1072	716	453	917	1409	1035	1188	882	1352	982	865	651	678	889	1567	922	1425	1532	928	1698	713	636	531	683	765	958	1003	1075	797	477	948	992	816	969	749	795	980	851	981
chr4	122	697	738	1056	1059	1205	1402	1054	1030	1050	1303	878	564	1100	1573	1180	1376	975	1505	1129	1002	763	752	992	1773	1092	1572	1683	1056	1853	813	725	593	878	940	1122	1096	1207	908	511	1100	1193	944	1063	933	884	1088	990	1149
chr4	123	644	729	991	1009	1185	1301	1041	1002	960	1249	837	493	1040	1521	1147	1265	887	1395	1041	961	789	715	854	1703	1068	1465	1680	1053	1828	832	697	576	823	869	1032	1095	1184	843	501	968	1077	942	1101	849	878	1029	924	1092
chr4	124	510	541	771	791	938	996	802	767	812	971	615	401	904	1239	841	1010	711	1021	876	728	588	622	749	1305	853	1220	1242	821	1459	588	578	477	637	666	845	830	935	688	472	841	814	670	768	708	685	830	753	807
chr4	125	455	462	631	623	779	803	648	696	643	759	525	305	676	999	730	824	605	870	656	612	469	506	627	1021	655	891	956	632	1124	507	412	408	520	552	645	643	752	547	415	591	658	508	650	588	587	627	613	772
chr4	126	413	367	645	582	691	709	576	612	569	713	440	287	620	955	671	727	554	764	588	573	437	443	634	948	660	893	907	637	1051	453	334	344	468	474	637	611	612	497	417	537	615	471	550	552	499	583	554	682
chr4	127	404	413	616	613	726	772	633	625	635	766	474	307	645	952	680	775	570	862	639	596	480	443	657	934	692	873	881	625	985	420	412	328	440	525	707	646	701	517	413	562	664	508	654	566	544	559	572	744
chr4	128	523	468	739	715	725	787	675	672	668	768	510	314	691	928	690	785	702	852	692	623	500	495	687	1092	705	921	1008	658	1083	550	422	329	491	545	757	666	784	589	426	605	677	567	674	597	597	629	620	747
chr4	129	519	544	795	716	801	875	714	733	715	941	597	374	772	1036	814	908	676	952	741	710	560	553	707	1147	731	1024	1065	709	1212	596	479	394	544	594	817	748	881	621	471	676	748	611	725	637	658	724	711	787
chr4	130	630	603	858	826	909	1043	853	838	804	1057	719	445	892	1212	905	1072	872	1117	820	825	618	645	822	1304	885	1080	1241	793	1353	672	577	464	591	738	868	883	1005	721	506	822	887	770	946	782	755	810	756	958
chr4	131	779	677	1112	1056	1142	1242	1102	1044	1076	1316	898	524	1165	1554	1174	1293	1005	1455	1094	994	799	786	963	1628	1034	1358	1480	1070	1685	903	765	621	776	892	1117	1097	1267	936	635	966	1102	940	1120	933	919	1006	999	1203
chr4	132	961	904	1396	1320	1442	1607	1423	1273	1411	1822	1222	716	1388	1917	1475	1675	1260	1832	1384	1323	1019	999	1130	2080	1387	1785	1955	1364	2131	1061	916	822	1031	1203	1404	1354	1637	1212	780	1337	1305	1197	1479	1217	1139	1295	1325	1456
chr4	133	1093	1127	1671	1573	1756	1834	1564	1530	1662	2244	1469	843	1722	2251	1683	1841	1552	2186	1622	1527	1251	1228	1375	2418	1757	2064	2401	1633	2583	1337	1147	878	1192	1494	1631	1617	1847	1358	948	1551	1537	1457	1765	1456	1353	1567	1556	1735
chr4	134	1149	1082	1776	1688	1733	1950	1660	1595	1701	2186	1442	829	1735	2311	1803	1839	1616	2168	1700	1621	1233	1175	1286	2463	1741	2079	2436	1655	2500	1352	1246	965	1293	1477	1678	1699	1979	1347	1008	1685	1572	1484	1872	1485	1363	1606	1573	1769
chr4	135	1010	1015	1508	1419	1506	1707	1437	1361	1416	1921	1303	746	1523	2014	1560	1633	1461	1882	1495	1407	1165	1027	1244	2172	1452	1883	2014	1494	2245	1122	1048	833	1036	1293	1527	1422	1675	1242	912	1385	1355	1363	1588	1416	1238	1358	1350	1520
chr4	136	977	826	1314	1270	1329	1530	1287	1230	1268	1728	1125	609	1448	1725	1318	1547	1314	1603	1302	1197	965	1003	1106	1926	1363	1521	1723	1294	1868	1107	868	711	911	1098	1336	1272	1521	1070	828	1185	1162	1156	1424	1218	1107	1257	1202	1388
chr4	137	1110	831	1358	1216	1291	1498	1293	1318	1348	1720	1129	644	1434	1773	1369	1406	1324	1618	1264	1248	977	921	1101	1774	1168	1611	1675	1283	1834	1007	825	653	936	1206	1303	1236	1506	1036	795	1167	1260	1134	1360	1248	1087	1214	1208	1365
chr4	138	1153	963	1637	1391	1406	1656	1451	1435	1523	1892	1293	764	1737	2060	1585	1695	1510	1944	1457	1362	1099	967	1225	1980	1346	1816	1893	1452	1966	1089	997	789	1080	1343	1528	1410	1684	1108	951	1341	1376	1339	1509	1386	1207	1354	1427	1579
chr4	139	1489	1252	2011	1636	1740	2112	1747	1600	1861	2329	1661	862	1974	2399	1852	2063	1794	2240	1807	1615	1355	1162	1362	2394	1671	2159	2259	1842	2414	1423	1188	1007	1253	1578	1778	1689	2051	1397	1140	1675	1638	1623	1884	1695	1433	1586	1616	1832
chr4	140	1850	1486	2367	1943	2151	2445	2144	1944	2202	2870	2063	1112	2494	2821	2269	2326	2066	2730	2078	1990	1710	1421	1625	2937	1986	2378	2774	2046	2896	1661	1423	1209	1598	1878	2098	1973	2477	1639	1237	2022	1947	2056	2349	2133	1651	1919	2019	2142
chr4	141	2057	1678	2696	2243	2313	2833	2467	2214	2579	3361	2470	1270	2708	3432	2649	2817	2345	3039	2377	2263	1961	1723	1937	3281	2273	2799	3039	2366	3233	1872	1706	1430	1697	2185	2296	2424	2778	1848	1445	2394	2150	2306	2621	2299	1958	2149	2364	2473
chr4	142	2136	1733	2754	2204	2464	2880	2514	2248	2689	3478	2477	1252	2794	3320	2744	2764	2429	3281	2586	2343	2038	1675	1980	3385	2447	2879	3217	2481	3393	1950	1847	1480	1881	2358	2433	2481	2836	1957	1524	2470	2257	2455	2804	2435	1972	2247	2318	2416
chr4	143	2141	1752	2827	2218	2564	2777	2582	2345	2697	3470	2474	1373	2680	3405	2720	2872	2452	3180	2577	2451	2138	1752	1889	3363	2321	2759	3060	2391	3363	1932	1808	1399	1711	2383	2339	2480	2825	1908	1511	2378	2191	2404	2764	2463	2007	2195	2391	2538
chr4	144	2054	1718	2714	2184	2481	2736	2529	2348	2636	3370	2496	1355	2819	3364	2741	2820	2529	3168	2475	2386	2013	1778	1891	3373	2390	2711	3096	2427	3245	1929	1763	1445	1800	2351	2378	2469	2893	1997	1577	2462	2187	2299	2803	2608	1965	2257	2362	2553
chr4	145	2214	1786	2738	2179	2535	2758	2547	2264	2744	3534	2574	1332	2807	3385	2816	2776	2571	3316	2437	2362	2179	1661	1847	3255	2476	2756	3083	2389	3364	1946	1831	1460	1766	2408	2396	2456	2901	1993	1523	2326	2261	2507	2598	2459	2050	2319	2357	2524
chr4	146	2121	1706	2749	2099	2443	2670	2508	2259	2668	3381	2512	1346	2737	3334	2861	2718	2628	3119	2430	2327	2089	1686	1901	3359	2277	2730	3054	2417	3153	1908	1854	1423	1703	2352	2399	2471	2856	1878	1473	2342	2100	2329	2724	2498	1975	2189	2317	2528
chr4	147	2161	1634	2542	2121	2533	2677	2575	2235	2779	3390	2452	1386	2715	3353	2870	2696	2663	3208	2421	2340	2038	1704	1882	3229	2266	2708	3031	2341	3149	1931	1792	1401	1717	2374	2319	2384	2835	1925	1548	2364	2085	2345	2537	2607	2196	2109	2340	2482
chr4	148	2292	1761	2737	2096	2588	2748	2658	2352	2854	3534	2618	1296	2754	3322	2941	2810	2692	3200	2427	2489	2230	1725	1844	3287	2393	2625	3018	2486	3180	1911	1761	1429	1912	2443	2384	2527	2833	1935	1503	2467	2130	2407	2650	2694	2200	2189	2369	2658
chr4	149	2520	1835	2759	2237	2695	2879	2712	2317	3060	3669	2757	1444	3049	3513	3251	3000	2886	3403	2654	2515	2411	1785	2009	3515	2469	2866	3275	2623	3231	2061	1998	1592	1837	2627	2584	2571	2988	2043	1539	2619	2253	2652	2919	2952	2211	2318	2599	2767
chr4	150	2695	2111	2995	2354	2809	3111	2809	2554	3291	3923	3011	1600	3116	3757	3509	3336	3170	3790	2764	2795	2584	1931	2187	3712	2709	2873	3436	2752	3494	2164	1994	1753	2013	2803	2659	2758	3249	2148	1620	2902	2456	2714	3096	3013	2307	2491	2739	2861
chr4	151	2792	2206	3255	2581	3143	3234	3185	2731	3551	4481	3425	1726	3360	4140	3731	3423	3242	3973	2934	2895	2710	2099	2327	3875	2850	3153	3703	2938	3852	2307	2298	1793	2216	3048	2863	2898	3512	2330	1727	3218	2603	3158	3442	3425	2572	2648	3108	3131
chr4	152	3137	2447	3415	2744	3307	3521	3374	2878	3762	4694	3664	1793	3455	4376	4023	3701	3324	4186	3110	3184	2855	2330	2294	3962	3044	3251	3874	3032	4049	2591	2467	1889	2417	3159	3073	3115	3739	2599	1808	3455	2718	3261	3714	3507	2631	2726	3169	3213
chr4	153	3143	2330	3384	2724	3416	3587	3389	2668	3873	4789	3733	1894	3592	4431	3994	3679	3404	4250	3313	3212	2959	2329	2439	4069	3032	3178	3729	3040	4067	2443	2360	1900	2369	3256	2994	3264	3601	2590	1821	3407	2701	3187	3690	3536	2716	2881	3257	3412
chr4	154	3058	2264	3303	2725	3288	3423	3349	2688	3734	4616	3559	1784	3444	4145	3918	3590	3359	4106	3063	3037	2932	2259	2324	3994	2988	3163	3703	3029	3898	2426	2277	1856	2304	3129	2907	3048	3533	2416	1846	3235	2606	3171	3559	3431	2577	2749	3173	3150
chr4	155	3116	2237	3409	2709	3239	3385	3219	2727	3685	4496	3376	1813	3517	4212	3888	3721	3301	4072	3107	3100	2843	2391	2382	3925	2915	3136	3677	3017	3840	2424	2345	1820	2156	3042	2851	3003	3505	2494	1907	3189	2512	3220	3468	3381	2614	2640	3276	3300
chr4	156	3361	2335	3528	2702	3323	3641	3521	2829	3873	4874	3628	1905	3772	4208	4136	3769	3583	4187	3273	3279	2989	2312	2413	4093	3040	3206	3807	3100	3831	2544	2396	2038	2351	3298	3063	3218	3832	2543	2004	3461	2640	3345	3712	3647	2702	2868	3428	3262
chr4	157	3767	2625	3878	2952	3589	3820	3796	3092	4322	5561	4092	2050	4059	4902	4632	4105	3959	4737	3576	3567	3320	2666	2736	4431	3312	3571	4258	3446	4186	2865	2678	2161	2490	3742	3164	3529	3998	2753	2132	3779	2982	3643	3839	3971	3073	3098	3603	3719
chr4	158	4119	2973	4226	3311	3928	4262	4085	3520	4852	6020	4611	2161	4510	5285	5186	4580	4374	5238	3998	3918	3666	2834	3012	4829	3591	3809	4526	3820	4606	3020	2867	2386	2743	4148	3547	3803	4415	3178	2435	4185	3091	4095	4264	4485	3148	3450	4252	4139
chr4	159	4468	3238	4610	3548	4390	4659	4605	3801	5391	6515	5034	2448	4849	5802	5679	4943	4735	5684	4269	4321	4099	3139	3202	5199	4091	4187	4921	4106	5277	3260	3180	2665	3126	4445	3804	4146	4821	3320	2691	4754	3449	4479	4898	4902	3533	3599	4655	4454
chr4	160	4860	3442	4886	3855	4645	5018	4765	3972	5926	7274	5260	2633	5339	6111	6033	5263	4949	6144	4676	4748	4285	3509	3423	5587	4258	4424	5233	4336	5623	3534	3449	2793	3261	4855	3999	4587	5187	3573	2961	4930	3605	4719	5150	5393	3640	3946	4963	4686
chr4	161	5000	3606	5096	4018	4870	5160	5019	4243	5989	7529	5606	2727	5364	6353	6296	5612	5263	6391	4822	4937	4623	3634	3600	5774	4441	4570	5576	4426	5682	3748	3596	2962	3373	5107	4226	4596	5477	3888	3200	5201	3824	4944	5384	5574	3706	4026	5244	4859
chr4	162	5273	3852	5321	4107	5106	5492	5117	4335	6517	8041	5974	2883	5618	6810	6658	5842	5768	6714	4962	5128	4748	3852	3898	6050	4750	4672	5712	4815	5907	4011	3644	3172	3468	5217	4475	4824	5658	4089	3382	5498	3979	5290	5705	5726	4062	4021	5714	5170
chr4	163	5876	4153	5879	4582	5582	6073	5667	4909	7028	8763	6441	3147	6367	7316	7224	6442	6335	7460	5635	5544	5244	4306	4240	6472	5139	5058	6098	5080	6187	4291	3923	3307	3901	5836	4957	5348	6526	4465	3866	5962	4232	5660	6065	6460	4355	4666	6195	5686
chr4	164	6773	4754	6466	5357	6194	6708	6442	5512	8111	9584	7064	3576	7070	8094	8412	7327	6957	8378	6234	6312	5796	4795	4813	7249	5381	5760	7034	5956	7022	4887	4447	3935	4361	6615	5387	5980	7216	5100	4305	6739	4888	6422	6868	7472	4974	5051	7075	6523
chr4	165	7507	5263	7247	5883	6645	7627	7066	6053	9282	10762	8075	4029	7835	9276	9319	8228	8041	9238	7070	6936	6413	5410	5184	8179	6216	6318	7891	6576	7866	5349	4886	4178	4821	7383	6143	6502	7999	5447	4802	7719	5419	7160	7569	8175	5499	5735	7959	7042
chr4	166	7483	5416	7243	6088	6936	7822	7417	6113	9593	11420	8227	4153	8248	9472	9829	8465	8180	9731	7110	7360	6890	5805	5486	8305	6504	6403	8080	6646	7698	5665	5258	4448	5063	7748	6218	6753	8029	5678	5056	7990	5434	7336	7677	8607	5602	5737	8193	7532
chr4	167	7609	5319	7111	5940	6991	7810	7158	5991	9491	11157	8262	4160	7849	9346	9846	8203	8315	9593	7033	7367	6906	5725	5423	8205	6610	6390	7840	6625	8103	5569	5175	4406	5014	7883	6131	6781	7891	5683	5108	8327	5246	7470	7767	8770	5623	5650	8032	7486
chr4	168	7239	5197	6956	5652	7081	7505	7126	5758	9276	11025	7972	3994	7585	9028	9820	8043	7874	9174	6841	7097	6847	5516	5273	8130	6410	6207	7679	6423	8004	5440	5232	4190	5055	7669	5954	6595	7456	5860	5320	7943	5104	7050	7567	8360	5359	5385	7944	6897
chr4	169	6692	5189	6587	5398	6802	7079	6690	5247	8704	10714	7767	3753	7063	8814	9389	7720	7676	9190	6625	6714	6294	5613	5045	7686	6367	5809	7465	5933	7611	5208	4957	4102	4721	7304	5619	6336	7157	5467	5235	7756	4805	6826	7370	7948	5172	5307	7682	6669
chr4	170	6203	4781	6135	5033	6663	6596	6361	4910	8143	10345	7336	3687	6437	8257	8914	7291	7296	8401	6006	6241	6170	5434	4963	7318	6131	5777	7181	5530	7190	4749	4799	3930	4535	6974	5296	6057	6472	5424	5048	7509	4504	6410	6884	7671	5022	4863	7274	6396
chr4	171	5792	4607	5661	4834	6430	6124	5888	4493	7751	9600	6923	3281	5963	7852	8629	6789	6905	7843	5689	5839	6029	5167	4549	7029	5985	5263	6860	5012	7068	4531	4444	3674	4377	6684	4894	5632	6104	5134	4915	7038	4183	6032	6458	7070	4747	4553	6865	5876
chr4	172	5383	4334	5242	4518	6085	5694	5910	4280	7288	9352	6620	3314	5710	7282	8127	6523	6697	7452	5293	5779	5808	4944	4445	6379	5670	4971	6487	4922	6744	4323	4439	3592	4264	6421	4553	5270	5789	4862	4905	6690	3879	5790	6263	6855	4494	4255	6369	5517
chr4	173	4983	4359	5046	4348	6209	5650	5636	4055	7136	9151	6393	3139	5355	7139	8144	6365	6409	7316	5174	5278	5806	4950	4329	6379	5514	4831	6254	4604	6744	4242	4341	3343	4081	6278	4401	5365	5453	4804	4719	6612	3812	5464	6114	6689	4442	4100	6298	5249
chr4	174	4948	4228	4646	4178	6150	5538	5687	3906	7248	9062	6442	3156	5163	7007	8128	6313	6431	7326	4914	5378	5751	4935	4216	6508	5602	4878	6202	4460	6690	4140	4352	3372	4131	6116	4271	5193	5300	4657	4639	6654	3720	5371	5975	6692	4301	4247	6222	5297
chr4	175	4840	4237	4682	3965	6302	5400	5523	3835	7052	9062	6288	3042	4971	6747	8518	6181	6359	7185	4964	5168	5812	4863	4112	6307	5599	4766	6300	4466	6883	4186	4393	3329	4204	6184	4163	5141	5047	4710	4678	6812	3663	5381	5918	6793	4192	4084	6228	5345
chr4	176	4540	4054	4243	3769	6156	5394	5308	3744	6909	8831	6180	3044	4526	6434	8262	5847	6216	7122	4726	5084	5533	4957	3978	6138	5468	4690	6094	4155	6726	4103	4262	3331	4096	5910	3959	5019	4877	4488	4689	6597	3539	5141	5649	6678	4065	3811	5998	4974
chr4	177	4334	3811	4045	3664	5926	4929	5098	3338	6438	8355	5819	2881	4369	6029	7937	5570	5839	6526	4530	4789	5473	4762	3885	5711	5290	4478	5760	3933	6424	3801	4248	3109	3907	5409	3784	4779	4603	4256	4350	6285	3285	4964	5492	6356	3805	3692	5765	4709
chr4	178	3888	3624	3677	3343	5566	4515	4740	3002	5869	7851	5692	2595	3929	5603	7266	5069	5375	6042	4014	4294	5026	4437	3455	5344	4876	4029	5340	3675	5898	3372	3961	2919	3630	5090	3448	4303	4105	4112	3977	5961	3014	4609	4981	5852	3634	3348	5093	4322
chr4	179	3458	3270	3219	3119	5230	4074	4310	2670	5261	7324	5166	2461	3449	5142	6514	4593	4829	5540	3684	3890	4505	4122	3160	4843	4465	3704	4842	3282	5525	3069	3499	2564	3428	4690	3105	4086	3674	3545	3692	5436	2690	4067	4542	5466	3138	2912	4674	3976
chr4	180	3171	2996	2876	2789	4775	3650	4005	2431	4748	6683	4622	2159	3110	4606	5982	4184	4427	4901	3393	3416	4073	3754	2983	4555	4204	3300	4340	2893	5075	2822	3348	2392	3055	4145	2748	3699	3327	3314	3466	4870	2464	3713	4359	4923	2963	2658	4298	3541
chr4	181	2809	2755	2615	2409	4520	3226	3634	2127	4098	6123	4375	1948	2718	4017	5474	3717	3931	4505	2899	3112	3908	3344	2574	4080	3957	2992	4047	2594	4743	2499	3071	2233	2863	3786	2534	3346	2918	2993	3070	4297	2191	3342	3955	4444	2622	2496	3775	3105
chr4	182	2468	2506	2304	2206	4206	2949	3245	1956	3912	5677	4044	1909	2483	3803	5021	3420	3599	3993	2640	2834	3505	3103	2344	3707	3582	2699	3702	2363	4322	2294	2847	1965	2743	3424	2229	3002	2562	2768	2827	4005	1960	3097	3585	4162	2487	2314	3457	2929
chr4	183	2277	2244	2092	2040	3926	2749	3029	1786	3498	5323	3633	1693	2244	3384	4663	3071	3289	3597	2447	2613	3237	2965	2097	3382	3238	2621	3312	2144	4051	2135	2703	1800	2447	3125	1971	2781	2367	2546	2582	3792	1818	2891	3234	3782	2273	2058	3257	2696
chr4	184	2058	2148	1955	1907	3693	2535	2882	1655	3262	4679	3500	1546	2018	3135	4397	2798	3094	3493	2303	2461	3082	2775	1960	3227	3093	2466	3240	1920	3919	1960	2423	1700	2298	2857	1844	2595	2239	2313	2427	3504	1701	2586	3044	3607	1994	1936	3043	2471
chr4	185	1944	1994	1831	1813	3560	2395	2775	1536	3155	4415	3256	1432	1935	2989	4339	2655	2981	3294	2164	2259	2934	2605	1851	2951	3001	2274	3086	1908	3704	1841	2422	1644	2273	2739	1746	2317	1973	2214	2348	3381	1630	2413	2824	3334	1926	1702	2933	2389
chr4	186	1789	1889	1698	1718	3402	2303	2602	1315	2944	4403	3186	1392	1750	2659	4078	2643	2777	3113	2031	2094	2792	2665	1814	2959	2860	2234	2894	1757	3574	1836	2389	1562	2155	2607	1668	2331	1928	2123	2228	3267	1554	2306	2787	3184	1918	1719	2714	2223
chr4	187	1685	1825	1534	1559	3368	2189	2483	1229	2742	4184	2992	1355	1723	2553	3980	2393	2563	2908	1945	1928	2673	2395	1611	2754	2685	2024	2805	1619	3356	1645	2154	1532	2023	2424	1552	2282	1788	1940	2037	3096	1457	2199	2611	3198	1729	1584	2623	2187
chr4	188	1601	1745	1471	1571	3169	1998	2286	1166	2609	4063	2777	1151	1502	2310	3731	2294	2495	2680	1869	1942	2467	2394	1604	2588	2643	1938	2651	1510	3301	1662	2032	1358	1941	2374	1527	2095	1726	1831	1895	2896	1398	2081	2467	2983	1623	1560	2411	1915
chr4	189	1459	1585	1340	1297	2982	1851	2184	1076	2303	3771	2814	1084	1383	2258	3333	2088	2319	2514	1732	1729	2350	2134	1515	2433	2484	1771	2423	1355	3160	1522	1918	1267	1861	2097	1338	1903	1523	1640	1762	2821	1241	1933	2288	2715	1575	1345	2266	1818
chr4	190	1297	1439	1142	1234	2792	1739	1930	1039	2195	3374	2526	1034	1248	2012	3165	1959	2093	2285	1569	1593	2204	2017	1329	2238	2310	1692	2235	1256	2847	1224	1818	1171	1685	1959	1237	1840	1415	1560	1603	2473	1161	1716	2176	2655	1410	1311	1999	1644
chr4	191	1186	1294	1171	1081	2426	1590	1824	890	1930	3192	2270	935	1180	1847	2828	1725	1887	2042	1369	1381	1910	1786	1164	1967	2114	1448	1955	1065	2627	1257	1650	1042	1590	1729	1136	1547	1306	1451	1452	2177	996	1636	1934	2334	1291	1150	1775	1490
chr4	192	1072	1214	945	1052	2390	1395	1662	844	1781	2754	2126	875	991	1737	2589	1621	1717	1938	1228	1242	1695	1624	1065	1744	1903	1337	1828	999	2352	1075	1489	933	1475	1593	974	1441	1128	1337	1296	2002	881	1419	1875	2188	1185	1072	1704	1361
chr4	193	927	1091	909	926	2187	1304	1565	716	1542	2656	1866	729	911	1526	2345	1416	1584	1643	1141	1163	1553	1490	952	1626	1785	1199	1624	900	2140	992	1383	860	1318	1427	929	1276	1057	1127	1213	1748	815	1267	1658	1849	1027	989	1432	1346
chr4	194	861	1022	767	922	2067	1121	1400	684	1425	2398	1782	686	786	1372	2122	1344	1463	1549	1064	1060	1440	1318	876	1563	1643	1095	1506	812	2124	925	1262	755	1170	1356	805	1174	939	1061	1100	1659	737	1145	1485	1778	935	892	1393	1158
chr4	195	861	941	739	781	1906	1136	1302	592	1315	2343	1659	622	750	1228	1982	1163	1377	1448	978	947	1360	1269	857	1419	1546	1030	1351	783	1928	823	1189	728	1084	1171	785	1050	866	1018	1033	1580	738	1033	1411	1642	913	810	1232	1042
chr4	196	728	893	721	722	1789	1005	1241	562	1226	2073	1612	597	689	1153	1796	1198	1258	1354	908	876	1366	1190	774	1384	1483	946	1328	736	1797	746	1120	754	1065	1143	708	1097	841	941	996	1394	658	969	1346	1579	883	783	1207	945
chr4	197	646	836	628	733	1715	953	1184	542	1214	1940	1507	559	658	1106	1800	1171	1195	1304	858	885	1227	1142	770	1274	1405	903	1343	695	1792	726	1104	718	973	1073	649	999	825	859	899	1325	653	956	1272	1461	779	707	1138	963
chr4	198	621	778	622	702	1672	872	1104	532	1075	1841	1425	550	610	1070	1687	993	1037	1155	827	845	1148	1142	654	1249	1342	891	1157	630	1666	707	1046	625	939	1045	620	927	697	875	863	1349	629	845	1174	1400	727	721	1104	831
chr4	199	604	730	555	685	1580	859	1063	505	1036	1691	1354	522	570	1000	1581	978	1027	1144	760	769	1086	1002	648	1118	1179	783	1152	571	1569	653	1029	608	874	1032	574	928	707	768	781	1232	607	861	1165	1313	688	668	1063	803
chr4	200	574	715	510	634	1466	800	1047	445	946	1691	1264	453	503	936	1580	918	967	1078	709	671	1050	967	603	1059	1255	783	1061	551	1491	618	940	533	903	925	500	912	647	791	794	1096	527	726	1021	1189	626	624	972	828
chr4	201	523	646	506	579	1429	756	947	418	879	1582	1203	444	482	872	1385	820	916	962	656	650	903	875	578	986	1150	688	960	474	1326	563	871	506	771	864	494	750	616	714	790	1082	529	715	990	1130	622	571	904	712
chr4	202	464	608	476	516	1315	701	859	381	839	1382	1035	386	421	742	1258	757	823	894	608	593	890	867	447	892	1018	640	949	472	1240	448	817	432	680	840	441	730	581	645	644	928	436	614	899	1091	524	493	871	641
chr4	203	436	567	480	444	1216	607	802	362	768	1403	913	356	372	726	1169	725	711	871	591	556	761	741	455	850	916	570	797	429	1108	470	751	416	640	653	410	616	485	563	635	850	407	638	872	993	517	518	802	594
chr4	204	395	498	364	431	1143	562	692	345	714	1181	951	346	366	683	1085	661	699	768	495	503	715	683	414	756	828	531	760	361	1100	459	705	395	587	701	389	641	444	541	541	795	373	490	796	852	471	458	689	534
chr4	205	370	456	397	401	996	527	656	298	682	1096	926	310	303	615	1024	625	612	666	427	466	688	606	389	722	812	491	687	367	997	399	568	356	537	568	351	531	411	502	515	731	358	504	711	878	401	424	646	530
chr4	206	371	424	329	369	967	470	595	282	552	1024	805	270	296	577	959	558	568	659	478	415	624	621	353	662	782	437	638	328	906	352	571	316	511	507	324	505	428	412	465	643	332	450	590	753	388	377	591	471
chr4	207	317	439	311	333	926	470	589	249	571	970	727	309	283	530	858	500	571	562	376	387	583	563	344	597	715	406	623	319	822	312	537	305	473	494	275	458	393	428	489	660	319	400	637	734	353	364	545	477
chr4	208	278	365	276	295	876	409	569	258	506	852	635	243	263	464	785	512	519	543	399	367	565	503	306	559	688	418	588	292	848	325	558	298	454	496	237	442	377	416	409	564	301	354	582	670	334	365	564	390
chr4	209	289	317	278	328	811	386	565	223	509	844	637	235	266	477	761	436	491	544	347	314	525	491	324	548	681	389	528	296	768	294	468	254	423	470	242	432	312	366	425	597	239	345	546	657	320	311	524	400
chr4	210	251	370	230	263	718	359	485	186	446	797	595	234	214	437	716	437	477	479	349	315	476	443	295	514	635	363	491	233	759	282	425	264	410	423	218	407	288	352	377	497	251	338	559	590	304	292	472	370
chr4	211	229	325	234	239	745	359	451	207	405	729	580	187	202	421	645	416	405	482	316	321	436	407	239	459	573	317	497	212	658	247	426	218	369	430	200	348	248	311	368	486	227	334	508	553	270	288	441	335
chr4	212	225	285	231	201	599	287	413	188	388	682	552	158	207	378	615	410	406	433	308	259	394	378	213	362	523	312	433	223	646	242	418	200	351	355	194	353	266	291	299	427	236	296	433	535	221	233	383	336
chr4	213	198	277	196	235	619	250	345	180	364	636	531	155	173	355	523	355	367	394	278	258	402	324	193	410	470	245	341	183	600	210	349	215	295	326	166	292	205	283	308	417	227	253	429	504	235	236	362	283
chr4	214	178	242	166	177	517	251	330	128	283	551	441	147	155	295	506	316	300	399	268	203	341	321	188	351	477	261	365	184	502	190	332	159	305	286	148	272	201	248	278	366	189	238	419	422	202	203	302	265
chr4	215	161	198	156	176	542	236	288	143	294	542	409	147	139	298	450	300	282	341	218	219	319	280	187	301	395	236	303	166	474	186	290	174	266	284	147	277	183	222	261	331	160	221	320	410	192	188	303	232
chr4	216	154	197	131	154	478	260	265	135	298	452	384	147	132	257	408	256	245	339	187	178	291	263	172	320	371	225	303	152	391	161	271	149	219	267	148	244	176	201	201	280	138	188	336	383	185	175	278	219
chr4	217	144	172	112	146	447	184	246	141	241	409	331	115	115	265	386	267	262	276	186	165	249	281	158	255	361	205	270	132	381	160	244	118	211	266	136	207	168	189	223	270	138	206	279	357	153	180	238	183
chr4	218	135	185	109	145	433	203	246	107	234	401	354	110	105	252	329	267	217	276	176	144	245	243	138	265	307	184	262	135	400	163	233	130	201	223	111	213	145	176	183	276	133	188	290	318	175	140	223	193
chr4	219	116	175	115	130	414	179	224	120	220	374	307	106	100	207	343	207	218	239	159	128	231	221	121	245	317	166	245	109	390	131	213	106	195	210	105	185	130	187	184	247	109	162	254	307	156	146	231	222
chr4	220	96	151	117	107	357	148	220	100	201	310	282	110	96	209	334	238	212	260	149	132	227	212	113	224	289	132	202	127	325	135	223	112	196	195	97	183	133	160	197	214	110	138	244	281	139	147	205	153
chr4	221	120	161	72	104	389	152	215	91	166	298	256	98	98	171	286	168	190	217	131	135	199	190	123	206	295	135	213	97	320	105	190	100	170	190	89	183	117	154	162	209	89	130	219	260	111	122	185	149
chr4	222	90	141	98	133	341	151	205	87	190	274	231	89	76	198	251	180	159	179	139	113	174	179	108	206	239	105	184	115	300	88	171	108	144	146	82	154	103	142	139	190	86	128	206	252	100	123	174	146
chr4	223	91	125	93	101	286	117	182	67	167	258	215	63	78	143	213	168	147	185	128	108	149	163	96	187	231	102	152	78	274	103	169	73	150	163	75	142	88	113	131	175	81	105	180	219	99	91	137	128
chr4	224	84	91	81	88	271	112	143	80	150	269	222	61	66	153	238	162	128	182	107	106	128	133	61	184	195	102	165	88	241	84	158	87	124	156	80	118	81	129	113	164	85	100	177	199	76	109	141	122
chr4	225	77	93	55	89	264	116	148	60	118	210	200	68	56	130	193	131	140	166	88	88	125	143	81	155	195	99	141	86	219	92	135	71	116	111	63	104	84	90	114	165	67	101	172	190	98	85	128	99
chr4	226	65	93	64	79	222	119	125	68	116	221	151	47	62	112	187	102	123	128	86	96	122	122	80	142	195	91	125	59	189	84	129	60	103	110	67	95	89	90	100	138	60	86	157	162	74	69	123	116
chr4	227	42	83	63	68	229	85	109	55	103	180	163	36	39	135	162	116	101	119	88	73	94	128	80	149	154	90	120	59	214	80	122	64	98	104	45	99	84	83	92	122	61	70	153	148	83	64	105	81
chr4	228	55	79	47	64	220	83	93	40	95	158	158	43	57	105	177	114	103	135	69	60	102	93	61	125	163	83	102	53	177	76	101	55	104	89	62	89	72	73	83	112	37	56	123	159	67	52	109	82
chr4	229	38	66	51	55	191	69	109	59	77	154	133	40	36	101	140	93	100	111	77	62	104	103	53	107	151	66	100	49	172	58	97	48	109	96	49	92	59	72	93	113	61	76	120	130	63	77	96	75
chr4	230	50	54	42	66	170	75	93	40	77	153	120	42	43	84	124	73	93	107	71	58	91	79	62	91	130	63	86	52	138	49	111	42	70	84	46	69	67	63	76	95	50	60	98	153	62	52	91	77
chr4	231	34	68	33	54	157	75	83	36	75	131	120	39	34	69	115	87	70	92	64	64	82	92	67	114	114	61	86	56	167	58	94	34	76	74	34	73	50	53	75	72	35	39	90	102	43	41	75	70
chr4	232	34	58	38	52	158	63	79	37	77	129	124	36	28	67	134	76	78	83	41	39	83	91	52	93	139	49	80	51	136	50	85	47	73	70	30	69	47	52	79	101	43	56	83	117	41	57	68	58
chr4	233	34	51	32	52	132	50	73	35	61	97	108	31	20	69	125	75	59	76	48	40	87	60	53	97	100	58	91	42	140	43	73	36	64	71	28	61	37	59	74	77	40	47	90	108	46	37	66	59
chr4	234	39	57	33	32	138	51	61	32	58	119	85	25	30	67	108	61	56	88	52	50	65	71	34	74	115	39	75	32	119	39	62	32	45	71	37	62	43	55	48	59	32	47	94	101	31	33	60	63
chr4	235	28	58	39	36	134	48	64	30	49	87	92	19	24	68	95	74	46	89	52	44	51	63	41	73	100	40	72	28	89	44	57	31	62	63	27	44	45	36	48	45	33	42	81	94	33	34	48	54
chr4	236	26	49	19	48	119	52	58	24	51	89	85	15	20	48	75	70	40	57	42	33	59	60	33	77	80	36	57	37	76	35	54	38	64	52	23	46	42	41	35	66	28	41	74	91	32	31	45	58
chr4	237	15	42	30	32	101	53	52	29	59	85	69	18	16	71	90	64	35	71	34	29	65	53	26	50	87	42	60	25	92	35	50	22	35	45	20	42	39	36	36	56	33	25	80	90	35	34	45	46
chr4	238	16	36	27	34	104	41	52	19	47	63	63	25	18	47	72	65	48	64	41	22	40	58	37	50	79	27	59	31	83	24	45	24	49	46	16	34	31	30	35	54	33	38	65	64	27	28	45	43
chr4	239	20	33	28	24	93	48	44	31	50	63	62	21	22	44	72	56	36	61	36	36	41	42	30	51	74	29	61	19	61	32	57	19	36	44	20	38	24	26	32	47	27	28	51	61	34	34	37	42
chr4	240	31	36	20	26	98	44	42	27	40	57	65	16	15	42	65	50	35	56	32	26	46	36	31	58	61	28	48	18	76	25	38	21	34	35	23	43	28	25	36	48	24	23	51	73	27	25	38	39
chr4	241	23	25	13	23	88	41	38	23	37	49	50	13	15	51	75	38	29	59	27	22	38	47	21	53	65	31	43	23	63	34	42	18	28	36	17	31	30	18	38	35	29	28	45	59	29	25	30	44
chr4	242	15	32	22	20	84	40	32	18	39	64	44	15	17	38	64	40	32	62	25	33	41	36	21	41	43	37	37	25	62	23	32	14	25	42	17	26	20	21	34	41	22	23	42	57	22	22	28	31
chr4	243	11	40	14	19	75	27	34	20	31	47	48	11	11	42	51	33	24	40	25	22	33	37	21	43	56	30	39	14	43	29	30	33	30	43	12	27	27	21	36	44	27	17	35	51	29	18	28	28
chr4	244	15	19	11	23	81	33	34	24	44	42	47	12	14	23	50	44	31	48	22	16	32	29	20	47	40	27	31	24	67	21	26	14	20	39	17	27	21	21	31	35	16	18	35	48	24	23	26	25
chr4	245	9	25	12	16	65	36	39	11	35	44	47	14	9	42	51	31	32	41	15	16	36	35	15	39	44	22	36	11	62	13	43	15	29	28	9	30	17	20	21	34	19	17	23	58	14	18	28	37
chr4	246	9	23	23	14	65	23	39	18	30	45	30	17	5	30	39	43	19	42	25	16	25	34	10	41	33	14	38	30	44	27	24	18	18	28	15	20	18	18	27	31	21	24	43	47	19	19	32	32
chr4	247	18	26	10	15	64	26	35	19	25	37	42	14	10	38	47	31	16	30	22	12	33	35	21	34	29	19	26	20	52	21	23	12	21	30	16	24	16	9	26	26	19	17	43	33	19	10	31	31
chr4	248	16	16	7	16	55	19	33	11	22	39	27	8	13	29	42	31	20	37	14	14	26	36	15	31	37	26	23	13	46	19	27	17	26	29	11	21	16	17	15	25	10	11	28	40	20	12	18	34
chr4	249	8	23	11	18	53	21	18	20	28	23	43	17	15	29	37	33	20	27	24	17	17	23	17	39	39	24	31	22	53	18	22	11	14	19	10	21	17	12	21	22	15	14	32	28	10	11	14	24
chr4	250	13	16	8	14	53	24	27	14	25	29	27	9	17	29	47	31	21	33	15	18	23	29	20	28	41	16	31	14	40	17	24	12	14	27	13	15	11	13	17	24	13	14	19	39	9	10	10	28
chr4	251	8	11	5	8	55	14	17	16	29	19	31	6	14	19	38	24	21	37	15	10	34	27	17	27	25	19	30	16	40	19	16	16	21	19	9	19	19	18	15	24	20	14	26	33	14	13	21	22
chr4	252	9	21	14	5	43	24	17	15	24	33	30	14	11	28	33	22	19	23	18	7	24	19	19	31	39	19	34	10	33	14	26	9	27	19	13	18	11	12	21	20	12	6	25	24	18	13	12	29
chr4	253	11	14	3	13	45	27	21	13	27	31	31	14	15	17	33	19	26	38	19	16	27	17	15	30	29	14	25	8	42	10	23	10	19	11	12	16	13	9	27	26	13	11	25	30	4	19	19	27
chr4	254	12	17	5	13	61	26	19	13	15	18	30	7	11	25	31	30	22	26	24	12	21	14	12	20	29	16	21	12	27	8	20	6	23	17	7	17	19	11	17	13	17	12	15	36	19	17	16	25
chr4	255	14	16	14	8	41	20	16	17	22	28	28	8	6	28	21	22	15	37	16	10	13	15	12	29	24	14	19	17	39	15	16	19	20	16	7	14	8	16	14	23	6	11	27	33	18	13	26	25
chr4	256	16	11	9	3	31	16	16	17	16	33	28	7	7	23	34	29	21	25	20	8	24	18	15	24	29	17	25	12	27	16	18	6	20	27	6	19	14	10	13	14	11	9	18	30	16	8	18	29
chr4	257	10	13	11	11	29	18	16	17	16	23	24	7	8	27	34	20	18	19	15	13	24	10	14	35	35	21	16	9	26	15	14	7	16	18	11	22	10	6	15	24	13	14	15	26	16	9	11	30
chr4	258	10	11	8	7	41	21	20	20	16	29	29	7	8	28	26	21	11	24	12	8	10	14	19	28	22	11	14	5	27	15	13	7	19	19	7	16	13	11	20	9	10	7	17	26	8	10	15	22
chr4	259	8	14	9	13	33	21	19	5	17	21	10	5	10	15	37	23	13	27	14	14	16	20	12	20	22	22	18	11	30	8	15	9	13	17	13	14	14	12	8	13	10	7	18	27	7	8	9	22
chr4	260	10	11	14	13	46	15	29	15	15	16	15	5	8	14	31	21	12	27	13	17	18	12	14	19	15	13	14	12	40	21	13	6	20	14	12	9	11	10	18	21	9	11	16	25	9	11	13	24
chr4	261	8	8	10	8	29	20	21	14	16	28	26	9	6	31	20	19	8	23	11	10	14	12	11	21	29	19	14	12	29	9	17	20	11	23	9	14	15	6	12	18	12	12	15	24	17	15	16	16
chr4	262	11	17	8	7	25	8	14	20	14	14	17	5	14	30	39	27	11	28	10	9	18	8	16	26	31	12	21	18	25	20	12	7	11	17	12	14	12	9	13	18	16	13	15	35	13	11	12	25
chr4	263	13	13	14	10	42	22	14	12	20	14	14	9	8	32	29	29	18	19	12	11	12	19	11	27	23	8	17	12	20	20	14	11	22	10	10	14	11	8	10	12	14	3	12	33	8	20	16	14
chr4	264	5	15	11	11	34	17	21	11	19	23	23	4	9	24	21	27	11	32	15	8	16	22	10	25	19	22	20	8	32	12	18	12	9	8	14	16	11	6	10	17	17	13	16	26	14	14	12	24
chr4	265	11	6	4	8	39	16	16	14	18	17	21	2	9	24	22	18	16	11	6	10	16	15	12	18	27	20	14	10	27	9	17	11	12	26	8	15	12	7	14	20	13	9	24	26	11	9	13	17
chr4	266	5	13	9	3	33	21	4	15	15	23	15	10	9	22	25	17	8	19	12	13	21	13	10	16	18	11	20	15	21	11	20	10	18	9	16	10	13	11	12	18	11	13	13	20	7	11	19	21
chr4	267	7	15	14	10	40	17	18	12	16	13	21	7	9	16	11	21	10	21	8	12	14	15	10	22	17	14	19	10	27	13	20	11	6	12	7	12	12	14	17	22	14	8	16	23	16	11	9	15
chr4	268	6	10	10	11	35	28	14	12	16	14	24	9	6	20	27	20	13	23	11	10	17	13	9	15	25	14	12	9	27	15	14	8	8	21	9	11	7	2	12	12	9	6	17	23	11	4	8	23
chr4	269	13	10	5	11	33	11	15	14	12	21	19	7	4	21	29	16	12	13	15	4	20	22	7	26	19	15	14	10	28	15	20	7	11	23	10	14	10	9	13	11	6	11	18	20	8	11	11	22
chr4	270	11	14	12	14	35	9	14	7	21	25	16	7	9	16	31	16	13	30	8	7	14	10	14	35	10	14	18	15	22	16	16	8	14	14	11	13	14	3	10	9	9	15	10	26	15	7	11	21
chr4	271	14	9	9	17	32	17	24	12	19	13	21	8	11	21	13	16	13	40	8	14	11	12	8	29	23	10	19	13	24	16	11	5	22	15	15	16	17	8	11	11	8	6	14	20	16	10	9	20
chr4	272	12	10	16	12	33	23	21	14	18	16	15	6	7	20	21	9	14	24	24	22	18	14	16	23	21	9	21	12	31	16	17	12	18	15	10	6	13	14	16	11	14	10	23	20	14	13	20	17
chr4	273	5	8	10	16	37	24	10	17	16	18	12	11	12	18	28	17	12	16	16	4	17	19	14	30	28	18	23	9	27	17	14	15	25	14	12	15	13	11	8	16	16	11	14	28	14	17	11	30
chr4	274	10	16	13	19	35	18	16	17	13	18	20	5	9	22	29	19	18	32	24	12	21	16	12	28	33	8	26	12	30	10	16	11	16	22	10	18	19	11	8	26	12	8	10	23	10	16	13	23
chr4	275	5	17	18	11	27	20	18	12	23	18	20	12	14	25	29	23	13	28	15	11	8	14	13	31	17	15	24	16	25	14	14	9	10	21	19	20	14	14	6	15	10	10	13	23	13	13	17	20
chr4	276	13	13	15	17	36	17	24	13	16	22	21	8	14	24	25	33	12	30	14	12	13	11	17	28	23	12	16	17	28	29	15	10	23	18	14	16	18	6	13	25	8	10	17	20	9	10	14	25
chr4	277	13	16	8	12	21	22	17	28	14	22	29	8	11	17	30	13	15	20	15	10	18	18	7	18	22	9	15	6	27	17	19	8	11	18	14	15	18	11	8	16	15	3	18	30	13	19	16	21
chr4	278	9	12	10	11	36	27	18	11	20	25	26	5	11	22	28	20	19	36	16	14	15	7	14	23	28	10	21	13	36	22	11	9	16	8	16	10	13	9	13	25	8	17	15	18	19	15	18	23
chr4	279	12	12	10	19	36	25	19	13	19	24	15	13	10	21	26	11	15	23	18	10	15	11	15	32	26	15	23	9	35	20	15	15	17	15	18	24	11	7	11	15	12	19	14	25	14	13	11	27
chr4	280	10	12	10	16	38	26	18	17	20	21	26	8	17	29	16	31	14	42	22	9	19	12	29	25	28	15	28	15	36	29	17	19	24	24	11	23	28	12	18	16	8	17	24	22	13	21	21	27
chr4	281	16	16	17	16	34	34	30	17	24	16	33	9	17	25	31	30	17	29	19	14	18	22	23	40	17	16	26	14	28	19	10	9	20	21	19	23	18	8	11	22	17	18	29	31	11	16	26	36
chr4	282	16	11	20	15	40	27	17	21	26	28	23	10	15	32	33	32	16	39	24	16	25	20	18	39	33	17	27	16	31	21	17	9	22	16	13	17	23	12	21	14	11	22	23	24	14	17	16	31
chr4	283	15	15	23	15	38	32	28	18	21	26	22	9	15	33	31	36	18	38	16	23	21	18	15	35	31	22	29	22	41	30	32	13	20	23	25	20	18	18	12	28	16	19	30	26	18	21	22	26
chr4	284	16	13	28	14	30	19	28	12	14	35	28	11	15	40	35	27	26	35	26	18	23	14	17	34	23	21	29	17	35	27	27	14	36	33	16	23	24	12	15	22	12	22	23	33	19	13	23	30
chr4	285	25	14	24	25	44	27	24	26	26	39	35	14	18	26	39	28	19	29	21	22	22	19	14	38	27	10	28	19	46	31	35	13	19	34	18	23	33	18	12	21	15	19	18	31	17	24	20	39
chr4	286	17	19	13	13	40	35	23	16	19	31	36	13	18	39	36	34	23	29	25	13	22	28	21	28	37	19	35	21	26	28	33	17	20	20	18	24	27	14	13	19	10	24	33	32	13	22	19	36
chr4	287	23	16	25	22	41	16	26	26	26	31	31	13	10	40	42	14	26	40	19	12	24	18	19	45	39	18	35	15	43	25	16	17	19	31	21	32	28	18	22	17	19	13	36	34	16	19	22	35
chr4	288	15	13	30	22	53	33	31	15	21	22	33	18	17	54	28	19	27	33	21	20	27	19	18	36	26	15	36	17	47	31	25	15	23	35	22	36	20	10	20	25	18	17	20	40	19	28	23	49
chr4	289	18	12	19	25	40	26	33	24	25	33	44	16	26	35	38	26	34	34	26	18	27	19	18	32	31	21	38	21	33	20	28	22	32	33	21	31	23	17	12	34	13	16	43	31	21	15	29	38
chr4	290	21	27	20	26	57	41	33	24	40	34	37	21	20	48	51	33	27	36	34	21	32	36	28	38	32	26	32	28	39	30	22	14	22	24	25	27	25	21	10	30	18	19	32	43	23	29	36	41
chr4	291	15	28	25	23	50	24	45	25	35	47	33	24	18	35	45	27	38	43	33	19	37	30	26	48	46	30	44	26	33	29	31	16	21	27	22	28	21	15	17	27	26	19	35	53	24	24	35	35
chr4	292	28	25	22	25	65	44	32	21	37	33	40	28	25	46	45	37	32	38	33	23	32	24	25	51	39	27	48	25	59	48	30	24	32	35	28	37	27	25	27	27	24	19	35	34	17	22	28	34
chr4	293	34	23	25	27	56	52	34	30	31	50	52	16	17	56	61	48	43	46	44	21	36	16	25	56	48	27	52	30	54	34	47	20	37	32	20	39	26	21	19	29	31	28	26	43	21	29	34	42
chr4	294	27	31	28	32	64	44	47	28	35	50	54	21	23	48	40	43	49	73	31	25	31	24	29	54	44	29	46	28	47	49	57	25	25	34	24	40	25	34	23	37	25	29	47	45	31	35	33	50
chr4	295	32	14	35	24	88	50	38	31	39	67	50	25	38	54	46	32	44	65	46	40	46	28	24	55	36	33	47	27	54	37	29	28	35	31	41	44	32	25	26	30	26	36	58	48	27	27	30	64
chr4	296	30	28	34	27	65	48	42	34	46	52	58	23	34	64	51	45	41	51	56	29	45	31	33	53	39	28	43	27	51	38	28	28	38	36	19	40	36	23	33	37	26	30	44	64	30	35	33	52
chr4	297	37	38	32	27	83	44	58	37	56	61	63	29	31	61	48	49	41	52	38	29	45	33	27	93	66	35	38	35	53	35	33	24	35	50	33	48	34	31	21	32	26	39	48	43	24	50	40	41
chr4	298	37	34	49	31	89	45	52	36	61	65	72	26	24	62	69	51	48	70	52	30	58	52	39	63	59	32	67	32	60	46	49	33	30	55	37	43	43	25	29	42	28	29	58	77	27	39	32	54
chr4	299	42	43	41	29	77	48	57	37	44	61	75	25	48	55	63	54	49	56	44	39	51	30	29	67	64	32	63	38	62	33	46	30	41	50	33	49	38	30	26	43	27	27	48	60	36	39	48	54
chr4	300	44	29	35	38	84	62	53	25	61	80	87	25	38	72	70	53	55	82	66	30	63	35	40	78	53	35	66	40	68	37	51	31	51	64	35	59	35	22	32	43	30	51	54	67	39	42	45	67
chr4	301	45	35	37	33	78	63	56	40	53	82	76	27	43	69	59	70	57	79	62	37	70	40	27	71	60	33	72	42	66	58	45	37	41	56	36	33	39	29	36	46	25	37	59	67	34	44	55	84
chr4	302	47	25	39	37	84	52	57	50	67	79	68	26	52	60	84	54	64	67	53	42	81	56	32	80	67	37	75	33	60	51	54	24	44	42	47	57	34	25	42	43	37	57	71	58	50	40	47	57
chr4	303	35	42	42	41	90	64	69	45	65	76	91	32	50	82	57	64	63	89	54	44	63	47	38	86	72	49	57	44	81	49	58	45	42	51	34	57	48	26	36	64	32	55	86	69	37	42	53	58
chr4	304	40	50	61	44	106	64	67	36	69	77	83	26	44	82	76	60	63	94	63	42	80	41	43	85	70	42	72	44	74	54	61	37	49	74	37	72	41	43	44	66	34	53	78	82	49	33	53	63
chr4	305	49	50	53	57	101	70	80	44	75	101	81	42	43	94	83	72	72	97	82	51	66	49	69	92	77	43	86	40	80	58	63	50	61	55	39	58	40	35	34	64	32	57	77	91	35	53	58	71
chr4	306	41	42	59	46	130	77	88	41	82	84	90	29	59	80	92	72	82	94	72	37	77	55	42	106	94	47	86	44	69	66	60	47	60	52	40	68	56	51	39	60	31	71	82	99	44	57	57	87
chr4	307	53	51	62	53	136	69	84	47	67	102	137	34	54	100	92	68	69	102	78	56	70	52	55	94	80	46	87	42	91	57	64	56	67	51	44	63	57	38	52	70	30	62	78	97	54	55	63	67
chr4	308	62	56	80	59	136	79	73	52	88	95	108	42	65	113	93	75	79	123	84	52	91	75	47	99	84	47	96	44	93	73	75	48	67	67	55	88	51	47	37	80	27	65	106	98	54	68	66	77
chr4	309	61	57	70	48	119	78	79	56	68	124	134	43	55	94	92	89	96	115	94	47	87	58	66	109	97	51	89	55	124	75	74	34	46	91	43	74	70	41	49	93	39	77	98	83	54	47	60	82
chr4	310	61	58	63	54	146	89	94	57	84	112	116	45	49	109	118	80	72	99	78	52	116	75	50	121	101	78	101	47	110	72	84	38	66	71	65	67	55	38	60	88	36	63	83	108	67	62	76	76
chr4	311	76	58	67	55	155	84	111	61	92	108	132	45	38	119	116	88	95	116	113	47	105	68	66	126	107	51	96	63	122	81	82	44	51	69	53	78	64	43	67	83	28	68	87	96	62	65	68	81
chr4	312	55	62	81	48	138	87	96	48	94	115	98	54	52	94	116	79	93	105	73	47	115	76	59	126	93	72	102	57	110	84	72	58	58	91	46	82	59	58	57	81	37	77	97	98	58	63	85	87
chr4	313	73	68	48	56	164	96	111	59	81	134	117	42	61	100	115	108	91	120	89	48	114	74	73	122	99	64	119	45	135	76	93	56	66	89	56	90	60	44	64	97	50	74	87	93	47	64	82	98
chr4	314	57	52	72	48	160	91	94	47	81	134	127	53	43	120	112	79	102	116	92	52	120	92	69	124	122	63	112	54	117	67	85	39	82	96	58	103	74	57	56	102	37	73	90	93	75	60	85	104
chr4	315	62	74	77	54	160	104	103	59	89	141	129	56	67	125	140	98	113	125	77	55	108	67	55	145	114	52	118	49	119	75	87	52	78	97	53	102	65	51	44	90	33	75	115	95	63	67	78	114
chr4	316	63	81	73	43	201	82	95	67	92	142	137	55	62	129	140	84	95	110	91	50	110	88	74	157	136	58	113	60	130	74	102	64	85	95	55	113	58	55	62	104	33	73	100	107	54	75	74	90
chr4	317	54	69	63	55	177	89	106	44	90	158	151	48	55	132	125	86	68	151	72	48	138	115	68	125	129	62	106	50	126	92	96	56	77	112	51	89	48	46	53	92	52	76	128	133	51	82	84	89
chr4	318	60	52	55	69	183	105	131	46	98	120	157	46	57	109	143	79	101	138	92	57	154	91	67	121	121	73	125	52	136	90	116	53	73	105	58	105	51	51	65	98	42	87	138	105	70	67	79	69
chr4	319	57	75	83	71	198	102	110	50	86	138	146	64	68	122	156	86	94	136	79	63	119	88	78	133	120	70	113	62	135	75	122	56	84	97	54	98	58	68	53	82	45	63	110	112	61	77	89	96
chr4	320	61	76	88	73	202	86	115	66	99	175	165	45	56	109	129	92	118	151	98	62	148	93	63	148	138	69	106	50	119	77	108	72	78	98	63	101	69	64	72	118	47	75	135	140	76	77	85	75
chr4	321	64	63	68	62	194	103	113	59	88	149	146	62	50	128	140	104	105	124	98	62	141	80	82	136	151	59	125	51	140	85	108	56	87	89	51	111	58	67	69	111	57	91	145	106	68	75	104	76
chr4	322	77	72	62	60	217	101	131	55	88	143	172	59	57	127	126	100	120	141	95	49	150	94	67	132	117	65	114	50	132	88	99	46	82	86	53	94	48	61	75	88	48	80	128	113	70	79	84	87
chr4	323	64	77	85	55	184	108	123	47	96	164	180	60	52	109	162	97	117	131	87	59	133	101	61	136	156	72	129	48	135	78	109	58	85	96	45	105	58	64	66	115	39	88	130	101	56	66	87	106
chr4	324	71	80	70	59	213	82	105	63	102	170	172	51	53	117	153	97	107	124	92	72	148	89	76	137	148	76	118	57	134	78	109	66	89	101	56	90	68	59	64	111	50	78	130	116	59	65	87	98
chr4	325	49	74	66	54	196	96	136	57	90	160	157	57	39	117	147	95	104	139	82	54	136	95	67	134	151	62	150	56	159	68	116	58	82	102	62	116	58	49	68	102	43	61	130	118	67	66	81	76
chr4	326	58	81	57	57	199	91	137	41	87	153	168	64	56	135	133	67	87	132	90	56	120	83	64	136	135	87	123	48	138	81	112	60	91	100	57	86	59	62	79	136	46	77	122	121	68	61	84	106
chr4	327	71	67	69	60	230	92	115	45	84	162	159	54	68	117	158	70	108	141	102	44	145	87	52	122	161	78	125	55	140	83	110	69	92	99	61	83	66	64	66	112	31	82	119	132	69	78	78	84
chr4	328	73	66	71	62	214	119	116	41	89	151	170	52	63	111	118	94	100	156	91	47	161	90	75	128	135	70	128	48	138	68	117	58	93	103	49	115	61	57	66	107	48	73	126	120	62	62	71	96
chr4	329	61	70	75	76	202	89	127	52	87	134	164	59	47	109	138	89	87	143	70	49	130	91	56	112	144	70	120	43	164	91	98	52	98	105	50	101	44	56	73	120	42	86	127	122	58	55	81	98
chr4	330	64	75	47	60	205	90	114	54	85	156	169	44	39	142	155	99	119	131	100	47	155	100	75	124	135	61	130	34	160	62	126	66	85	110	49	101	57	37	77	117	54	83	150	134	75	82	79	77
chr4	331	54	70	48	55	199	68	119	46	103	144	166	60	43	118	134	91	99	145	91	52	168	85	80	143	170	66	119	50	151	78	104	66	82	90	51	101	62	52	73	118	45	69	125	120	67	61	91	80
chr4	332	40	69	64	61	213	82	113	43	93	167	161	46	64	113	154	90	97	110	80	53	155	91	76	132	183	62	121	43	136	78	128	53	75	79	49	103	63	62	67	118	42	79	138	109	62	63	74	85
chr4	333	60	73	66	62	210	96	126	45	92	172	165	57	50	93	165	96	103	151	100	47	149	102	63	142	137	60	116	50	159	82	126	55	83	109	37	97	55	45	71	124	36	71	140	121	67	60	87	99
chr4	334	70	70	48	59	191	90	98	61	101	169	141	59	43	130	137	85	106	136	94	53	162	91	56	132	134	46	110	54	139	66	123	62	77	109	45	91	55	47	72	118	38	59	144	118	54	68	83	91
chr4	335	65	74	51	58	204	87	123	44	89	192	179	51	48	123	141	97	91	131	81	43	146	83	64	110	149	63	127	54	158	77	104	65	75	82	51	101	61	53	62	109	37	65	123	123	81	68	77	79
chr4	336	58	70	61	58	214	91	103	30	77	163	155	72	44	105	152	84	90	129	100	55	155	89	62	131	163	78	113	43	145	67	106	62	95	97	60	101	67	66	56	114	49	73	123	130	73	56	70	71
chr4	337	44	78	60	57	226	77	111	42	104	184	148	45	43	97	146	80	83	131	86	58	152	93	61	114	132	57	99	41	150	70	136	59	80	103	34	83	46	58	58	106	36	79	121	121	66	62	65	77
[truncated: 11,563 more rows]
[truncated: 96 more columns]
