# Supplementary material for: An efficient method for noninvasive prenatal diagnosis of fetal trisomy 13, trisomy 18, and trisomy 21
Source: PLoS One. 2019 Apr 12;14(4):e0215368. doi: 10.1371/journal.pone.0215368 (PMC6461288; doi:10.1371/journal.pone.0215368)
Supplement: S1 Files — The supplementary files include the result of sample collection and processing. (ZIP) [file pone.0215368.s004.zip]

Archive with 16 entries (15 files):
- Supporting Information/
- Supporting Information/lower100-150bp.xls
- Supporting Information/lower110-150bp.xls
- Supporting Information/lower120-150bp.xls
- Supporting Information/lower130-150bp.xls
- Supporting Information/lower30-150bp.xls
- Supporting Information/lower40-150bp.xls
- Supporting Information/lower50-150bp.xls
- Supporting Information/lower60-150bp.xls
- Supporting Information/lower70-150bp.xls
- Supporting Information/lower80-150bp.xls
- Supporting Information/lower90-150bp.xls
- Supporting Information/upper80-155bp.xls
- Supporting Information/upper80-160bp.xls
- Supporting Information/upper80-165bp.xls
- Supporting Information/upper80-170bp.xls
