# Supplementary material for: An efficient method for noninvasive prenatal diagnosis of fetal trisomy 13, trisomy 18, and trisomy 21
Source: PLoS One. 2019 Apr 12;14(4):e0215368. doi: 10.1371/journal.pone.0215368 (PMC6461288; doi:10.1371/journal.pone.0215368)
Supplement: S1 Files — The supplementary files include the result of sample collection and processing. (ZIP) [file pone.0215368.s004.zip › Supporting Information/lower110-150bp.xls]

## Sheet: sheet1
Chromosome	Number of fragments																					Number of fragments																											Number of fragments
	Trisomy 13																					Trisomy 18																											Trisomy 21
	Case A01	Case A02	Case A03	Case A04	Case A05	Case A06	Case A07	Case A08	Case A09	Case A10	Case A11	Case A12	Case A13	Case A14	Case A15	Case A16	Case A17	Case A18	Case A19	Case A20	Case A21	Case A22	Case A23	Case A24	Case A25	Case A26	Case A27	Case A28	Case A29	Case A30	Case A31	Case A32	Case A33	Case A34	Case A35	Case A36	Case A37	Case A38	Case A39	Case A40	Case A41	Case A42	Case A43	Case A44	Case A45	Case A46	Case A47	Case A48	Case A49
chr1	1.00685	1.00063	0.999742	1.00469	1.00273	1.00403	1.00202	0.999915	1.00368	1.00394	1.00638	1.00304	1.00042	1.00083	0.999704	1.0007	1.00554	1.00206	1.00447	1.00224	1.0008	1.00069	1.00881	1.00153	1.00033	1.00129	0.998853	1.00082	0.995511	0.995999	1.00476	1.00741	1.00142	1.00182	1.0009	1.00176	1.00404	0.997043	0.99793	1.00123	1.00032	1.0057	1.00267	1.00614	1.00504	1.00436	1.00281	0.996661	1.00376
chr2	0.98845	0.995254	0.989924	0.995651	0.997483	0.992585	0.995327	0.993434	0.997535	0.993219	0.994107	1.00259	0.994252	0.995871	0.998499	0.996785	0.991773	0.992634	0.996355	1.00159	0.999352	0.989006	0.995409	0.992162	0.991385	0.993983	0.990774	0.989725	0.996766	0.992091	0.990103	0.996247	0.997444	0.989449	0.997162	0.995457	0.999741	0.993486	0.999151	0.993446	0.999901	0.993254	0.994227	0.999476	0.9899	0.995289	0.994188	0.997595	0.995251
chr3	0.998938	1.00395	0.99683	1.00792	1.00638	0.998577	1.00187	1.00555	1.00267	0.998988	1.00494	0.990143	0.995954	1.00537	0.996189	0.998108	0.997243	1.00142	1.00184	1.00159	1.01228	1.00508	0.998414	1.00579	0.998707	1.00308	1.00471	1.00036	1.00309	1.00248	1.00111	1.00226	1.00036	1.00452	1.00334	0.996067	1.00146	1.00146	1.00989	1.00507	0.998416	1.00114	1.00139	0.999092	1.00296	0.997742	0.999804	1.0005	1.00393
chr4	0.989121	0.992557	0.996449	0.988337	1.00249	0.990093	0.997163	0.995522	0.996006	0.998014	0.990041	0.990004	0.990635	0.999355	1.00047	0.993905	0.998527	0.993304	0.991378	0.993752	1.01694	0.997831	0.994647	0.999326	1.00617	0.992704	0.999666	0.990783	1.00879	1.00099	1.01106	0.9936	1.00051	1.00045	1.00041	0.993732	0.990536	1.0031	0.997347	1.00396	0.98841	0.988266	0.984278	0.993688	0.995784	0.990438	0.992434	0.99347	0.994244
chr5	0.995959	0.987209	0.997295	0.992945	0.997458	0.998051	0.99333	1.0004	0.991927	0.996086	0.986618	0.983429	0.991606	0.998918	0.989841	0.990496	0.992671	0.995204	0.990211	0.99052	0.991747	0.993016	0.99154	1.00011	1.00057	0.99311	0.992101	0.991797	1.00953	1.00322	0.994745	0.99641	0.989981	0.994435	0.990522	0.988686	0.9972	1.00362	1.00103	0.99213	0.987864	0.993925	0.988639	0.992942	0.986243	0.987922	0.996867	0.993521	0.99714
chr6	1.00258	1.00286	0.997778	1.0027	0.998992	0.99908	1.00119	1.00295	0.996954	1.0053	1.0039	1.00452	1.00134	1.00096	1.00464	1.00187	0.999435	1.00253	1.00429	0.998106	0.997475	1.00677	1.01252	1.00607	1.00532	0.999999	0.999482	1.00586	1.0056	1.00165	0.99335	1.00008	1.01004	1.00438	1.0045	1.0014	1.00034	1.00293	1.00194	1.00578	1.00378	0.998341	0.994396	1.00687	1.0064	0.996511	1.00359	1.00291	0.997176
chr7	0.99623	1.00087	1.00465	0.989215	1.00044	1.00072	0.998653	0.990282	0.989241	0.996266	0.983752	0.996987	0.999121	1.00209	0.997596	0.994411	0.995191	1.00144	0.996186	0.995976	1.00408	1.00024	0.999951	0.998329	0.991776	1.0006	1.00118	1.0013	0.998245	0.993362	1.01279	0.997095	0.997132	0.997954	1.00677	1.00185	0.999417	1.00561	1.00671	0.996517	1.00173	0.996863	0.990562	0.993302	0.99705	1.00219	0.997103	1.00379	0.997859
chr8	0.988093	0.977993	0.98772	0.988429	1.00007	0.985314	0.98307	0.991581	0.982222	0.985956	0.98646	0.985378	0.990029	0.986997	0.988465	0.995178	0.989867	0.994204	0.987447	0.983404	0.982705	0.998097	0.978877	0.990914	0.989153	0.983014	0.98801	0.982012	0.994797	0.986947	0.98333	0.991274	0.984216	0.987182	0.981562	0.984483	0.990906	0.988346	0.991818	0.989524	0.987337	0.989408	0.985884	0.990569	0.986603	0.993377	0.985283	0.986926	0.992974
chr9	0.994325	0.998465	1.00257	1.00528	0.997775	0.995422	0.990171	0.999302	0.994314	0.996821	0.998547	0.997394	1.00521	0.998077	0.989543	0.998389	1.00161	0.995533	1.00579	0.997737	0.996352	1.00623	0.99609	0.998234	0.998394	0.997755	0.999244	1.00514	0.992228	0.995642	0.99856	1.00322	1.00421	0.996187	0.994663	0.996616	1.00306	0.993877	1.00322	1.0056	0.994824	0.994762	0.999557	0.993694	1.00803	1.00344	1.00376	0.989254	1.00006
chr10	0.994424	0.992137	0.992646	0.993229	1.00123	0.991944	0.983306	0.9892	0.990375	0.989529	0.995271	0.991881	0.988708	0.98854	0.990601	0.993647	0.99124	0.986134	0.991171	0.993724	0.987049	0.981795	0.992724	0.990397	0.994328	0.991163	0.986422	0.993449	0.987834	0.997049	0.983281	0.987767	0.987111	0.994696	0.986427	0.986602	0.985718	0.993515	0.990178	0.984335	0.989682	0.980996	0.9877	0.986544	0.987197	0.994071	0.987864	0.995238	0.991294
chr11	1.00278	1.0031	1.00266	0.993786	0.991899	0.99845	1.00486	0.999005	1.00039	0.99721	1.00257	1.00603	1.00022	0.996625	1.00256	0.99589	0.984679	1.00248	0.991585	1.00767	0.997314	0.998285	1.00408	0.996992	0.986448	0.996797	0.993567	0.997694	0.993439	0.997185	0.992857	0.999255	1.00122	1.00026	1.00292	0.99591	0.992162	0.99104	0.998209	1.00415	0.99545	1.00151	1.00443	0.992315	1.00156	0.994073	1.00051	0.992161	0.997438
chr12	0.999874	1.00188	1.0005	1.00538	1.00176	1.00559	1.00026	1.00166	1.00715	1.00759	1.0045	0.996339	1.00632	1.00528	0.998128	1.00677	1.00493	1.00332	1.00501	0.998854	1.00226	1.00561	1.00112	0.998934	1.00924	0.996378	1.00899	1.00389	1.00696	1.00438	0.992147	1.00104	0.99505	1.01638	1.01049	1.00369	1.00459	1.0108	0.996289	1.00857	1.00478	0.99953	1.00781	1.00983	1.00538	1.00271	1.00361	1.00776	1.0023
chr13	1.01542	1.0265	1.04558	1.03931	1.04216	1.01603	1.03867	1.02629	1.02809	1.03527	1.02033	1.02486	1.03267	1.04432	1.05029	1.04359	1.03059	1.03254	1.02939	1.04977	1.04224	0.998575	0.998094	1.00732	1.00016	0.993831	0.989576	0.997428	1.00849	0.992738	1.00217	1.003	1.00896	1.00075	0.999665	0.996564	0.999936	1.00671	1.01173	1.00618	0.993072	0.997811	0.989527	0.9987	1.00026	1.00215	1.0055	0.999715	0.99636
chr14	1.00764	0.999577	1.00232	0.996729	0.998518	1.00423	1.00556	1.00639	0.998031	0.998859	0.996555	1.00647	0.998246	1.0073	1.00223	1.00096	1.00181	0.997758	1.00716	0.99831	1.00833	1.00187	0.989959	1.00257	0.995637	1.00124	0.996373	1.00278	1.00786	1.00949	0.996521	1.00736	1.00926	0.999072	1.00216	1.0062	1.00211	1.00417	1.00601	0.999997	1.00549	1.00796	0.999125	1.00225	0.994086	1.00609	1.00178	0.999482	0.99837
chr15	0.997554	1.0039	0.998252	0.99722	0.983587	1.00445	0.998	1.00103	1.0121	0.996237	0.99882	0.992152	1.00119	0.994875	1.00308	0.992844	0.99547	0.995848	0.99885	0.99009	0.994133	0.990782	1.00083	0.999922	0.9914	1.00214	0.991333	0.992969	0.988729	0.989646	0.994176	0.990013	0.986152	0.985118	0.9998	0.995918	0.991258	0.986275	0.987698	0.993569	0.998757	1.00376	0.99959	1.00296	0.994573	0.999916	0.994455	0.995117	0.997597
chr16	1.01151	0.999154	1.00518	1.00861	1.01136	1.00369	0.996105	0.996876	1.00736	1.00463	0.999582	1.01034	0.998463	0.994886	0.995847	1.00633	1.00102	1.00604	1.00335	1.00067	0.987673	1.0003	0.992063	1.00198	1.00931	1.01658	1.00485	1.00818	1.00162	1.00359	0.999413	1.00419	1.00439	0.994327	1.00183	1.01015	0.999069	1.00193	1.00318	0.999887	1.00094	0.997769	1.01607	1.00432	1.00455	1.00925	1.00769	1.00797	1.00169
chr17	1.01994	1.02663	1.01408	1.01604	1.00021	1.02743	1.02699	1.01664	1.02203	1.01748	1.03163	1.0163	1.03298	1.01683	1.02174	1.01699	1.03232	1.01949	1.01805	1.02435	1.01373	1.01871	1.02492	1.01157	1.02367	1.01277	1.02237	1.02269	1.0045	1.02145	1.02563	1.01225	1.0163	1.02025	1.00711	1.03221	1.02453	1.01089	1.00614	1.01134	1.02923	1.02389	1.02484	1.03242	1.03236	1.022	1.01999	1.02158	1.01687
chr18	0.978841	0.964729	0.990115	0.972759	0.980515	0.973556	0.984583	0.97897	0.968949	0.98148	0.9901	0.975584	0.972725	0.987324	0.967618	0.976735	0.966967	0.977488	0.981875	0.978988	0.97766	1.0289	1.00822	1.03927	1.04262	1.01123	1.03172	1.03404	1.06041	1.04541	1.0132	1.02297	1.02939	1.0086	1.02782	1.02081	1.02901	1.03324	0.982484	1.03869	1.01977	1.01406	1.00841	1.00968	1.02394	1.03726	1.01491	1.0271	0.990619
chr19	1.05192	1.05892	1.04957	1.05327	1.02715	1.04986	1.06506	1.05535	1.06101	1.0574	1.07632	1.06112	1.05614	1.03806	1.0812	1.06022	1.07752	1.06039	1.05763	1.06743	1.05267	1.0641	1.04266	1.0427	1.04773	1.05711	1.0746	1.06126	1.03488	1.04783	1.07043	1.05125	1.05426	1.05522	1.04024	1.05907	1.06267	1.05035	1.03917	1.04048	1.05713	1.07062	1.06674	1.0459	1.0479	1.05538	1.06177	1.06736	1.04596
chr20	0.999383	0.997566	0.999353	0.9895	0.979295	0.989753	0.993731	0.985436	0.99004	0.981708	0.988997	1.00024	0.978873	0.991317	0.990417	0.991794	0.982057	0.989523	0.990285	1.00291	0.966529	0.977401	0.989051	0.987134	0.997704	1.00606	0.993875	0.996755	0.986379	0.989272	0.996559	0.984099	0.991481	0.97944	0.996914	0.993432	0.9845	0.988046	0.976948	0.991982	1.00251	0.991912	1.00167	0.974679	0.993554	0.986247	0.984689	0.989631	0.992736
chr21	1.00287	1.00086	1.00941	1.00903	1.00326	1.00428	1.00164	0.998375	1.01892	0.999697	1.00106	1.02896	1.00758	1.00033	1.01242	1.00287	1.00539	1.01224	0.985955	1.00081	1.01311	1.0133	0.999078	0.99788	1.00377	1.00722	1.00285	1.00406	0.999152	0.986405	0.986102	0.998231	0.999533	0.986941	0.997622	1.00128	1.01909	1.00569	0.997868	0.997973	1.00514	1.00864	0.996348	1.01583	0.991576	1.00212	1.01434	1.00249	1.04599
chr22	1.00203	1.01648	1.0119	1.0113	1.00196	1.01296	1.02006	1.00645	1.00144	1.01294	1.01344	1.04578	1.02642	0.995167	1.00516	1.01127	1.01265	1.00185	0.994651	0.982181	0.989776	1.00127	1.01568	0.995036	1.00045	1.01787	1.0099	1.00817	0.98248	1.0085	1.0086	0.998491	1.00953	1.01266	0.989495	1.02092	0.997023	0.996131	0.985868	0.988873	1.00316	1.02555	1.02236	1.00996	0.997552	1.01039	1.00584	1.00985	1.01243
chrX	0.965363	0.982079	1.00334	0.985574	0.993344	0.980375	0.988918	0.993341	0.983001	0.953507	0.952393	0.949619	0.946075	0.945814	0.946169	0.939309	0.950934	0.952911	0.958513	0.930991	0.95621	0.984972	0.988365	0.988135	0.988789	0.993475	0.987341	0.984074	1.00369	0.991914	1.00648	0.987982	0.981818	0.989378	1.00055	0.989429	0.991101	0.992104	0.970935	0.990054	0.98354	0.95872	0.945665	0.942719	0.933025	0.921746	0.927686	0.920634	0.98963
chrY	1.56911	0.787871	1.07994	1.16803	0.983295	0.998757	0.8984	1.0479	0.96294	1.71897	1.68853	1.6924	1.47451	1.57193	1.78185	1.56935	1.49329	1.57855	1.48608	1.54529	1.64864	0.970474	1.05871	1.00353	1.01967	1.13647	0.979083	0.997974	1.03718	1.04305	1.15551	0.970758	0.950063	1.03191	0.948585	1.05351	0.975106	1.02829	1.33298	1.138	0.986801	1.51595	1.54103	1.66804	1.66393	1.60015	1.73164	1.58501	1.02056
[truncated: 95 more columns]
