# Supplementary material for: An efficient method for noninvasive prenatal diagnosis of fetal trisomy 13, trisomy 18, and trisomy 21
Source: PLoS One. 2019 Apr 12;14(4):e0215368. doi: 10.1371/journal.pone.0215368 (PMC6461288; doi:10.1371/journal.pone.0215368)
Supplement: S1 Files — The supplementary files include the result of sample collection and processing. (ZIP) [file pone.0215368.s004.zip › Supporting Information/lower120-150bp.xls]

## Sheet: sheet1
Chromosome	Number of fragments																					Number of fragments																											Number of fragments
	Trisomy 13																					Trisomy 18																											Trisomy 21
	Case A01	Case A02	Case A03	Case A04	Case A05	Case A06	Case A07	Case A08	Case A09	Case A10	Case A11	Case A12	Case A13	Case A14	Case A15	Case A16	Case A17	Case A18	Case A19	Case A20	Case A21	Case A22	Case A23	Case A24	Case A25	Case A26	Case A27	Case A28	Case A29	Case A30	Case A31	Case A32	Case A33	Case A34	Case A35	Case A36	Case A37	Case A38	Case A39	Case A40	Case A41	Case A42	Case A43	Case A44	Case A45	Case A46	Case A47	Case A48	Case A49
chr1	1.00692	0.99975	0.998648	1.00383	1.00237	1.0049	1.00186	1.00073	1.00335	1.00411	1.00822	1.0035	1.00049	0.999215	0.998239	1.00119	1.00614	1.00344	1.0062	1.00246	1.00213	1.00356	1.01032	1.00409	1.00175	1.00438	1.00155	1.00001	0.997788	0.997011	1.00594	1.00895	1.0009	1.00259	1.00293	1.00128	1.00443	0.998391	0.997046	1.00202	1.00173	1.0045	1.00278	1.00769	1.00444	1.00451	1.00494	0.995546	1.00198
chr2	0.986353	0.99577	0.991236	0.995591	0.995572	0.993433	0.995989	0.991693	0.995652	0.993221	0.994465	1.00252	0.995246	0.995355	0.995837	0.997536	0.9909	0.992897	0.99809	1.00064	1.00036	0.988423	0.994665	0.99215	0.990356	0.992767	0.98947	0.988765	0.995829	0.991246	0.989932	0.99315	0.997446	0.990725	0.996103	0.995901	0.99824	0.995661	1.00093	0.99336	0.999566	0.991779	0.99452	0.999653	0.990135	0.994724	0.997796	0.997652	0.994795
chr3	0.99837	1.00469	0.99687	1.00923	1.00679	0.998821	1.00156	1.00501	1.00349	0.997213	1.00509	0.994066	0.995589	1.0062	0.996173	0.996264	0.998857	1.00305	1.00135	1.00108	1.01262	1.00261	0.997094	1.00438	0.999086	1.00402	1.00516	0.998945	0.999666	1.0012	1.00262	1.00049	0.998978	1.0025	1.00371	0.996642	1.0035	0.999769	1.01398	1.00574	0.999933	1.00285	1.00178	0.999049	1.00086	0.997561	0.997478	1.0007	1.00227
chr4	0.987706	0.990749	0.993879	0.986417	1.00063	0.985641	0.994883	0.993595	0.993298	0.996236	0.98745	0.987951	0.986077	0.996924	0.998741	0.990965	0.997233	0.989728	0.988462	0.991234	1.01311	0.993607	0.989617	0.997401	1.00474	0.988916	0.998695	0.989192	1.00497	0.998213	1.00939	0.99008	1.00047	1.00077	0.997764	0.988868	0.988583	1.00086	0.995261	1.00017	0.983189	0.983205	0.982662	0.993227	0.991178	0.987123	0.990338	0.990028	0.995428
chr5	0.996732	0.985039	0.99552	0.992931	0.996416	0.996234	0.993041	0.998432	0.992568	0.993061	0.986601	0.979826	0.990485	0.997165	0.990314	0.989898	0.992054	0.993789	0.986746	0.992042	0.991814	0.991007	0.98859	0.997121	0.99853	0.99316	0.99299	0.990865	1.00887	1.00241	0.996399	0.995822	0.989441	0.994032	0.98902	0.988943	0.997952	1.00046	0.998989	0.99246	0.986328	0.992539	0.987158	0.991113	0.985298	0.985326	0.997693	0.994187	0.998235
chr6	1.00155	1.00257	0.997267	1.00438	0.99679	0.999045	0.999528	1.00198	0.996877	1.00386	1.00313	1.00219	1.00226	1.00304	1.0045	1.00225	0.99975	1.00161	1.00472	0.998053	0.996187	1.00806	1.01183	1.00435	1.00625	0.999625	1.00238	1.00382	1.0026	1.001	0.994105	0.996013	1.00789	1.00356	1.0004	1.00125	0.997933	0.999245	0.999999	1.00362	1.00483	0.996571	0.994392	1.00637	1.0059	0.995644	1.00265	1.00043	0.998122
chr7	0.998597	1.00157	1.00394	0.991774	1.00162	0.998456	0.999075	0.992402	0.988841	0.995207	0.980204	0.995255	0.997991	1.00063	1.00094	0.995858	0.996307	1.00205	0.995483	0.997324	1.00351	0.998637	0.997549	0.998993	0.990517	1.00077	0.997624	1.00289	0.997947	0.993278	1.01112	0.995546	0.995734	0.997102	1.00627	0.999354	0.99879	1.00532	1.00388	0.996686	1.00335	0.996794	0.989807	0.992768	0.99898	1.00121	0.995776	1.00452	0.997714
chr8	0.985375	0.977827	0.986897	0.986179	1.00055	0.986314	0.98424	0.989965	0.983659	0.98632	0.985819	0.984998	0.989094	0.983889	0.986894	0.992496	0.987736	0.992422	0.984676	0.983823	0.980571	0.999062	0.976151	0.989136	0.98785	0.980318	0.985935	0.98109	0.994994	0.987992	0.982164	0.992439	0.983437	0.986289	0.980599	0.980952	0.991133	0.987961	0.98968	0.992301	0.987274	0.988291	0.98527	0.987413	0.986195	0.994983	0.985608	0.987203	0.992864
chr9	0.99582	0.998028	1.00233	1.00762	0.998392	0.997899	0.991612	1.00044	0.996055	0.998855	0.999782	0.993864	1.00583	0.998445	0.990106	0.996366	1.00078	0.993969	1.00563	0.998683	0.997061	1.00586	0.996	0.998033	0.997298	0.997179	0.997531	1.00436	0.992013	0.994693	1.00146	1.0046	1.00177	0.996073	0.99732	0.996311	1.00184	0.99664	1.00258	1.00444	0.99522	0.996009	0.99991	0.993512	1.0064	1.0044	1.0047	0.99217	1.00111
chr10	0.997848	0.994197	0.993092	0.993366	0.999182	0.990436	0.984906	0.988736	0.991031	0.989197	0.997031	0.99279	0.988427	0.98819	0.990337	0.99268	0.99309	0.984578	0.989024	0.992063	0.986891	0.980199	0.993861	0.991072	0.995839	0.991451	0.988398	0.991704	0.988289	0.99835	0.9851	0.995623	0.986125	0.995516	0.987131	0.986877	0.98609	0.993216	0.989288	0.986833	0.991913	0.98137	0.987762	0.986515	0.989424	0.994645	0.987024	0.995767	0.990343
chr11	1.00325	1.0039	1.00439	0.992983	0.993594	0.998931	1.00374	0.996912	1.00163	0.998132	1.00127	1.00813	0.998695	0.995744	1.00196	0.997926	0.983708	1.00407	0.992895	1.00725	0.995987	0.999672	1.00357	0.998026	0.98393	0.997105	0.99193	1.00059	0.993826	0.997995	0.993057	1.00007	1.0044	0.999526	1.00214	0.997074	0.991815	0.99289	0.997471	1.00432	0.996627	1.00256	1.00407	0.992852	1.00339	0.993117	0.999644	0.990524	0.997219
chr12	1.00078	1.00439	0.998681	1.00403	0.998565	1.00535	1.00011	1.00475	1.00784	1.00703	1.00392	0.997332	1.00724	1.00373	1.00016	1.00685	1.00565	1.00379	1.00311	0.998727	1.0018	1.00372	0.999998	0.999228	1.0116	0.995321	1.0072	1.00252	1.00724	1.004	0.992533	0.998075	0.997502	1.01588	1.01252	1.00402	1.00518	1.00634	0.997503	1.00814	1.00225	1.00031	1.00647	1.01206	1.00694	1.00207	1.00169	1.0056	1.00345
chr13	1.01521	1.02216	1.03738	1.03303	1.03888	1.01214	1.0329	1.02145	1.02391	1.03187	1.01458	1.01672	1.02829	1.03909	1.04056	1.04104	1.02798	1.03409	1.02286	1.04463	1.03642	0.998256	0.991099	1.00194	0.998477	0.992032	0.985611	0.995173	1.00745	0.987167	1.003	1.00057	1.00576	1.00294	0.997649	0.995637	0.998732	1.00112	1.01156	1.00424	0.989354	0.996203	0.98772	0.998208	0.996657	0.997851	1.00514	0.997156	0.996219
chr14	1.0038	0.994952	1.0021	0.997921	0.999691	1.00523	1.00494	1.0063	0.998329	0.997746	1.00014	1.00368	1.00118	1.00436	1.00321	1.00386	1.00161	0.999622	1.00844	0.996492	1.00736	1.00433	0.989868	1.00174	0.996912	0.99904	0.994784	1.00716	1.00706	1.00808	0.99194	1.00661	1.00924	0.999367	1.0026	1.00711	0.999977	1.00763	1.0099	0.99899	1.00815	1.00886	0.99648	1.00195	0.993064	1.00225	0.998687	0.99697	1.00126
chr15	0.998478	1.00443	0.999102	0.996676	0.986861	1.00601	0.997834	1.0023	1.01469	0.997061	0.997963	0.997122	1.00182	0.999622	1.00491	0.993344	0.996672	0.994972	0.999371	0.992304	0.996421	0.993072	1.002	1.0008	0.99152	1.00365	0.991756	0.991307	0.989886	0.987827	0.991632	0.990945	0.987607	0.985314	1.00115	0.997904	0.988812	0.984962	0.988827	0.995018	1.00052	1.00672	1.00024	1.00164	0.995241	1.00651	0.993675	0.997936	0.998601
chr16	1.01345	0.997836	1.00896	1.00938	1.01097	1.00314	1.00086	0.997347	1.01002	1.00802	1.0009	1.01164	0.998444	0.998859	0.996342	1.00604	1.00161	1.00589	1.00716	1.0016	0.98723	1.00151	0.996337	1.00143	1.01163	1.0182	1.00647	1.01396	1.00394	1.00489	0.999829	1.00944	1.00873	0.99466	1.0031	1.0106	1.00077	1.00254	1.00353	0.996442	0.996087	0.999996	1.01892	1.00402	1.00246	1.01155	1.01012	1.00889	1.00117
chr17	1.01736	1.02877	1.01505	1.01322	1.0038	1.02947	1.02712	1.02132	1.02216	1.01999	1.03139	1.02005	1.03568	1.02417	1.02178	1.01938	1.02947	1.02196	1.02016	1.0255	1.01763	1.02222	1.02942	1.01397	1.02469	1.01488	1.02531	1.02771	1.00844	1.02499	1.02173	1.01526	1.01818	1.02136	1.00957	1.03798	1.02887	1.01314	1.00833	1.01513	1.02784	1.0265	1.028	1.03589	1.03744	1.02247	1.02302	1.02566	1.01762
chr18	0.977058	0.958059	0.990762	0.973537	0.983303	0.972292	0.982994	0.980567	0.968764	0.980091	0.991974	0.973357	0.968127	0.988023	0.966501	0.975196	0.966013	0.979546	0.982977	0.979322	0.976562	1.02647	1.00836	1.0323	1.04007	1.00467	1.02769	1.03067	1.05606	1.04173	1.00838	1.01875	1.0247	1.0037	1.0244	1.0145	1.02179	1.03308	0.98721	1.0306	1.01747	1.01336	1.00304	1.00209	1.0218	1.02897	1.01246	1.02448	0.986342
chr19	1.05644	1.05899	1.04975	1.0538	1.03093	1.05197	1.06632	1.05452	1.05912	1.06119	1.07297	1.05674	1.05604	1.03939	1.08484	1.06037	1.08183	1.06043	1.05638	1.06479	1.05367	1.06786	1.05085	1.0487	1.045	1.05751	1.07211	1.05853	1.04309	1.05033	1.06815	1.0516	1.05482	1.05658	1.04185	1.06588	1.06237	1.05444	1.03527	1.03976	1.05452	1.07434	1.06625	1.04578	1.04949	1.05547	1.06296	1.07199	1.0448
chr20	0.99917	0.998306	1.00047	0.990917	0.982999	0.992303	0.990105	0.987827	0.987666	0.983908	0.994681	1.00279	0.98208	0.99595	0.990832	0.993458	0.980547	0.991387	0.992358	1.00617	0.968787	0.978191	0.995342	0.987373	1.00024	1.00834	0.996192	0.999979	0.987754	0.9902	0.99885	0.987471	0.994956	0.979553	0.997791	0.994477	0.986538	0.991999	0.98343	0.992131	1.00468	0.993948	1.00544	0.976069	0.993007	0.989957	0.979714	0.99039	0.992733
chr21	1.00001	1.00479	1.01076	1.00867	1.00315	1.00469	1.00379	1.00048	1.01714	1.00193	0.997144	1.02626	1.00641	1.00037	1.0107	1.00713	1.00384	1.01528	0.985861	1.00671	1.00941	1.01746	0.992289	0.997608	1.01158	1.00423	1.00498	1.00526	0.99869	0.988555	0.981149	0.997505	1.00261	0.984512	0.998167	1.00077	1.01723	1.00999	0.990596	0.993225	1.00415	1.00659	0.99355	1.01058	0.992102	0.995433	1.0139	1.00641	1.04164
chr22	1.00429	1.02018	1.01924	1.00979	1.00895	1.01434	1.02002	1.01033	0.997004	1.01844	1.01321	1.04926	1.0299	0.997398	1.0094	1.01556	1.01203	1.00502	1.00388	0.984453	0.993064	1.00429	1.02759	0.996769	1.00446	1.02005	1.01026	1.01205	0.986952	1.01491	1.0091	1.00249	1.00677	1.01531	0.990558	1.0213	1.00455	1.00015	0.985517	0.989616	1.00741	1.0303	1.02457	1.01201	1.00635	1.02211	1.00862	1.01471	1.01042
chrX	0.969453	0.982093	1.00158	0.987473	0.988301	0.978834	0.987722	0.994155	0.980689	0.955667	0.95381	0.948959	0.94518	0.943677	0.946246	0.93913	0.952003	0.954075	0.959039	0.932863	0.957874	0.98385	0.983529	0.985976	0.989402	0.99133	0.985506	0.986037	0.999592	0.990482	1.0074	0.989834	0.979755	0.988958	1.00068	0.990317	0.988669	0.990976	0.972723	0.988503	0.982015	0.961984	0.946819	0.944772	0.935277	0.92315	0.933031	0.921747	0.990609
chrY	1.5085	0.768813	1.07906	1.07231	0.995827	0.938965	0.857345	1.05931	0.975696	1.65505	1.60596	1.64317	1.42343	1.53209	1.71116	1.57287	1.45466	1.51608	1.45735	1.51944	1.65346	0.9824	0.897219	0.963485	1.00005	1.11776	0.998472	0.924859	1.00869	1.02926	1.03975	0.970704	0.890033	1.01996	0.952355	1.03169	0.94725	1.00307	1.34481	1.12636	0.989398	1.49074	1.45786	1.63029	1.66323	1.51747	1.68875	1.51279	1.05314
[truncated: 95 more columns]
