# Supplementary material for: An efficient method for noninvasive prenatal diagnosis of fetal trisomy 13, trisomy 18, and trisomy 21
Source: PLoS One. 2019 Apr 12;14(4):e0215368. doi: 10.1371/journal.pone.0215368 (PMC6461288; doi:10.1371/journal.pone.0215368)
Supplement: S1 Files — The supplementary files include the result of sample collection and processing. (ZIP) [file pone.0215368.s004.zip › Supporting Information/lower50-150bp.xls]

## Sheet: sheet1
Chromosome	Number of fragments																					Number of fragments																											Number of fragments
	Trisomy 13																					Trisomy 18																											Trisomy 21
	Case A01	Case A02	Case A03	Case A04	Case A05	Case A06	Case A07	Case A08	Case A09	Case A10	Case A11	Case A12	Case A13	Case A14	Case A15	Case A16	Case A17	Case A18	Case A19	Case A20	Case A21	Case A22	Case A23	Case A24	Case A25	Case A26	Case A27	Case A28	Case A29	Case A30	Case A31	Case A32	Case A33	Case A34	Case A35	Case A36	Case A37	Case A38	Case A39	Case A40	Case A41	Case A42	Case A43	Case A44	Case A45	Case A46	Case A47	Case A48	Case A49
chr1	1.00718	1.00068	0.996029	1.00331	0.998975	1.0023	1.00233	0.997379	1.00165	1.00035	1.00581	1.00017	0.995304	0.997228	1.0005	0.995791	1.00465	1.00127	1.00301	1.00187	0.99723	0.995256	0.999463	0.997297	0.997446	1.00109	0.999262	1.00217	0.996276	0.996223	1.00222	1.00615	0.999374	0.998626	0.998833	0.999812	1.00152	0.996021	0.998263	1.0004	1.00168	1.00715	1.00146	1.00264	1.00336	1.00276	1.00152	1.00015	1.00447
chr2	0.989052	0.995679	0.994166	0.997703	0.997736	0.994874	0.997567	0.996325	0.999773	0.996531	0.99262	1.00348	0.999117	0.999972	0.996281	0.999795	0.995445	0.994675	0.997817	1.00049	0.998607	0.996009	1.00247	0.996442	0.993365	0.994889	0.9908	0.994279	1.00051	0.992138	0.987445	0.994958	0.997801	0.995796	0.998593	0.994697	0.998616	0.996166	0.996483	0.997892	0.995532	0.994386	0.994072	0.999765	0.994018	0.996273	0.994034	0.997349	0.995158
chr3	1.0026	1.00446	1.00212	1.00591	1.00675	1.00418	1.00692	1.00607	1.00357	1.00189	1.00597	1.001	1.00243	1.00865	1.00455	1.00526	1.00019	0.999114	1.00516	1.00642	1.01407	1.00875	1.00541	1.00947	1.00487	1.0082	1.00669	1.00316	1.00668	1.00533	1.00249	1.00546	1.00268	1.00376	1.00664	1.00436	1.00754	1.00511	1.00751	1.00743	0.999561	1.00353	1.00599	1.00234	1.01023	1.00264	1.00264	1.00085	1.00042
chr4	0.990119	1.00685	1.00703	1.00064	1.017	0.99777	1.00821	1.00608	1.00492	1.00963	1.00046	1.00748	1.0044	1.01952	1.0141	1.01275	1.0026	1.01082	1.00503	0.999076	1.02345	1.00827	1.02123	1.01843	1.01887	1.00766	1.00882	1.00238	1.02467	1.01304	1.01475	1.00923	1.0083	1.00994	1.01047	1.01215	1.00953	1.01565	1.00849	1.0114	0.998607	0.994026	0.998544	0.999873	1.00977	1.00512	0.995921	1.00218	0.991969
chr5	0.992358	0.993996	1.00418	0.99966	1.00089	1.00141	0.998474	1.00114	0.995916	1.00089	0.991233	0.994963	0.999205	1.00897	0.996282	1.00086	0.993038	1.00202	0.998132	0.992182	1.00056	1.00295	1.00787	1.00524	1.00039	0.999561	0.998257	0.996055	1.01158	1.00267	0.999476	1.00469	0.997804	0.99889	0.99588	0.996978	1.00256	1.00687	1.00386	0.999307	0.99104	0.995804	0.996109	0.994904	0.995065	0.996282	1.0007	0.998898	0.996179
chr6	0.999957	1.00624	1.00717	1.00808	1.00535	1.00105	1.00684	1.0131	1.00239	1.01148	1.00617	1.01167	1.00931	1.00976	1.00906	1.01181	1.00506	1.0088	1.00492	1.0028	1.00306	1.01076	1.0201	1.01126	1.0075	1.00586	1.00165	1.00531	1.01122	1.00582	1.00097	1.00152	1.01419	1.00682	1.00409	1.0107	1.00833	1.00591	1.00172	1.01253	1.00645	0.999038	1.00166	1.00699	1.01246	1.00513	1.00738	1.00892	0.997029
chr7	0.998208	1.00179	1.00581	0.993201	1.00443	1.00214	1.00175	0.996246	0.996257	0.996537	0.993355	1.00319	1.00232	1.00351	1.0017	1.00058	0.993925	1.00607	1.00103	0.996851	1.00518	1.00201	1.00536	0.99951	0.99783	1.00374	1.00346	1.00315	1.00268	0.995429	1.00927	1.00015	0.999104	1.0012	1.00514	1.00409	1.0013	1.00977	1.00933	1.00267	1.00213	0.998351	0.993116	0.999144	1.00268	1.00594	0.999218	1.00306	0.998264
chr8	0.985999	0.985205	0.993105	0.990049	0.998277	0.987843	0.990085	0.995592	0.984666	0.990861	0.989013	0.994145	0.993362	0.992951	0.994219	0.996182	0.989838	0.994525	0.992325	0.987178	0.988161	0.998681	0.991366	0.994566	0.989038	0.988727	0.991212	0.984358	0.999424	0.992302	0.987259	0.993359	0.987886	0.989989	0.985913	0.989782	0.994661	0.99074	0.989834	0.98831	0.985992	0.992231	0.988484	0.989154	0.993073	0.995594	0.983856	0.990142	0.991666
chr9	0.996921	0.998895	0.997931	0.999755	0.992333	0.99312	0.989869	0.992583	0.996076	0.994304	0.995892	0.995442	0.998158	0.995057	0.987342	0.991861	1.00032	0.996527	1.00176	0.994588	0.992922	1.00064	0.997232	0.994305	0.995549	0.997244	0.997631	1.00271	0.99048	0.996967	1.00104	1.00389	1.0054	0.997061	0.992885	0.995339	0.999046	0.989419	1.00057	0.998017	1.00016	0.993701	0.99691	0.994868	0.998916	1.00114	1.00219	0.988969	0.997993
chr10	0.99769	0.986725	0.99131	0.993771	0.994282	0.988325	0.983786	0.984709	0.988019	0.985695	0.991978	0.985073	0.985773	0.985682	0.983681	0.992768	0.987788	0.983167	0.99001	0.98934	0.983811	0.981302	0.98722	0.9871	0.992806	0.986202	0.985365	0.989583	0.984876	0.993492	0.977281	0.983245	0.985817	0.992257	0.987642	0.982608	0.983532	0.988047	0.990198	0.983929	0.992098	0.979326	0.983114	0.986667	0.987506	0.990251	0.986036	0.990325	0.990512
chr11	1.00298	0.998901	1.00099	0.995371	0.992936	0.995442	1.00211	0.999304	0.998244	0.994163	0.9993	0.998992	0.998265	0.990686	0.998262	0.993914	0.986585	0.994791	0.991211	1.00211	0.997316	0.99808	0.994472	0.99332	0.987629	0.992442	0.992403	0.995966	0.991481	0.999042	0.994173	0.996995	0.99705	0.998264	0.998974	0.993408	0.989415	0.991958	0.996203	1.00143	0.996574	0.992506	1.00329	0.991101	0.996593	0.994362	0.995855	0.992865	0.99724
chr12	0.99805	1.00496	1.00043	1.00459	1.00074	1.00871	1.00235	1.00357	1.00784	1.01009	1.00309	1.00058	1.00632	1.00889	1.00068	1.00678	1.00455	1.00623	1.00359	1.0072	1.00587	1.00741	1.00553	1.00286	1.01123	1.00139	1.00944	1.00477	1.00716	1.00904	1.00009	1.00359	0.998117	1.01526	1.00751	1.00745	1.00614	1.01353	1.00017	1.00732	1.00281	0.999349	1.01138	1.00689	1.0071	1.00387	1.00475	1.00737	1.00428
chr13	1.01835	1.04173	1.06619	1.04975	1.04076	1.02782	1.04665	1.03754	1.03809	1.04717	1.02888	1.04557	1.04617	1.0539	1.06494	1.04299	1.03346	1.03906	1.04098	1.04564	1.0525	1.01016	1.01984	1.01682	1.00862	1.00435	1.00392	1.00343	1.02127	0.999408	1.00878	1.01024	1.01147	1.00707	1.01011	1.01136	1.01359	1.01624	1.01343	1.01759	1.00069	1.00143	1.00305	1.00714	1.01522	1.01434	1.00344	1.00679	0.998127
chr14	1.00783	1.00291	1.00176	0.996459	1.00447	1.00635	1.00518	1.00921	1.00055	1.00234	0.999249	1.00117	0.997595	1.00935	1.00137	0.999062	1.00667	1.00102	1.00897	0.999195	1.00545	1.0001	0.997557	1.00438	0.999644	1.0036	1.00211	1.00145	1.00394	1.00526	1.00303	1.00896	1.00547	0.999487	1.00403	1.008	1.0052	1.00808	1.00502	1.0016	1.00464	1.00822	1.00036	1.00272	1.00341	1.0011	1.00127	1.0069	0.997525
chr15	0.995594	0.998113	0.998308	0.992476	0.984605	0.999816	0.992753	0.993311	0.998769	0.991618	0.993111	0.980525	0.993497	0.985414	0.994317	0.986214	0.993296	0.989212	0.9941	0.988881	0.991741	0.986363	0.989903	0.991034	0.987792	0.995695	0.99161	0.988479	0.985147	0.98274	0.989965	0.987201	0.985424	0.98199	1.00104	0.991201	0.988177	0.982718	0.984077	0.985604	0.994193	0.996867	0.993708	0.998192	0.986578	0.992168	0.988523	0.989909	1.0025
chr16	1.00723	0.993029	0.994293	0.994801	0.997863	0.999537	0.984892	0.991022	0.993659	0.992258	0.994876	0.987574	0.990473	0.98215	0.988089	0.988346	0.997183	0.993747	0.994424	0.99478	0.982554	0.984601	0.977727	0.990609	0.995923	0.995132	0.996183	0.996848	0.988005	0.992174	0.993654	0.988773	0.996384	0.98945	0.992263	0.993496	0.985494	0.987653	0.995485	0.991943	0.992344	0.999615	1.00059	0.997812	0.98629	0.994701	1.00402	0.996535	1.00044
chr17	1.02201	1.01118	0.999134	1.0066	0.998914	1.02022	1.00851	1.00647	1.01237	1.00913	1.02265	1.00793	1.01806	0.999616	1.012	1.00328	1.02255	1.00984	1.00416	1.01424	0.999779	1.00237	0.990497	0.997468	1.00951	1.00056	1.01213	1.01405	0.990875	1.0116	1.01791	1.0026	1.01016	1.00894	0.998709	1.01042	1.00859	1.00106	1.00266	0.998719	1.0246	1.02185	1.01425	1.02185	1.00853	1.00637	1.02024	1.00879	1.01919
chr18	0.976747	0.97315	0.989504	0.984535	0.991488	0.980658	0.989589	0.989185	0.977186	0.98194	0.994871	0.977392	0.980883	0.997338	0.973978	0.990882	0.973789	0.984849	0.985121	0.980596	0.985478	1.03149	1.0104	1.04251	1.0409	1.01812	1.03702	1.03966	1.05431	1.04126	1.01	1.03549	1.02888	1.01673	1.03003	1.03186	1.03612	1.03259	0.98975	1.03593	1.01943	1.01959	1.02441	1.0141	1.03189	1.04894	1.02027	1.03561	0.99098
chr19	1.05397	1.04322	1.04035	1.03956	1.02576	1.04438	1.05064	1.03809	1.05481	1.04981	1.06376	1.03622	1.04278	1.02058	1.05852	1.03427	1.06974	1.04349	1.04174	1.05999	1.04538	1.04769	1.00991	1.03051	1.03818	1.04623	1.05886	1.05387	1.02059	1.04116	1.06276	1.04014	1.04529	1.04191	1.03671	1.038	1.03736	1.03501	1.04906	1.03655	1.04872	1.06764	1.05603	1.04446	1.02809	1.03483	1.05972	1.0582	1.05636
chr20	0.995908	0.988983	0.983215	0.983003	0.970618	0.978861	0.976	0.979465	0.981218	0.971329	0.983427	0.983883	0.972099	0.972037	0.975617	0.982841	0.976216	0.975925	0.979089	0.994557	0.961786	0.975114	0.967884	0.977175	0.985098	0.987533	0.981162	0.988355	0.969825	0.982554	0.986879	0.974956	0.977228	0.974042	0.990994	0.979152	0.97742	0.979312	0.967594	0.975523	0.994696	0.987704	0.986318	0.982616	0.977942	0.977888	0.983562	0.983366	0.999218
chr21	1.00167	0.993844	1.00275	1.00202	1.00479	1.0057	1.00454	1.00408	1.02181	1.00152	1.00327	1.01767	1.00903	1.00563	1.01185	1.00457	1.01229	1.00931	0.994419	0.998244	1.01501	1.01042	1.00537	1.00356	0.999291	1.00328	1.00208	0.998277	0.993291	0.98928	1.00122	0.996446	1.01152	0.997548	1.00024	1.00038	1.02056	0.998998	0.998713	1.00111	1.0056	0.999328	0.998085	1.01123	0.998975	1.0004	1.01058	1.00236	1.03674
chr22	0.999116	0.993356	0.986469	1.00197	0.986097	0.98947	0.993008	0.992571	0.996258	0.998295	1.00001	1.01268	1.00239	0.968718	0.991567	0.983517	1.00676	0.988127	0.976348	0.98092	0.979851	0.985464	0.961607	0.975055	0.99257	0.993061	0.995479	0.991004	0.964343	0.983853	1.00333	0.978083	0.989491	0.995677	0.979763	0.991074	0.977565	0.979519	0.989446	0.975003	1.00033	1.01743	1.0065	1.00175	0.973943	0.992656	1.00147	0.989547	1.0092
chrX	0.955778	0.981712	1.00017	0.980039	0.993399	0.980541	0.985696	0.989949	0.981747	0.951864	0.950215	0.946921	0.949485	0.959784	0.944446	0.958336	0.953517	0.957808	0.963557	0.936203	0.95875	0.981544	1.00356	0.991333	0.99007	0.990846	0.985642	0.983243	1.00357	0.992793	0.997054	0.987208	0.98778	0.989313	0.99994	0.990213	0.990627	0.995194	0.965724	0.98847	0.983662	0.95174	0.938194	0.941349	0.938002	0.924613	0.929375	0.926495	0.979963
chrY	1.66837	0.927218	1.04022	1.21886	1.12365	1.08872	1.04714	1.03504	1.05167	1.77589	1.72994	1.81899	1.51555	1.49611	1.79522	1.39353	1.52068	1.51349	1.47414	1.48017	1.64898	1.07608	1.89475	1.00997	1.19411	1.13276	1.02773	1.01447	1.0686	1.15814	1.12633	1.1046	0.988853	1.14164	1.08671	1.16459	1.06681	1.08284	1.45376	1.12236	0.993884	1.53984	1.54499	1.69098	1.58813	1.61313	1.7231	1.55594	1.06884
[truncated: 95 more columns]
