# Supplementary material for: An efficient method for noninvasive prenatal diagnosis of fetal trisomy 13, trisomy 18, and trisomy 21
Source: PLoS One. 2019 Apr 12;14(4):e0215368. doi: 10.1371/journal.pone.0215368 (PMC6461288; doi:10.1371/journal.pone.0215368)
Supplement: S1 Files — The supplementary files include the result of sample collection and processing. (ZIP) [file pone.0215368.s004.zip › Supporting Information/lower70-150bp.xls]

## Sheet: sheet1
Chromosome	Number of fragments																					Number of fragments																											Number of fragments
	Trisomy 13																					Trisomy 18																											Trisomy 21
	Case A01	Case A02	Case A03	Case A04	Case A05	Case A06	Case A07	Case A08	Case A09	Case A10	Case A11	Case A12	Case A13	Case A14	Case A15	Case A16	Case A17	Case A18	Case A19	Case A20	Case A21	Case A22	Case A23	Case A24	Case A25	Case A26	Case A27	Case A28	Case A29	Case A30	Case A31	Case A32	Case A33	Case A34	Case A35	Case A36	Case A37	Case A38	Case A39	Case A40	Case A41	Case A42	Case A43	Case A44	Case A45	Case A46	Case A47	Case A48	Case A49
chr1	1.00621	0.999932	0.995981	1.00365	1.00024	1.00196	1.00194	0.998007	1.00156	1.00075	1.00528	1.00118	0.997176	0.999234	1.0007	0.999256	1.00491	1.00296	1.00303	1.00089	0.99784	0.996193	1.00136	0.998465	0.998768	1.00157	0.999041	1.00159	0.996193	0.996324	1.00142	1.00731	1.00128	0.998297	0.999117	0.999611	1.00194	0.995517	1.00062	1.00151	1.00259	1.00695	1.00115	1.00399	1.00289	1.00215	1.00166	1.00068	1.00419
chr2	0.989913	0.995473	0.994109	0.997052	0.99843	0.993767	0.996986	0.996996	0.999855	0.995394	0.993803	0.999984	0.997429	0.999066	0.997703	0.998132	0.994434	0.994116	0.997169	1.00009	0.996783	0.995216	0.999846	0.993806	0.99203	0.994423	0.990196	0.993485	0.999643	0.992088	0.988787	0.994313	0.998181	0.995459	0.998628	0.99479	0.999174	0.997278	0.996399	0.996467	0.996054	0.993644	0.994878	0.999064	0.994034	0.995289	0.994326	0.998302	0.995771
chr3	1.00279	1.00315	1.00094	1.00607	1.00447	1.00123	1.00565	1.00743	1.00181	1.00243	1.00625	0.996377	1.00117	1.0072	1.00072	1.00198	0.999956	0.999352	1.00357	1.0055	1.01391	1.00764	1.00506	1.00922	1.00525	1.00714	1.00706	1.00135	1.00627	1.00429	1.00405	1.00636	1.00355	1.00425	1.00652	1.00304	1.00567	1.00511	1.00772	1.00803	1.00005	1.00412	1.00364	1.00328	1.00712	1.00204	1.00192	1.00033	1.00201
chr4	0.989066	1.00256	1.00491	0.997158	1.01185	0.998244	1.00536	1.00428	1.00272	1.00585	0.996928	0.998502	1.00077	1.01145	1.00918	1.0077	1.00089	1.00552	1.00234	0.996906	1.0224	1.00597	1.01429	1.01472	1.0141	1.00359	1.00708	1.00042	1.02114	1.00941	1.01175	1.00512	1.00555	1.00823	1.00879	1.007	1.00488	1.01485	1.00123	1.01044	0.995861	0.99255	0.995156	0.997987	1.00587	1.00297	0.995902	0.998806	0.993624
chr5	0.993544	0.994494	1.00231	0.999061	1.00114	1.00109	0.997506	1.00117	0.993871	0.998893	0.991538	0.991984	0.997321	1.00469	0.997205	0.997914	0.993131	1.00134	0.994852	0.992474	0.997797	1.00049	1.0044	1.00429	1.00095	0.998741	0.997182	0.994208	1.01152	1.00135	0.999862	1.003	0.997881	0.996828	0.995219	0.996648	1.00307	1.00526	1.00577	0.999887	0.991789	0.995652	0.994204	0.993991	0.990505	0.99383	1.00017	0.996298	0.996774
chr6	1.00042	1.00533	1.0056	1.00641	1.00484	1.00131	1.00619	1.01046	1.00055	1.01034	1.00374	1.00797	1.00912	1.00711	1.00884	1.00898	1.00356	1.00615	1.00442	1.0034	1.00188	1.00823	1.01893	1.00992	1.00568	1.00485	1.00194	1.00612	1.00983	1.00198	0.997774	1.00208	1.01173	1.00456	1.00333	1.00745	1.00644	1.00551	1.00059	1.01025	1.0046	0.999517	1.0004	1.00519	1.01068	1.00293	1.00567	1.00646	0.997619
chr7	0.998411	1.00225	1.00443	0.992046	1.00189	1.00139	1.00175	0.994227	0.995575	0.995556	0.991857	1.00364	1.00219	1.0039	0.999009	0.999116	0.993762	1.00595	1.00014	0.996788	1.00457	1.00112	1.00125	0.999708	0.99891	1.0041	1.00268	1.0034	1.00044	0.996046	1.01197	0.999028	0.999871	1.00127	1.00723	1.00493	1.00015	1.01172	1.00544	1.00042	1.00159	0.99741	0.993169	0.998986	1.001	1.0056	0.998384	1.00411	0.997518
chr8	0.987424	0.98411	0.991665	0.990857	0.999415	0.987336	0.988946	0.994147	0.982452	0.989776	0.988012	0.991909	0.991503	0.991422	0.99316	0.995002	0.989698	0.992011	0.991973	0.986592	0.986795	0.998378	0.98804	0.994334	0.98735	0.98678	0.991021	0.984418	0.999498	0.991551	0.98679	0.993157	0.98562	0.991628	0.984586	0.988154	0.992749	0.989698	0.987763	0.988683	0.98467	0.991496	0.988006	0.988517	0.991991	0.995406	0.985093	0.988087	0.992862
chr9	0.995412	0.997033	0.999712	1.00077	0.993075	0.99289	0.990124	0.993498	0.997494	0.995246	0.995548	0.995664	0.999017	0.995031	0.987711	0.993324	1.00021	0.997118	1.00334	0.995116	0.991602	1.00242	0.997954	0.995553	0.994859	0.99708	0.998794	1.00469	0.992865	0.996446	0.999645	1.00434	1.00485	0.996051	0.992612	0.99653	0.998801	0.989444	1.00304	1.00061	0.997954	0.993911	0.998517	0.994517	1.00279	1.00098	1.00206	0.990068	0.998497
chr10	0.996711	0.988126	0.991137	0.994869	0.995235	0.989655	0.984696	0.984268	0.989027	0.986993	0.992484	0.986355	0.98654	0.986566	0.985286	0.991898	0.987822	0.982169	0.989768	0.992183	0.984563	0.981583	0.989938	0.986149	0.994301	0.98842	0.985455	0.988785	0.984153	0.996214	0.979098	0.983785	0.984773	0.993503	0.987368	0.984555	0.984668	0.989127	0.991335	0.983765	0.992122	0.980476	0.984275	0.98663	0.987522	0.991038	0.986962	0.99094	0.991512
chr11	1.00313	0.998831	1.00099	0.994616	0.99343	0.995235	1.00115	0.997504	0.997732	0.994358	0.999371	1.00252	0.997771	0.99208	0.99901	0.994509	0.986447	0.99581	0.992326	1.00164	0.997861	0.999344	0.994979	0.994693	0.987562	0.991026	0.992624	0.997657	0.990757	1.00026	0.992998	0.998394	0.996306	0.999488	0.999617	0.992845	0.989766	0.990823	0.99351	1.00082	0.995681	0.993018	1.00398	0.992317	0.997706	0.994453	0.996417	0.9921	0.997398
chr12	0.997748	1.00476	1.00126	1.00529	1.00158	1.00696	1.00182	1.00371	1.00791	1.0101	1.00287	1.00212	1.00728	1.00749	1.00055	1.00601	1.00396	1.00683	1.00346	1.00607	1.00715	1.00683	1.00392	1.004	1.01056	1.00112	1.00879	1.00465	1.00884	1.00923	0.997351	1.00158	0.997931	1.01353	1.00854	1.00628	1.00732	1.01381	1.00121	1.00555	1.00247	0.999819	1.01	1.00787	1.0068	1.00527	1.00441	1.0068	1.00381
chr13	1.01762	1.03863	1.06358	1.04975	1.04278	1.02743	1.04412	1.03605	1.03501	1.04672	1.03027	1.04022	1.04428	1.05167	1.06395	1.04273	1.03283	1.03791	1.04016	1.0495	1.05165	1.00701	1.01402	1.01468	1.00746	1.00278	1.00182	1.00005	1.01935	0.998535	1.00844	1.00872	1.01136	1.00594	1.0098	1.00698	1.01008	1.01354	1.01188	1.0152	0.999064	1.00108	1.00005	1.00704	1.0121	1.01187	1.00512	1.00446	0.99921
chr14	1.00722	1.00228	1.00089	0.995727	0.999761	1.00764	1.00434	1.0104	0.99948	1.00218	0.997493	1.0035	0.998269	1.00861	1.00004	0.997982	1.00712	0.998038	1.0099	0.999675	1.00638	1.00103	0.993406	1.00315	0.996863	1.00427	1.00018	1.00275	1.00532	1.00706	0.999402	1.00891	1.00528	0.999012	1.00578	1.00671	1.00502	1.00513	1.0044	0.999547	1.00252	1.0083	1.00054	1.00299	1.00321	0.998903	1.0008	1.00508	0.998028
chr15	0.99642	1.00155	0.997582	0.992715	0.98669	1.00229	0.994391	0.995338	1.00249	0.992969	0.994934	0.985169	0.994906	0.988414	0.996903	0.9885	0.994393	0.990843	0.996452	0.989969	0.992832	0.98875	0.9956	0.993662	0.989831	0.99734	0.990659	0.986464	0.985751	0.981478	0.988144	0.989347	0.987292	0.983034	0.9998	0.993376	0.989217	0.982891	0.986259	0.989496	0.996389	0.998487	0.992758	0.999279	0.988354	0.996255	0.988237	0.991501	1.00296
chr16	1.00763	0.994424	0.996942	0.998535	1.00205	1.00096	0.987714	0.993906	1.00032	0.996321	0.997334	0.993829	0.992204	0.987699	0.990045	0.994777	0.998408	0.998021	0.99776	0.995544	0.985472	0.987941	0.984928	0.995332	0.999403	1.00028	0.999173	0.998759	0.992469	0.997536	0.99456	0.991569	0.998062	0.990698	0.994266	0.998101	0.986455	0.991026	0.997577	0.994169	0.99526	0.998624	1.00415	0.997524	0.992105	0.998086	1.00491	1.0013	0.999217
chr17	1.02104	1.01426	1.00312	1.0085	0.997136	1.02453	1.01133	1.00759	1.01661	1.0108	1.02721	1.01468	1.02062	1.00513	1.01464	1.00795	1.02454	1.01319	1.0075	1.01653	1.00463	1.00549	1.00107	1.00048	1.01354	1.00301	1.01377	1.01651	0.992726	1.01468	1.02142	1.00316	1.01307	1.01209	0.997961	1.01466	1.01317	1.00133	1.00387	0.999196	1.02556	1.02321	1.01704	1.02248	1.01334	1.01099	1.02041	1.01358	1.01582
chr18	0.977059	0.970722	0.98743	0.9833	0.989543	0.976091	0.984287	0.985932	0.974662	0.979515	0.993815	0.973783	0.97878	0.99426	0.973416	0.98612	0.972035	0.983526	0.98566	0.981042	0.982226	1.03095	1.00899	1.04553	1.04264	1.01893	1.03553	1.04048	1.05653	1.04462	1.01543	1.03709	1.03081	1.01523	1.03014	1.02972	1.03838	1.03132	0.986071	1.04033	1.02168	1.01965	1.02174	1.01505	1.02998	1.04694	1.01817	1.0351	0.993619
chr19	1.05282	1.04821	1.0425	1.03936	1.02729	1.04713	1.0551	1.04195	1.05796	1.05256	1.06862	1.04733	1.04623	1.02515	1.06273	1.04543	1.07362	1.04874	1.04478	1.06125	1.04687	1.05207	1.01652	1.03216	1.03772	1.04967	1.06131	1.05676	1.02138	1.04363	1.06494	1.03863	1.04628	1.04568	1.03828	1.04166	1.04192	1.0344	1.0498	1.04134	1.05397	1.06729	1.05886	1.04685	1.03372	1.03835	1.05975	1.05839	1.0501
chr20	0.996515	0.993105	0.988355	0.986327	0.976421	0.977889	0.978959	0.977147	0.98272	0.973803	0.983744	0.991605	0.97271	0.978174	0.979117	0.98529	0.977174	0.981071	0.980589	0.996179	0.963283	0.975143	0.972538	0.977345	0.988494	0.989131	0.983692	0.990408	0.971867	0.981908	0.991196	0.975886	0.976964	0.97454	0.989681	0.981741	0.978731	0.981233	0.974678	0.975482	0.996685	0.987807	0.989894	0.981955	0.985014	0.981089	0.986017	0.984014	0.994434
chr21	1.0021	0.993177	1.00148	1.00594	1.00335	1.00579	1.00121	1.00146	1.01871	0.999449	1.00316	1.01966	1.00951	1.00334	1.01229	1.00314	1.00951	1.00769	0.990883	0.996079	1.01083	1.01153	1.00222	1.00281	1.00137	1.00892	1.00064	0.999935	0.997505	0.989354	0.996944	0.999785	1.00449	0.996033	1.00096	0.999573	1.01779	1.00041	0.996888	1.00218	1.00601	1.00092	0.995933	1.00991	0.995111	1.00647	1.0112	1.00305	1.04008
chr22	1.00024	0.997559	0.99242	1.00488	0.991406	0.994565	1.00075	0.995015	0.996026	1.00217	1.0046	1.02397	1.00834	0.981209	0.997662	0.989922	1.00924	0.991108	0.982188	0.980257	0.98394	0.989075	0.973653	0.976901	0.996725	0.996702	0.997631	0.993779	0.968784	0.989252	1.00928	0.984963	0.991841	0.998698	0.979857	0.998855	0.984257	0.978744	0.99209	0.976404	1.00135	1.01901	1.01135	1.00432	0.980807	0.995558	1.0017	0.99801	1.00699
chrX	0.956668	0.982351	1.00282	0.982822	0.995448	0.98218	0.987992	0.993099	0.981455	0.951654	0.951004	0.945075	0.950134	0.953485	0.944554	0.952208	0.952738	0.956741	0.962738	0.935342	0.956816	0.982594	1.00134	0.993336	0.99005	0.994667	0.985991	0.984057	1.00561	0.993999	1.00339	0.990672	0.989657	0.98998	1.0018	0.993458	0.993132	0.99519	0.968076	0.991884	0.984187	0.953308	0.938822	0.941744	0.937142	0.922002	0.929537	0.923675	0.987108
chrY	1.63235	0.864573	1.03619	1.1884	1.10163	1.0856	0.993812	1.00727	1.04693	1.77886	1.76138	1.81605	1.52959	1.55082	1.82817	1.47789	1.51871	1.54422	1.4964	1.51084	1.66319	1.00935	1.62367	0.998045	1.13258	1.12517	0.982417	0.979291	1.04711	1.10263	1.10371	1.11515	0.958909	1.11514	1.04933	1.10555	1.06756	1.06795	1.45042	1.13537	0.981131	1.53398	1.56063	1.71758	1.666	1.64271	1.7489	1.6008	1.05564
[truncated: 95 more columns]
