# Supplementary material for: An efficient method for noninvasive prenatal diagnosis of fetal trisomy 13, trisomy 18, and trisomy 21
Source: PLoS One. 2019 Apr 12;14(4):e0215368. doi: 10.1371/journal.pone.0215368 (PMC6461288; doi:10.1371/journal.pone.0215368)
Supplement: S1 Files — The supplementary files include the result of sample collection and processing. (ZIP) [file pone.0215368.s004.zip › Supporting Information/lower90-150bp.xls]

## Sheet: sheet1
Chromosome	Number of fragments																					Number of fragments																											Number of fragments
	Trisomy 13																					Trisomy 18																											Trisomy 21
	Case A01	Case A02	Case A03	Case A04	Case A05	Case A06	Case A07	Case A08	Case A09	Case A10	Case A11	Case A12	Case A13	Case A14	Case A15	Case A16	Case A17	Case A18	Case A19	Case A20	Case A21	Case A22	Case A23	Case A24	Case A25	Case A26	Case A27	Case A28	Case A29	Case A30	Case A31	Case A32	Case A33	Case A34	Case A35	Case A36	Case A37	Case A38	Case A39	Case A40	Case A41	Case A42	Case A43	Case A44	Case A45	Case A46	Case A47	Case A48	Case A49
chr1	1.00732	0.999399	0.997944	1.00337	1.00171	1.00223	1.00169	0.99876	1.00249	1.00104	1.00657	1.00246	0.997545	1.00181	1.00082	0.998684	1.00488	1.00232	1.0028	1.00147	0.997982	0.997501	1.00371	0.999688	0.998953	1.00163	0.998525	1.00066	0.99619	0.995493	1.0019	1.00576	0.998877	1.00042	0.998558	1.00105	1.00263	0.997145	1.00038	1.00254	1.00104	1.00632	1.00225	1.00458	1.00456	1.00261	1.00216	0.998866	1.0039
chr2	0.988467	0.995959	0.992725	0.99691	0.99869	0.994353	0.997131	0.994448	0.998499	0.994931	0.99224	1.00112	0.997453	0.997617	0.998758	0.997537	0.993303	0.993544	0.997708	1.0016	0.998384	0.99349	0.999319	0.9936	0.991861	0.994615	0.991555	0.991571	0.998688	0.992309	0.988696	0.995553	1.00123	0.992154	0.99762	0.994837	0.999056	0.995196	0.997243	0.99515	0.998875	0.993135	0.993933	0.998439	0.99255	0.995826	0.993917	0.999188	0.996645
chr3	1.00353	1.00307	0.99874	1.0073	1.00524	1.00005	1.00257	1.00595	1.00202	1.00088	1.00581	0.995277	0.998567	1.00467	0.997377	0.99894	0.999215	0.999943	1.00489	1.00458	1.01553	1.00553	1.00085	1.0076	1.00382	1.00549	1.00609	1.00025	1.00496	1.00401	1.00133	1.00607	1.00324	1.00465	1.00554	0.999019	1.00361	1.00349	1.00871	1.00663	1.00036	1.00489	1.00333	1.00111	1.00409	0.997979	1.00215	1.00021	1.00382
chr4	0.98843	0.997127	1.00099	0.995683	1.00887	0.993255	1.00085	1.00291	0.998746	1.003	0.994196	0.994304	0.997782	1.00611	1.00404	1.00142	1.00057	1.0002	0.996274	0.99424	1.01981	1.00203	1.00251	1.00792	1.01122	0.998968	1.00361	0.995736	1.01689	1.00438	1.01197	0.999511	1.00529	1.00424	1.00547	0.99989	0.997256	1.00883	0.996065	1.00709	0.993529	0.99066	0.991602	0.99617	0.999491	0.997288	0.996063	0.994617	0.995417
chr5	0.995156	0.989809	1.00186	0.997475	0.99961	0.999694	0.996442	1.00075	0.991946	0.998688	0.988757	0.986201	0.994673	1.00175	0.99523	0.994605	0.993166	0.999375	0.993072	0.991926	0.996348	0.996758	0.998076	1.00462	1.0021	0.99597	0.99395	0.994247	1.01068	1.00157	0.997748	1.00054	0.993177	0.996287	0.993112	0.993807	1.0012	1.00309	1.00141	0.99716	0.989736	0.99409	0.990995	0.992376	0.991357	0.991411	0.997974	0.994881	0.996914
chr6	1.00206	1.00471	1.00151	1.00489	1.00015	1.00222	1.00547	1.0057	0.999136	1.00878	1.0057	1.00755	1.00527	1.00327	1.00786	1.00653	1.00105	1.00511	1.00608	1.0011	0.999418	1.00764	1.01576	1.00764	1.007	1.00276	1.00055	1.00702	1.00743	1.00075	0.997063	1.0012	1.00922	1.00425	1.00328	1.00524	1.00335	1.00483	1.00077	1.01019	1.0046	0.99773	0.998031	1.00621	1.01006	1.0006	1.00471	1.00615	0.997475
chr7	0.997203	1.00246	1.0046	0.990934	1.00041	0.999966	1.00093	0.992727	0.992502	0.99491	0.985929	0.998761	1.00062	1.00328	0.997722	0.998112	0.993632	1.00389	0.998433	0.99835	1.00356	0.999273	0.999299	0.998334	0.995301	1.00121	1.00326	1.00359	0.999909	0.995785	1.01539	0.998771	0.99972	1.00127	1.00684	1.00377	1.00077	1.0087	1.00635	0.998792	1.00286	0.996727	0.992279	0.997731	0.997425	1.0049	0.998456	1.00582	0.996748
chr8	0.986784	0.981132	0.989165	0.988738	1.00043	0.985991	0.986809	0.995096	0.982481	0.988692	0.985541	0.986661	0.992159	0.987645	0.990323	0.996367	0.989001	0.992539	0.98831	0.985217	0.985111	1.00206	0.984627	0.992671	0.987552	0.984752	0.990328	0.985217	0.997525	0.992769	0.98545	0.992058	0.983887	0.989001	0.985725	0.987293	0.991536	0.989821	0.98807	0.990109	0.983106	0.990622	0.987996	0.99025	0.990176	0.995566	0.986849	0.986733	0.992976
chr9	0.994106	0.99724	0.999879	1.00149	0.995026	0.996296	0.99125	0.994649	0.997528	0.995665	0.99754	0.998606	1.00104	0.994979	0.990116	0.996538	1.00065	0.994642	1.00494	0.997114	0.994299	1.00186	1.00131	0.997459	0.996372	0.999333	0.999689	1.00598	0.991909	0.996264	1.00185	1.00409	1.00614	0.995387	0.994593	0.9966	0.999966	0.991982	1.00211	1.00324	0.995074	0.995051	0.99993	0.995444	1.00465	1.00068	1.00416	0.990678	0.999803
chr10	0.996087	0.991566	0.992657	0.994191	0.99796	0.989019	0.983965	0.986822	0.990186	0.988042	0.994536	0.988276	0.986399	0.988581	0.987487	0.993111	0.99203	0.984668	0.987818	0.991883	0.984108	0.983379	0.991726	0.989105	0.993808	0.989956	0.986032	0.992086	0.98553	0.996313	0.980391	0.985939	0.98517	0.994507	0.987437	0.985599	0.984418	0.989447	0.992702	0.98482	0.991339	0.981251	0.98613	0.986603	0.98812	0.992955	0.987396	0.994383	0.992386
chr11	1.00259	1.00357	1.00162	0.994902	0.991587	0.995665	1.00194	0.998765	0.999676	0.995616	1.00184	1.00524	1.00049	0.994917	1.0003	0.996617	0.984796	0.997821	0.991708	1.00298	0.996263	0.996108	0.999928	0.994387	0.985994	0.993606	0.992002	0.995127	0.990204	0.997643	0.992585	0.99509	0.994761	0.999345	1.00203	0.994671	0.990188	0.991482	0.99721	1.00219	0.997545	0.998292	1.00368	0.992819	1.00031	0.994689	0.997024	0.992101	0.996695
chr12	0.997294	1.00219	1.00105	1.00188	1.00378	1.00791	1.00038	1.00334	1.00689	1.00909	1.00172	0.99657	1.00663	1.00774	0.99891	1.00494	1.00406	1.00561	1.00421	1.00433	1.00644	1.00657	1.00092	1.00251	1.00988	0.996778	1.00793	1.00366	1.00768	1.00986	0.993986	1.0033	0.997273	1.01422	1.01026	1.00509	1.00603	1.01363	0.997092	1.00452	1.00215	0.998043	1.0093	1.00655	1.00518	1.00199	1.00244	1.00773	1.00322
chr13	1.01766	1.03423	1.05707	1.04513	1.04334	1.02272	1.04498	1.03461	1.03128	1.04429	1.02786	1.03572	1.04036	1.04723	1.05973	1.04371	1.033	1.03938	1.03688	1.05325	1.05009	1.00497	1.00534	1.01113	1.00649	0.999317	0.995079	0.997062	1.01406	0.998991	1.00566	1.01	1.01285	1.00426	1.00578	1.00445	1.00586	1.00984	1.01153	1.01317	0.997132	1.0015	0.996863	1.00282	1.0038	1.00528	1.00662	1.00285	0.999227
chr14	1.00916	1.00216	1.00073	0.995087	1.00137	1.00844	1.00413	1.0112	0.999317	1.00112	0.996827	1.00463	0.998623	1.00679	1.00006	0.998555	1.00359	0.997858	1.00652	1.00039	1.0069	1.00017	0.989599	1.00225	0.999272	1.00471	1.00025	1.00161	1.00888	1.00895	0.995893	1.00806	1.00561	0.998485	1.00482	1.0064	1.00288	1.00549	1.00664	1.00048	1.00499	1.01072	0.997658	1.00379	0.997747	1.00278	1.00049	1.00136	0.997983
chr15	0.99712	1.00245	0.997551	0.994476	0.984564	1.00505	0.998228	0.995866	1.00607	0.99454	0.997804	0.988002	0.996547	0.98853	0.999769	0.99114	0.99583	0.991892	0.997965	0.9909	0.993025	0.990351	0.999921	0.994736	0.990718	0.997545	0.991703	0.99036	0.987285	0.984329	0.992005	0.988543	0.988211	0.983853	0.999059	0.995615	0.992662	0.982129	0.985642	0.988008	0.995348	1.0004	0.997518	1.00055	0.991766	0.997526	0.988379	0.990666	1.00031
chr16	1.00885	0.997331	1.00019	1.00216	1.00626	1.00036	0.992363	0.992843	1.00502	1.00158	0.998391	1.00373	0.995486	0.992842	0.990199	0.999876	0.999788	1.00315	1.00166	0.995868	0.985669	0.998564	0.991065	0.998444	1.00322	1.00812	1.00154	1.00243	0.997988	1.00028	0.998041	0.997998	0.999776	0.992008	0.997121	1.00519	0.994425	0.99768	1.00394	0.99555	0.995535	0.997543	1.00934	1.0022	0.996965	1.0046	1.00643	1.00313	0.998751
chr17	1.01899	1.01964	1.00709	1.01392	0.99548	1.02322	1.01633	1.01515	1.02118	1.0133	1.03028	1.01716	1.02525	1.0108	1.01838	1.00946	1.02898	1.01474	1.0128	1.01675	1.00987	1.0084	1.01228	1.00397	1.0135	1.00616	1.01755	1.01857	0.996419	1.01703	1.0214	1.00626	1.01789	1.01427	1.00111	1.01968	1.01841	1.00671	1.00873	1.00143	1.02684	1.02182	1.0192	1.02657	1.02043	1.01604	1.01972	1.01503	1.01365
chr18	0.977876	0.966903	0.988591	0.979092	0.98457	0.97365	0.985836	0.98168	0.971533	0.980097	0.99411	0.976384	0.975695	0.991129	0.969228	0.98306	0.969399	0.981717	0.985999	0.978751	0.979698	1.03329	1.00983	1.04607	1.04427	1.01506	1.03652	1.03948	1.0599	1.04528	1.01902	1.03158	1.02825	1.01565	1.03139	1.02563	1.03515	1.03368	0.986288	1.04042	1.02451	1.01824	1.01698	1.01246	1.02903	1.04682	1.01758	1.03423	0.99223
chr19	1.0504	1.0525	1.04639	1.04269	1.0316	1.04675	1.05832	1.0442	1.05714	1.05203	1.07464	1.05385	1.0487	1.03178	1.06937	1.05344	1.07498	1.05431	1.04898	1.06307	1.04912	1.05577	1.02852	1.03536	1.04141	1.05227	1.06536	1.05854	1.02665	1.04441	1.06633	1.04665	1.05098	1.0527	1.03697	1.04771	1.05242	1.04145	1.04382	1.03917	1.05382	1.06827	1.05894	1.04366	1.03985	1.04589	1.05953	1.06349	1.044
chr20	0.998212	0.995468	0.992555	0.989549	0.975225	0.984048	0.984814	0.979326	0.98574	0.977259	0.986381	0.996298	0.974033	0.985019	0.987483	0.988989	0.979108	0.985744	0.985053	0.997337	0.964454	0.977958	0.98033	0.982691	0.989665	0.998073	0.985941	0.991983	0.976278	0.98321	0.994895	0.979311	0.981132	0.977707	0.992526	0.986493	0.981788	0.983583	0.978227	0.983249	1.00003	0.989264	0.995932	0.980574	0.990331	0.986185	0.983975	0.988362	0.993794
chr21	1.00394	0.991794	1.00556	1.00782	1.00094	1.00716	1.00431	0.996678	1.01977	0.998545	1.00444	1.02739	1.00916	1.00125	1.01039	1.00293	1.00673	1.01215	0.990167	1.00142	1.01191	1.01518	1.00261	1.00095	1.00507	1.00949	0.998968	1.00343	0.999873	0.988186	0.995185	1.00008	1.00147	0.993922	1.00145	0.99737	1.01902	0.996997	0.994925	1.00398	1.00736	1.00609	0.99447	1.01227	0.995511	1.00803	1.01085	1.00386	1.04464
chr22	1.0009	1.00251	1.00191	1.00914	0.992203	1.00293	1.00789	1.00061	0.998943	1.00461	1.01105	1.03508	1.01715	0.989139	1.00243	0.999358	1.00881	0.998485	0.989441	0.980815	0.984994	0.997061	0.994995	0.984509	0.99949	1.00886	1.00397	0.999506	0.974591	0.997406	1.00758	0.992938	0.998487	1.00491	0.981619	1.00989	0.990707	0.985341	0.990777	0.983233	1.00455	1.02256	1.01296	1.00905	0.986284	1.00133	1.00537	0.997428	1.00855
chrX	0.959635	0.983304	1.00354	0.984286	0.996528	0.982425	0.989598	0.994217	0.985355	0.950617	0.951369	0.944117	0.947627	0.949876	0.94386	0.943431	0.951397	0.956649	0.961965	0.92969	0.953608	0.983503	0.992279	0.992483	0.991139	0.99432	0.986011	0.987297	1.00662	0.993489	1.00651	0.988211	0.984208	0.990095	1.00173	0.991994	0.992114	0.994911	0.970334	0.994152	0.986799	0.955491	0.941602	0.94312	0.931791	0.918411	0.930399	0.920273	0.989378
chrY	1.62108	0.817365	1.02524	1.19476	1.06507	1.02203	0.960514	1.00773	1.01588	1.77642	1.74504	1.8224	1.52843	1.60126	1.81034	1.53326	1.53062	1.58656	1.52929	1.55206	1.72682	0.959918	1.3459	1.03811	1.09621	1.15415	0.950365	0.988988	1.04723	1.09245	1.12414	1.11064	0.965212	1.09172	1.03976	1.05612	1.041	1.05868	1.40753	1.14321	0.984917	1.52186	1.56306	1.75665	1.70084	1.63515	1.7503	1.62319	1.08503
[truncated: 95 more columns]
