# Supplementary material for: An efficient method for noninvasive prenatal diagnosis of fetal trisomy 13, trisomy 18, and trisomy 21
Source: PLoS One. 2019 Apr 12;14(4):e0215368. doi: 10.1371/journal.pone.0215368 (PMC6461288; doi:10.1371/journal.pone.0215368)
Supplement: S1 Files — The supplementary files include the result of sample collection and processing. (ZIP) [file pone.0215368.s004.zip › Supporting Information/upper80-155bp.xls]

## Sheet: sheet1
Chromosome	Number of fragments																					Number of fragments																											Number of fragments
	Trisomy 13																					Trisomy 18																											Trisomy 21
	Case A01	Case A02	Case A03	Case A04	Case A05	Case A06	Case A07	Case A08	Case A09	Case A10	Case A11	Case A12	Case A13	Case A14	Case A15	Case A16	Case A17	Case A18	Case A19	Case A20	Case A21	Case A22	Case A23	Case A24	Case A25	Case A26	Case A27	Case A28	Case A29	Case A30	Case A31	Case A32	Case A33	Case A34	Case A35	Case A36	Case A37	Case A38	Case A39	Case A40	Case A41	Case A42	Case A43	Case A44	Case A45	Case A46	Case A47	Case A48	Case A49
chr1	1.00413	1.00091	0.998846	1.00331	1.00168	1.00246	1.00105	0.998928	1.00321	1.00185	1.00606	1.00244	0.998613	0.998904	1.00159	1.00039	1.00595	1.00361	1.00302	0.999159	0.996493	1.00096	1.00374	1.00132	0.998582	1.00069	1.0002	1.00139	0.9965	0.998428	0.999546	1.00348	1.00027	0.999079	0.998951	1.00052	1.00293	0.99701	1.00141	0.999857	1.00077	1.00655	1.00176	1.00462	1.00192	1.00001	1.00335	1.00118	1.00346
chr2	0.991345	0.995456	0.996026	0.997139	0.998362	0.995306	0.997714	0.995619	0.998838	0.994837	0.996695	0.996451	0.998144	0.999305	0.997671	0.997298	0.990484	0.994326	0.995948	0.998892	0.998832	0.994111	0.995751	0.994943	0.993513	0.99563	0.991556	0.99239	0.999408	0.994393	0.99294	0.994953	0.998672	0.994115	0.999116	0.994237	0.999061	0.996407	0.998262	0.996991	0.999755	0.99552	0.993965	0.995618	0.997248	0.9957	0.992069	0.996079	0.99544
chr3	1.00212	1.00364	0.99816	1.00412	1.00323	0.999893	1.00377	1.00548	1.00095	1.00106	1.00269	0.995315	0.996744	1.00442	0.99899	0.999507	1.00112	0.999791	1.00298	1.00376	1.01081	1.00382	1.00351	1.00721	1.00485	1.00509	1.00557	0.998508	1.00499	1.00248	1.00113	1.00606	1.00612	1.00502	1.00587	1.00109	1.00375	1.00497	1.00374	1.00244	0.998278	1.00418	1.00224	0.998924	1.0046	1.00049	1.00022	1.00037	1.00286
chr4	0.989579	0.999378	0.999245	0.998693	1.00847	0.994571	1.00005	1.00135	0.998679	1.00193	0.994635	0.997237	0.996323	1.00615	1.00475	1.00308	0.998034	1.00003	0.998233	0.994598	1.01457	1.00421	1.00343	1.00715	1.0092	0.999451	1.002	0.997671	1.0154	1.00575	1.00831	0.997929	1.00207	1.00057	1.00709	0.999243	1.00066	1.01096	0.997023	1.00801	0.996102	0.992445	0.993777	0.997202	0.999872	0.997007	0.9989	0.997319	0.99517
chr5	0.996737	0.992584	1.0006	1.00066	0.999236	0.998461	0.99598	0.998448	0.993999	0.996647	0.988831	0.990919	0.995593	1.00174	0.994752	0.99594	0.991694	0.999243	0.993181	0.994394	0.998395	0.998609	0.999936	1.00237	1.00004	0.997	0.995909	0.995945	1.00825	0.998947	1.00165	1.00174	0.993736	0.994248	0.99309	0.995067	1.00016	1.00125	1.002	0.998979	0.992926	0.994327	0.993772	0.994402	0.991579	0.991643	0.995903	0.994938	0.996076
chr6	1.0004	1.00418	1.00212	1.00195	1.00168	1.00328	1.00638	1.00723	1.00005	1.00965	1.00339	1.0082	1.00469	1.00785	1.00586	1.0048	0.999728	1.00248	1.00472	1.00311	1.00177	1.00443	1.01259	1.00795	1.00523	1.00227	1.00216	1.00809	1.00583	1.00103	1.00325	1.00494	1.00921	1.00411	1.00193	1.00453	1.00192	1.00405	1.00442	1.00919	1.00093	0.999943	1.00005	1.00618	1.00895	0.999899	1.00371	1.00511	0.997468
chr7	0.999844	0.996898	1.00222	0.993158	0.998388	0.998162	0.997043	0.996334	0.995918	0.995899	0.995076	0.997999	1.0008	1.00128	0.998263	0.995735	0.995162	1.0018	0.997144	0.994957	1.00507	1.00129	0.99813	0.999938	0.995785	0.999303	1.00164	1.00285	1.00082	0.998563	1.01113	0.997169	0.999299	1.00171	1.00562	0.996752	1.00305	1.00582	1.00386	1.0013	1.00389	0.996467	0.995406	0.997849	0.997248	1.00444	1.00044	1.00048	0.996509
chr8	0.987869	0.987606	0.989907	0.992381	0.999148	0.986567	0.985993	0.996033	0.984332	0.991203	0.984682	0.989417	0.98895	0.990456	0.991686	0.992644	0.989876	0.991143	0.989819	0.990626	0.988318	0.999583	0.986958	0.992945	0.989087	0.986872	0.988909	0.984438	0.998588	0.991224	0.983758	0.995263	0.989626	0.991088	0.986773	0.990198	0.989241	0.992795	0.989434	0.988391	0.981791	0.99184	0.987826	0.991543	0.989039	0.993849	0.986984	0.988108	0.993887
chr9	0.994335	0.994462	0.997307	1.00073	0.992334	0.998146	0.993613	0.995778	1.00158	0.995132	0.994308	1.00064	1.00258	0.995646	0.989794	0.996	0.997723	0.997423	1.00426	0.996862	0.996938	0.998016	0.998665	0.99919	0.996181	0.998059	1.00061	1.00165	0.994265	0.9928	0.996247	1.00706	1.00014	0.994499	0.993158	1.0008	0.998268	0.994236	0.996581	1.00416	0.994234	0.994983	0.995796	0.993739	1.00259	1.00178	1.00231	0.995424	0.999538
chr10	0.99033	0.992696	0.990199	0.993715	0.997078	0.990904	0.989935	0.986729	0.989392	0.990804	0.992286	0.99017	0.988146	0.990176	0.988052	0.993478	0.99353	0.987468	0.991273	0.990906	0.983392	0.983733	0.990809	0.989095	0.993777	0.991332	0.988638	0.991146	0.986691	0.991114	0.984724	0.984582	0.987976	0.995571	0.986992	0.989413	0.984333	0.988393	0.991091	0.986116	0.992454	0.982979	0.988364	0.991254	0.99021	0.992209	0.988765	0.993363	0.992126
chr11	1.00326	0.997901	1.00218	0.994024	0.994516	0.991646	1.00073	0.996847	0.997808	0.994658	1.00146	1.00221	0.999806	0.99644	0.999486	0.997394	0.986332	0.997565	0.991966	1.00326	0.994051	0.996456	1.00149	0.994178	0.986871	0.992914	0.992102	0.998015	0.992549	0.998367	0.993679	0.993658	0.995844	0.998078	1.00226	0.994996	0.989236	0.992692	0.996423	0.997673	0.997835	0.995455	1.00619	0.993879	0.996774	0.995913	0.997043	0.994505	0.997978
chr12	1.00189	1.00221	1.00248	1.00197	1.00227	1.00551	0.997341	1.00199	1.00467	1.00677	1.00122	1.00283	1.00547	1.00601	1.00008	1.00432	1.0095	1.00577	1.00493	1.00215	1.00873	1.00519	1.00188	1.00206	1.00952	1.00052	1.00555	1.00417	1.00641	1.01269	0.998378	0.999209	0.997002	1.0139	1.00737	1.00634	1.00613	1.01341	1.00085	1.00553	1.00676	0.999782	1.0042	1.00546	1.00463	1.00342	1.00422	1.00503	1.00397
chr13	1.01722	1.02741	1.04642	1.03872	1.03804	1.01734	1.03709	1.02582	1.02403	1.03797	1.02311	1.02494	1.03621	1.03858	1.05074	1.03606	1.02536	1.03852	1.02869	1.0427	1.04062	1.00832	1.00404	1.01122	1.00795	1.0024	0.996863	0.993978	1.01299	1.0019	1.01137	1.0082	1.01043	1.00159	1.0058	1.00213	1.00739	1.00747	1.01069	1.01213	0.997592	1.00254	0.996797	1.00312	1.00777	1.0011	1.00819	1.00215	1.00053
chr14	1.00411	1.00243	1.00323	0.995121	1.00175	1.00624	1.00405	1.00777	0.9973	0.999779	0.997548	1.00353	1.00089	1.00404	1.00223	0.999407	1.00685	0.999435	1.00949	0.996416	1.00809	0.996565	0.996375	1.00403	0.999425	1.0036	1.0038	1.00415	1.00581	1.00433	0.994917	1.00287	1.00788	0.999913	1.00374	1.00847	1.00368	1.00723	1.0086	1.00071	1.00312	1.00978	1.00095	1.00319	1.00458	1.00193	0.999234	1.00352	0.999763
chr15	0.998027	1.00185	0.998884	0.997018	0.98714	1.0044	0.997244	1.00021	1.00302	0.992874	0.999595	0.991235	0.995046	0.988615	0.998908	0.991677	0.99524	0.993161	1.00166	0.997846	0.99104	0.990826	0.9986	0.993259	0.993563	0.996313	0.994034	0.991325	0.987748	0.99051	0.993521	0.993915	0.991921	0.99056	1.00449	0.993539	0.997399	0.987462	0.985474	0.990696	0.996671	0.999778	0.996405	0.995798	0.994413	0.999808	0.992469	0.99468	1.0026
chr16	1.00566	1.00019	0.999532	1.00296	1.00394	1.00454	0.996448	0.995854	1.00368	1.00102	1.00325	0.999289	1.00027	0.990699	0.992858	0.999538	1.00123	0.999803	0.99594	0.999794	0.985562	0.996985	0.993593	1.00041	1.00162	1.00293	1.00092	1.00136	0.996582	0.99907	0.995203	0.997325	0.994315	0.998373	0.996349	1.00407	0.996318	0.991705	1.00099	0.997893	0.995956	0.996193	1.00623	1.00251	0.99533	1.004	1.00565	1.00273	1.00028
chr17	1.02235	1.01623	1.00745	1.01138	1.00034	1.0244	1.01401	1.01372	1.01927	1.01257	1.02214	1.01453	1.02382	1.00981	1.01973	1.01265	1.02736	1.01474	1.00993	1.01957	1.01107	1.01083	1.00862	1.00081	1.01393	1.01025	1.01762	1.0193	0.997062	1.01397	1.01948	1.00905	1.01955	1.0143	1.00304	1.01799	1.01493	1.00316	1.00833	1.0059	1.02308	1.01906	1.01849	1.0248	1.01729	1.02016	1.01796	1.01459	1.01432
chr18	0.978898	0.974348	0.989039	0.981101	0.989413	0.975111	0.987345	0.979615	0.976739	0.982538	0.990448	0.97731	0.978307	0.990583	0.973122	0.984582	0.972872	0.985034	0.985104	0.982149	0.986227	1.02787	1.01106	1.04206	1.03388	1.01295	1.02849	1.03049	1.05096	1.03897	1.02059	1.02678	1.02103	1.01082	1.02297	1.01895	1.0287	1.02562	0.986869	1.03391	1.01853	1.0123	1.01116	1.01095	1.01816	1.03268	1.01435	1.02602	0.995157
chr19	1.04765	1.04937	1.04389	1.03404	1.03171	1.04043	1.05397	1.0401	1.05543	1.05201	1.06548	1.05278	1.04621	1.02892	1.05988	1.04856	1.06429	1.04702	1.04342	1.05711	1.04575	1.05285	1.02486	1.03168	1.03737	1.04953	1.05675	1.04968	1.02649	1.03995	1.06019	1.04024	1.0447	1.04392	1.03146	1.04335	1.041	1.03735	1.04436	1.0347	1.04952	1.05834	1.05175	1.04328	1.03272	1.04389	1.05711	1.0561	1.04174
chr20	0.99614	0.991507	0.993457	0.99029	0.978831	0.985816	0.989947	0.977222	0.981862	0.980115	0.988499	0.991509	0.981277	0.983975	0.987233	0.990122	0.981707	0.988919	0.989592	0.999709	0.970518	0.983586	0.981633	0.980208	0.991836	0.997639	0.986563	0.990711	0.975581	0.986213	0.991928	0.987565	0.982202	0.977686	0.990793	0.986248	0.988244	0.982282	0.980427	0.987582	0.996688	0.992214	0.994505	0.987911	0.990208	0.9813	0.986497	0.987839	0.996456
chr21	0.997524	0.995968	0.998718	1.00507	1.00024	1.00889	1.00406	0.998959	1.01489	1.00004	0.998147	1.01577	1.00772	1.00507	1.00335	0.999466	1.01284	1.01449	0.987751	0.994542	1.01054	1.01315	1.00119	1.0055	1.00784	1.0092	0.9988	1.00361	1.00204	0.993973	0.997248	1.00294	1.00745	0.993289	1.00529	0.999299	1.01701	0.995917	0.996475	1.00632	1.0112	1.00049	0.995893	1.00544	0.998212	1.00888	1.01029	0.996396	1.0403
chr22	1.009	1.00946	1.00034	1.00555	1.00007	1.00779	1.00481	1.00134	0.999146	1.00374	1.00979	1.01978	1.00869	0.989608	0.997999	1.00063	1.01044	1.00132	0.996024	0.982448	0.988573	0.991605	0.996605	0.982757	1.00139	1.00737	0.996869	0.998798	0.978017	0.998888	1.00129	0.996361	0.992436	1.0014	0.983263	1.00691	0.990227	0.983298	0.995951	0.980636	1.0064	1.01331	1.01228	1.00948	0.992289	1.00747	1.00509	1.00072	1.00575
chrX	0.965273	0.986887	1.00249	0.988321	0.996011	0.983754	0.989317	0.995601	0.983281	0.961004	0.957363	0.950696	0.958847	0.95674	0.952029	0.949618	0.958739	0.961764	0.964141	0.940802	0.963646	0.983535	0.996185	0.992769	0.990153	0.995171	0.990024	0.988674	1.00722	0.990212	1.00204	0.988106	0.989609	0.991636	1.00373	0.990945	0.992149	0.994708	0.974706	0.995144	0.986966	0.961865	0.948574	0.9492	0.942245	0.928063	0.941317	0.933015	0.989981
chrY	1.49276	0.835228	0.99537	1.15565	1.00753	1.02229	1.00645	0.945498	1.02562	1.62518	1.66303	1.64409	1.39777	1.46356	1.68095	1.46057	1.46496	1.47554	1.44122	1.42611	1.607	0.984521	1.3641	0.977355	1.08849	1.11689	0.975328	0.973664	1.03669	1.08556	1.06362	1.13015	0.988178	1.10715	1.05188	0.999281	1.0184	1.09466	1.31683	1.07273	0.974207	1.43577	1.49081	1.5613	1.63312	1.51676	1.63201	1.51257	1.04909
[truncated: 95 more columns]
